# Supplementary material for: ORF10–Cullin-2–ZYG11B complex is not required for SARS-CoV-2 infection
Source: Proc Natl Acad Sci U S A. 2021 Apr 7;118(17):e2023157118. doi: 10.1073/pnas.2023157118 (PMC8092598; doi:10.1073/pnas.2023157118)
Supplement: Supplementary File [file pnas.2023157118.sd01.xlsx]

## Sheet: 6541
Bait	Prey	PreyGene	Spec	SpecSum	AvgSpec	NumReplicates	ctrlCounts	AvgP	MaxP	TopoAvgP	TopoMaxP	SaintScore	logOddsScore	FoldChange	BFDR	boosted_by
ORF10	Q9C0D3	ZYG11B	12|17|12	41	13.67	3	0|0|0|0|0|0|0|0|0|0|0|0|0|0	1	1	1	1	1	18.62	136.67	0
ORF10	P11021	HSPA5	244|279|301	824	274.67	3	39|29|20|59|8|115|42|55|13|9|0|44|31|65	1	1	1	1	1	6.96	5.5	0
ORF10	P27824	CANX	9|8|12	29	9.67	3	0|0|0|0|0|0|0|0|0|0|0|0|0|0	1	1	1	1	1	12.46	96.67	0
ORF10	P19961-2	AMY2B	2|4|2	8	2.67	3	0|0|0|0|0|0|0|0|0|0|0|0|0|0	0.94	1	0.94	1	0.94	2.37	26.67	0
ORF10	P39748	FEN1	5|5|5	15	5	3	0|0|0|0|0|0|0|0|0|0|0|3|0|0	0.93	0.93	0.93	0.93	0.93	2.56	16.67	0.01
ORF10	Q15369-2	ELOC	2|2|2	6	2	3	0|0|0|0|0|0|0|0|0|0|0|0|0|0	0.91	0.91	0.91	0.91	0.91	2.37	20	0.03
ORF10	Q7Z3Z0	KRT25	52|50|50	152	50.67	3	0|0|0|0|0|0|37|12|0|0|0|0|0|63	0.82	0.84	0.82	0.84	0.82	1.45	4.52	0.04
ORF10	O00165-5	HAX1	4|4|5	13	4.33	3	0|0|0|5|0|0|0|0|0|0|0|0|0|0	0.79	0.84	0.79	0.84	0.79	1.19	8.67	0.06
ORF10	Q13617	CUL2	4|6|5	15	5	3	0|0|0|0|0|0|0|4|0|0|0|0|0|3	0.74	0.83	0.74	0.83	0.74	0.54	7.14	0.1
ORF10	P09429	HMGB1	28|35|32	95	31.67	3	8|0|0|0|0|0|17|20|0|0|0|7|6|17	0.74	0.87	0.74	0.87	0.74	0.19	4.22	0.08
ORF10	Q9H078-2	CLPB	3|4|4	11	3.67	3	0|0|0|5|0|0|0|0|0|0|0|0|0|0	0.73	0.77	0.73	0.77	0.73	0.66	7.33	0.11
ORF10	P07237	P4HB	2|3|6	11	3.67	3	0|4|0|0|0|0|0|0|0|0|0|0|0|0	0.71	0.91	0.71	0.91	0.71	0.1	9.17	0.13
ORF10	Q13442	PDAP1	9|7|4	20	6.67	3	0|0|0|0|0|0|3|5|0|0|0|0|0|3	0.7	0.89	0.7	0.89	0.7	-0.27	6.06	0.14
ORF10	Q9NQ29-2	LUC7L	2|2|3	7	2.33	3	0|0|0|0|0|0|0|3|0|0|0|0|0|0	0.67	0.78	0.67	0.78	0.67	0.49	7.78	0.15
ORF10	Q9NZT1	CALML5	9|4|12	25	8.33	3	0|0|0|0|0|0|11|0|0|0|0|0|0|4	0.65	0.86	0.65	0.86	0.65	-0.78	5.56	0.18
ORF10	Q9NWB6	ARGLU1	3|4|2	9	3	3	0|0|0|0|0|0|2|2|0|0|0|0|0|0	0.65	0.84	0.65	0.84	0.65	-0.3	7.5	0.17
ORF10	Q6ZVX7	NCCRP1	4|0|2	6	2	3	0|0|0|0|0|0|0|0|0|0|0|0|0|0	0.64	1	0.64	1	0.64	-2.17	20	0.19
ORF10	P54577	YARS	2|0|3	5	1.67	3	0|0|0|0|0|0|0|0|0|0|0|0|0|0	0.63	0.99	0.63	0.99	0.63	-2.17	16.67	0.2
ORF10	P14866-2	HNRNPL	3|2|0	5	1.67	3	0|0|0|0|0|0|0|0|0|0|0|0|0|0	0.63	0.99	0.63	0.99	0.63	-2.17	16.67	0.2
ORF10	Q14697	GANAB	0|2|3	5	1.67	3	0|0|0|0|0|0|0|0|0|0|0|0|0|0	0.63	0.99	0.63	0.99	0.63	-2.17	16.67	0.2
ORF10	Q9BY44-2	EIF2A	2|0|3	5	1.67	3	0|0|0|0|0|0|0|0|0|0|0|0|0|0	0.63	0.99	0.63	0.99	0.63	-2.17	16.67	0.2
ORF10	P60174-4	TPI1	2|2|0	4	1.33	3	0|0|0|0|0|0|0|0|0|0|0|0|0|0	0.61	0.91	0.61	0.91	0.61	-2.17	13.33	0.23
ORF10	Q14978	NOLC1	2|2|0	4	1.33	3	0|0|0|0|0|0|0|0|0|0|0|0|0|0	0.61	0.91	0.61	0.91	0.61	-2.17	13.33	0.23
ORF10	P62633-8	CNBP	4|4|7	15	5	3	0|0|0|0|0|0|2|5|0|0|0|0|0|3	0.59	0.79	0.59	0.79	0.59	-0.07	5	0.25
ORF10	Q15370	ELOB	2|4|3	9	3	3	2|0|0|0|0|0|0|0|0|0|0|3|0|0	0.58	0.76	0.58	0.76	0.58	-0.44	6	0.25
ORF10	P26583	HMGB2	17|17|19	53	17.67	3	3|0|0|0|0|0|9|12|0|0|0|3|5|15	0.56	0.68	0.56	0.68	0.56	0.03	3.76	0.26
ORF10	Q9BU76-3	MMTAG2	3|4|3	10	3.33	3	0|3|0|0|0|0|2|2|0|0|0|0|0|0	0.52	0.65	0.52	0.65	0.52	-0.2	4.76	0.27
ORF10	P05109	S100A8	8|8|5	21	7	3	0|2|0|0|0|0|5|4|0|0|0|0|0|7	0.51	0.64	0.51	0.64	0.51	-1.12	3.89	0.28
ORF10	P01876	IGHA1	7|3|7	17	5.67	3	0|0|0|0|0|0|4|3|2|2|0|0|0|4	0.51	0.72	0.51	0.72	0.51	-2.5	3.78	0.29
ORF10	Q9Y2S6	TMA7	5|3|5	13	4.33	3	2|0|0|0|0|0|0|2|0|0|0|4|0|2	0.51	0.63	0.51	0.63	0.51	-0.96	4.33	0.27
ORF10	P05089	ARG1	7|6|7	20	6.67	3	0|0|0|0|0|0|7|5|0|0|0|0|0|6	0.5	0.54	0.5	0.54	0.5	-0.36	3.7	0.3
ORF10	Q8IWS0-3	PHF6	26|27|24	77	25.67	3	0|0|0|0|0|0|25|22|0|0|0|0|0|23	0.49	0.59	0.49	0.59	0.49	-0.62	3.67	0.3
ORF10	Q01105-3	SET	5|4|6	15	5	3	0|0|0|0|0|0|4|5|0|0|0|0|0|4	0.48	0.61	0.48	0.61	0.48	-0.7	3.85	0.31
ORF10	P62633-2	CNBP	5|5|9	19	6.33	3	0|0|0|6|0|0|2|5|0|0|0|0|0|3	0.48	0.77	0.48	0.77	0.48	-0.67	3.96	0.31
ORF10	Q01546	KRT76	35|26|34	95	31.67	3	0|0|0|0|0|0|30|14|0|0|0|0|0|42	0.47	0.68	0.47	0.68	0.47	-2.29	3.68	0.32
ORF10	P02788-2	LTF	4|3|3	10	3.33	3	0|0|0|0|0|0|2|2|0|0|0|0|0|4	0.46	0.56	0.46	0.56	0.46	-0.38	4.17	0.33
ORF10	P11217-2	PYGM	2|0|2	4	1.33	3	0|0|0|0|0|0|0|0|0|0|0|0|0|2	0.46	0.69	0.46	0.69	0.46	-2.57	6.67	0.33
ORF10	Q8NC51-4	SERBP1	3|3|5	11	3.67	3	0|0|0|0|0|0|3|4|0|0|0|0|0|2	0.46	0.66	0.46	0.66	0.46	-0.6	4.07	0.34
ORF10	P53999	SUB1	10|8|11	29	9.67	3	2|2|0|0|0|0|7|7|0|0|0|4|2|5	0.45	0.65	0.45	0.65	0.45	-1.47	3.33	0.34
ORF10	P31025	LCN1	4|0|2	6	2	3	0|0|0|0|0|0|2|0|0|0|0|0|0|2	0.42	0.84	0.42	0.84	0.42	-3.31	5	0.35
ORF10	Q8WVK2	SNRNP27	3|4|2	9	3	3	0|0|0|0|0|0|3|3|0|0|0|0|0|2	0.39	0.56	0.39	0.56	0.39	-1.37	3.75	0.36
ORF10	Q92841-1	DDX17	12|18|18	48	16	3	0|0|0|2|0|0|17|15|0|0|0|0|0|14	0.39	0.56	0.39	0.56	0.39	-2.82	3.33	0.36
ORF10	P12273	PIP	3|3|2	8	2.67	3	0|5|0|0|0|0|0|0|0|0|0|0|0|3	0.39	0.45	0.39	0.45	0.39	-1.04	3.33	0.37
ORF10	Q58FF8	HSP90AB2P	2|0|3	5	1.67	3	0|0|0|0|0|0|2|2|0|0|0|0|0|0	0.37	0.67	0.37	0.67	0.37	-3.31	4.17	0.37
ORF10	Q15366-7	PCBP2	5|9|7	21	7	3	0|0|0|0|0|0|9|6|0|0|0|0|0|7	0.37	0.6	0.37	0.6	0.37	-1.99	3.18	0.38
ORF10	P01040	CSTA	5|0|3	8	2.67	3	0|3|0|0|0|0|2|0|0|0|2|0|0|2	0.36	0.75	0.36	0.75	0.36	-5.15	2.96	0.38
ORF10	P05114	HMGN1	4|2|0	6	2	3	0|0|0|0|0|0|0|0|3|0|3|0|0|0	0.34	0.68	0.34	0.68	0.34	-4.14	3.33	0.39
ORF10	P08729	KRT7	13|13|14	40	13.33	3	0|0|0|0|0|0|11|8|0|0|0|0|0|23	0.34	0.41	0.34	0.41	0.34	-0.85	3.17	0.4
ORF10	Q9UI42-2	CPA4	3|0|0	3	1	3	0|0|0|0|0|0|0|0|0|0|0|0|0|0	0.33	0.99	0.33	0.99	0.33	-2.17	10	0.4
ORF10	P80723	BASP1	3|0|0	3	1	3	0|0|0|0|0|0|0|0|0|0|0|0|0|0	0.33	0.99	0.33	0.99	0.33	-2.17	10	0.4
ORF10	P06748-3	NPM1	3|0|0	3	1	3	0|0|0|0|0|0|0|0|0|0|0|0|0|0	0.33	0.99	0.33	0.99	0.33	-2.17	10	0.4
ORF10	Q08188	TGM3	17|8|7	32	10.67	3	0|7|0|0|0|0|8|2|0|0|4|2|2|9	0.32	0.88	0.32	0.88	0.32	-3.72	3.14	0.42
ORF10	P10314	HLA-A	2|0|0	2	0.67	3	0|0|0|0|0|0|0|0|0|0|0|0|0|0	0.3	0.91	0.3	0.91	0.3	-2.17	6.67	0.42
ORF10	O60870-2	KIN	0|2|0	2	0.67	3	0|0|0|0|0|0|0|0|0|0|0|0|0|0	0.3	0.91	0.3	0.91	0.3	-2.17	6.67	0.42
ORF10	P55010	EIF5	0|2|0	2	0.67	3	0|0|0|0|0|0|0|0|0|0|0|0|0|0	0.3	0.91	0.3	0.91	0.3	-2.17	6.67	0.42
ORF10	Q9ULC4-2	MCTS1	2|0|0	2	0.67	3	0|0|0|0|0|0|0|0|0|0|0|0|0|0	0.3	0.91	0.3	0.91	0.3	-2.17	6.67	0.42
ORF10	Q99986	VRK1	0|0|2	2	0.67	3	0|0|0|0|0|0|0|0|0|0|0|0|0|0	0.3	0.91	0.3	0.91	0.3	-2.17	6.67	0.42
ORF10	O60869-2	EDF1	2|0|0	2	0.67	3	0|0|0|0|0|0|0|0|0|0|0|0|0|0	0.3	0.91	0.3	0.91	0.3	-2.17	6.67	0.42
ORF10	A8K2U0	A2ML1	2|0|0	2	0.67	3	0|0|0|0|0|0|0|0|0|0|0|0|0|0	0.3	0.91	0.3	0.91	0.3	-2.17	6.67	0.42
ORF10	P00338-4	LDHA	2|0|0	2	0.67	3	0|0|0|0|0|0|0|0|0|0|0|0|0|0	0.3	0.91	0.3	0.91	0.3	-2.17	6.67	0.42
ORF10	Q5VTL8-2	PRPF38B	0|0|2	2	0.67	3	0|0|0|0|0|0|0|0|0|0|0|0|0|0	0.3	0.91	0.3	0.91	0.3	-2.17	6.67	0.42
ORF10	Q8TA86	RP9	6|7|5	18	6	3	0|3|0|0|0|0|6|7|0|0|0|0|0|4	0.3	0.45	0.3	0.45	0.3	-1.63	3	0.49
ORF10	Q8TDL5	BPIFB1	0|0|2	2	0.67	3	0|0|0|0|0|0|0|0|0|0|0|0|0|0	0.3	0.91	0.3	0.91	0.3	-2.17	6.67	0.42
ORF10	P01833	PIGR	0|0|2	2	0.67	3	0|0|0|0|0|0|0|0|0|0|0|0|0|0	0.3	0.91	0.3	0.91	0.3	-2.17	6.67	0.42
ORF10	Q9UBS4	DNAJB11	0|2|0	2	0.67	3	0|0|0|0|0|0|0|0|0|0|0|0|0|0	0.3	0.91	0.3	0.91	0.3	-2.17	6.67	0.42
ORF10	Q96E11-8	MRRF	2|0|0	2	0.67	3	0|0|0|0|0|0|0|0|0|0|0|0|0|0	0.3	0.91	0.3	0.91	0.3	-2.17	6.67	0.42
ORF10	P68431	HIST1H3G;HIST1H3C;HIST1H3A;HIST1H3B;HIST1H3F;HIST1H3D;HIST1H3I;HIST1H3J;HIST1H3E;HIST1H3H	0|0|2	2	0.67	3	0|0|0|0|0|0|0|0|0|0|0|0|0|0	0.3	0.91	0.3	0.91	0.3	-2.17	6.67	0.42
ORF10	P42357-3	HAL	0|0|2	2	0.67	3	0|0|0|0|0|0|0|0|0|0|0|0|0|0	0.3	0.91	0.3	0.91	0.3	-2.17	6.67	0.42
ORF10	P11279	LAMP1	0|0|2	2	0.67	3	0|0|0|0|0|0|0|0|0|0|0|0|0|0	0.3	0.91	0.3	0.91	0.3	-2.17	6.67	0.42
ORF10	O75937	DNAJC8	2|2|2	6	2	3	2|0|0|0|0|0|2|0|0|0|0|2|0|0	0.29	0.29	0.29	0.29	0.29	-0.91	3.33	0.49
ORF10	O95831-6	AIFM1	2|0|2	4	1.33	3	0|0|0|0|0|0|2|2|0|0|0|0|0|0	0.28	0.42	0.28	0.42	0.28	-3.31	3.33	0.49
ORF10	P55145	MANF	4|5|4	13	4.33	3	0|0|0|0|0|0|4|3|0|0|0|3|0|5	0.27	0.38	0.27	0.38	0.27	-1.3	2.89	0.5
ORF10	P22735	TGM1	4|5|3	12	4	3	0|0|0|0|0|0|4|0|0|0|0|0|0|12	0.27	0.43	0.27	0.43	0.27	-1.98	2.5	0.5
ORF10	P01877	IGHA2	2|0|3	5	1.67	3	0|0|0|0|0|0|2|2|0|0|0|0|0|2	0.27	0.51	0.27	0.51	0.27	-4.03	2.78	0.5
ORF10	P62273	RPS29	2|2|0	4	1.33	3	0|0|0|0|0|0|0|0|0|0|0|3|0|2	0.26	0.39	0.26	0.39	0.26	-3.73	2.67	0.51
ORF10	Q96QA5	GSDMA	6|4|4	14	4.67	3	0|4|0|0|0|0|2|6|0|0|0|0|0|5	0.24	0.44	0.24	0.44	0.24	-1.77	2.75	0.51
ORF10	Q9NP64-2	ZCCHC17	3|3|6	12	4	3	0|0|0|0|0|0|8|6|0|0|0|0|0|2	0.23	0.51	0.23	0.51	0.23	-2.28	2.5	0.51
ORF10	P35030-5	PRSS3	0|2|0	2	0.67	3	0|0|0|0|0|0|0|0|0|0|2|0|0|0	0.23	0.69	0.23	0.69	0.23	-2.57	3.33	0.52
ORF10	P23246-2	SFPQ	0|2|0	2	0.67	3	0|0|0|0|0|0|0|0|0|0|0|0|0|2	0.23	0.69	0.23	0.69	0.23	-2.57	3.33	0.52
ORF10	P02545-2	LMNA	2|0|0	2	0.67	3	0|0|0|0|0|0|2|0|0|0|0|0|0|0	0.23	0.69	0.23	0.69	0.23	-2.57	3.33	0.52
ORF10	Q9BZI7-2	UPF3B	0|2|0	2	0.67	3	2|0|0|0|0|0|0|0|0|0|0|0|0|0	0.23	0.69	0.23	0.69	0.23	-2.57	3.33	0.52
ORF10	P06702	S100A9	10|9|9	28	9.33	3	5|2|0|0|0|0|13|3|0|0|0|0|0|10	0.21	0.28	0.21	0.28	0.21	-1.59	2.83	0.53
ORF10	Q5VTB9	RNF220	0|6|0	6	2	3	4|0|0|0|0|0|2|0|0|0|0|5|3|0	0.19	0.58	0.19	0.58	0.19	-6.7	1.43	0.53
ORF10	Q7Z5L9-2	IRF2BP2	5|8|14	27	9	3	6|0|0|0|0|0|3|10|0|0|0|8|5|7	0.19	0.55	0.19	0.55	0.19	-7.65	2.31	0.53
ORF10	O15347	HMGB3	3|2|0	5	1.67	3	0|0|0|0|0|0|0|2|0|0|0|5|0|2	0.18	0.37	0.18	0.37	0.18	-5.35	1.85	0.54
ORF10	P01857	IGHG1	3|0|0	3	1	3	0|0|0|0|0|0|0|0|2|2|2|0|0|0	0.17	0.51	0.17	0.51	0.17	-4.03	1.67	0.54
ORF10	Q9BY77-2	POLDIP3	0|2|0	2	0.67	3	0|4|0|0|0|0|0|0|0|0|0|0|0|0	0.17	0.52	0.17	0.52	0.17	-3.41	1.67	0.54
ORF10	Q96CT7	CCDC124	9|4|7	20	6.67	3	5|0|0|0|0|0|6|8|0|0|0|3|0|6	0.16	0.36	0.16	0.36	0.16	-5.24	2.38	0.55
ORF10	P31151	S100A7	4|3|3	10	3.33	3	0|2|0|2|0|0|4|0|0|0|0|0|0|7	0.15	0.24	0.15	0.24	0.15	-2.17	2.22	0.55
ORF10	Q13867	BLMH	2|0|0	2	0.67	3	0|0|0|0|0|0|0|0|0|0|0|0|0|6	0.15	0.46	0.15	0.46	0.15	-4.27	1.11	0.55
ORF10	Q14574-2	DSC3	3|3|2	8	2.67	3	0|0|0|0|0|0|0|0|4|3|2|0|0|3	0.14	0.18	0.14	0.18	0.14	-2.71	2.22	0.56
ORF10	P32121-5	ARRB2	3|3|2	8	2.67	3	0|0|0|0|0|0|4|6|0|0|0|0|0|3	0.14	0.18	0.14	0.18	0.14	-2.75	2.05	0.56
ORF10	P16615-2	ATP2A2	0|2|0	2	0.67	3	0|0|0|2|0|2|0|0|0|0|0|0|0|0	0.14	0.42	0.14	0.42	0.14	-3.31	1.67	0.56
ORF10	Q7Z5L9	IRF2BP2	5|8|13	26	8.67	3	6|0|0|0|0|0|3|10|0|0|0|8|6|7	0.13	0.37	0.13	0.37	0.13	-8	2.17	0.58
ORF10	Q9UQ80-2	PA2G4	0|2|0	2	0.67	3	0|0|0|0|0|0|0|0|0|0|0|3|2|0	0.13	0.39	0.13	0.39	0.13	-3.73	1.33	0.57
ORF10	P55081	MFAP1	0|2|0	2	0.67	3	0|2|0|0|0|0|0|0|0|0|0|3|0|0	0.13	0.39	0.13	0.39	0.13	-3.73	1.33	0.57
ORF10	P28074	PSMB5	2|0|0	2	0.67	3	3|0|0|0|0|0|0|0|0|0|0|2|0|0	0.13	0.39	0.13	0.39	0.13	-3.73	1.33	0.57
ORF10	Q9Y421	FAM32A	2|2|0	4	1.33	3	0|0|0|0|0|0|0|3|0|0|0|3|0|3	0.11	0.16	0.11	0.16	0.11	-5.27	1.48	0.58
ORF10	O60814	HIST1H2BK	3|0|2	5	1.67	3	0|4|5|3|0|0|0|0|0|0|0|0|0|0	0.1	0.21	0.1	0.21	0.1	-5.69	1.39	0.59
ORF10	P47813	EIF1AX	12|18|15	45	15	3	6|0|0|0|0|0|12|9|0|0|0|8|9|13	0.1	0.26	0.1	0.26	0.1	-5.37	2.63	0.58
ORF10	Q8NDD1-6	C1ORF131	0|0|2	2	0.67	3	0|0|0|0|0|0|2|2|0|0|0|2|0|0	0.1	0.29	0.1	0.29	0.1	-4.03	1.11	0.59
ORF10	Q14554	PDIA5	0|2|0	2	0.67	3	0|0|0|0|0|0|2|2|0|0|0|2|0|0	0.1	0.29	0.1	0.29	0.1	-4.03	1.11	0.59
ORF10	P31944	CASP14	7|8|9	24	8	3	4|0|0|0|3|0|6|6|3|0|3|0|0|8	0.09	0.17	0.09	0.17	0.09	-3.52	2.42	0.6
ORF10	Q15517	CDSN	3|4|4	11	3.67	3	0|3|0|0|0|0|4|0|3|2|4|0|0|2	0.07	0.09	0.07	0.09	0.07	-3.61	2.04	0.6
ORF10	Q96KK5	HIST1H2AH	4|0|0	4	1.33	3	0|4|3|0|0|3|0|0|0|0|0|0|0|5	0.07	0.21	0.07	0.21	0.07	-7.16	0.89	0.6
ORF10	Q9H3J6	C12ORF65	0|2|0	2	0.67	3	0|0|0|0|0|0|2|2|0|0|0|0|0|4	0.07	0.21	0.07	0.21	0.07	-4.9	0.83	0.6
ORF10	Q14CN4-3	KRT72	13|18|20	51	17	3	0|0|0|0|4|0|22|4|0|0|0|0|0|37	0.07	0.14	0.07	0.14	0.07	-6.61	2.54	0.61
ORF10	P07477	PRSS1	12|11|9	32	10.67	3	2|2|0|0|0|0|11|9|8|2|3|0|2|5	0.06	0.12	0.06	0.12	0.06	-4.65	2.42	0.61
ORF10	Q13835-2	PKP1	9|4|4	17	5.67	3	0|0|0|0|5|0|3|2|8|5|3|0|0|7	0.05	0.16	0.05	0.16	0.05	-7.16	1.72	0.61
ORF10	Q6P5R6	RPL22L1	7|8|9	24	8	3	4|0|0|0|0|0|5|9|0|0|0|6|4|8	0.04	0.08	0.04	0.08	0.04	-4.32	2.22	0.62
ORF10	P12035	KRT3	33|26|32	91	30.33	3	0|8|0|0|18|0|24|13|0|0|0|0|0|42	0.04	0.08	0.04	0.08	0.04	-6.29	2.89	0.62
ORF10	P29508	SERPINB3	10|7|9	26	8.67	3	0|0|0|0|0|0|13|8|2|2|4|0|0|12	0.03	0.06	0.03	0.06	0.03	-5.57	2.11	0.63
ORF10	Q96P63	SERPINB12	6|4|6	16	5.33	3	2|3|0|0|0|0|6|3|3|0|2|0|0|10	0.03	0.04	0.03	0.04	0.03	-5.63	1.84	0.63
ORF10	P05023-3	ATP1A1	6|5|7	18	6	3	3|0|0|0|0|4|8|8|0|0|0|3|0|4	0.03	0.07	0.03	0.07	0.03	-4.7	2	0.62
ORF10	Q5T749	KPRP	9|2|4	15	5	3	2|15|0|0|0|0|6|3|0|0|0|0|0|10	0.03	0.09	0.03	0.09	0.03	-10.92	1.39	0.63
ORF10	Q8WU90	ZC3H15	0|2|0	2	0.67	3	5|0|0|2|0|0|0|0|0|0|0|2|3|0	0.02	0.07	0.02	0.07	0.02	-5.8	0.56	0.64
ORF10	Q8WUA2	PPIL4	3|2|2	7	2.33	3	0|6|11|0|0|0|0|2|0|0|0|0|0|0	0.02	0.04	0.02	0.04	0.02	-4.6	1.23	0.65
ORF10	Q14257	RCN2	2|3|3	8	2.67	3	0|6|4|5|0|4|0|0|0|0|0|0|0|0	0.02	0.03	0.02	0.03	0.02	-5.01	1.4	0.65
ORF10	O43583	DENR	2|2|0	4	1.33	3	7|0|0|0|0|0|0|0|0|0|0|5|3|0	0.02	0.03	0.02	0.03	0.02	-6.98	0.89	0.64
ORF10	P11387	TOP1	4|4|2	10	3.33	3	0|0|10|0|0|0|3|3|3|0|2|0|0|2	0.02	0.03	0.02	0.03	0.02	-6.43	1.45	0.65
ORF10	P35232	PHB	2|0|0	2	0.67	3	0|0|0|0|0|0|0|0|7|4|0|2|0|0	0.02	0.07	0.02	0.07	0.02	-6.03	0.51	0.64
ORF10	Q14498-3	RBM39	9|10|7	26	8.67	3	2|6|0|4|0|0|5|8|0|0|0|5|3|9	0.02	0.04	0.02	0.04	0.02	-6.33	2.06	0.64
ORF10	P27695	APEX1	4|3|4	11	3.67	3	6|0|0|0|0|0|4|3|0|0|0|5|3|3	0.01	0.02	0.01	0.02	0.01	-5.52	1.53	0.67
ORF10	Q14331	FRG1	27|21|23	71	23.67	3	10|0|0|0|0|0|23|19|0|0|0|12|8|21	0.01	0.04	0.01	0.04	0.01	-7.17	2.54	0.66
ORF10	O60884	DNAJA2	0|2|2	4	1.33	3	2|3|0|5|0|3|0|0|0|0|0|2|0|0	0.01	0.02	0.01	0.02	0.01	-7.25	0.89	0.65
ORF10	P25311	AZGP1	8|6|8	22	7.33	3	0|10|0|0|0|0|7|5|4|4|0|0|2|8	0.01	0.01	0.01	0.01	0.01	-6.76	1.83	0.67
ORF10	O95232	LUC7L3	3|3|7	13	4.33	3	10|2|0|0|0|0|2|3|0|0|0|10|6|2	0.01	0.02	0.01	0.02	0.01	-9.19	1.24	0.67
ORF10	Q9UFW8	CGGBP1	3|2|3	8	2.67	3	8|0|0|0|0|0|0|0|2|0|0|11|3|0	0.01	0.01	0.01	0.01	0.01	-6.58	1.11	0.68
ORF10	Q00688	FKBP3	8|7|7	22	7.33	3	3|0|0|0|0|0|5|6|0|0|0|10|9|5	0.01	0.02	0.01	0.02	0.01	-4.87	1.93	0.66
ORF10	Q15233-2	NONO	0|0|2	2	0.67	3	0|6|0|0|0|0|3|3|0|0|0|0|0|2	0.01	0.04	0.01	0.04	0.01	-6.66	0.48	0.66
ORF10	Q6UWP8	SBSN	3|2|3	8	2.67	3	3|0|0|0|0|0|2|0|3|3|0|4|0|5	0.01	0.01	0.01	0.01	0.01	-5.69	1.33	0.67
ORF10	P20930	FLG	13|6|6	25	8.33	3	2|0|0|0|4|0|14|0|15|12|6|3|10|7	0	0	0	0	0	-18.25	1.14	0.72
ORF10	P04259	KRT6B	184|157|204	545	181.67	3	85|41|0|7|75|0|192|69|221|126|124|58|55|213	0	0	0	0	0	-205.82	1.49	0.8
ORF10	Q15365	PCBP1	10|15|15	40	13.33	3	39|5|9|2|0|8|13|11|31|15|11|41|29|13	0	0	0	0	0	-64.21	0.63	0.8
ORF10	Q9UHX1-4	PUF60	0|3|4	7	2.33	3	13|6|0|4|0|0|3|4|3|2|0|15|10|3	0	0	0	0	0	-27.73	0.37	0.8
ORF10	P62805	HIST1H4L;HIST1H4K;HIST4H4;HIST1H4I;HIST1H4C;HIST1H4B;HIST1H4J;HIST2H4A;HIST1H4A;HIST1H4E;HIST1H4F;HIST2H4B;HIST1H4H;HIST1H4D	3|2|2	7	2.33	3	0|3|5|5|0|0|0|0|833|427|382|2|16|4	0	0	0	0	0	#NAME?	0.01	0.8
ORF10	P13646-3	KRT13	47|43|45	135	45	3	19|18|0|0|0|0|48|31|50|27|33|13|21|62	0	0	0	0	0	-53.12	1.4	0.78
ORF10	O75940	SMNDC1	0|3|0	3	1	3	11|4|9|0|0|0|0|2|3|2|0|9|4|0	0	0	0	0	0	-19.39	0.23	0.8
ORF10	Q15181	PPA1	0|3|0	3	1	3	5|2|3|0|0|3|0|2|0|0|0|8|9|0	0	0	0	0	0	-14.15	0.31	0.71
ORF10	P17844	DDX5	22|31|23	76	25.33	3	51|0|15|0|0|0|32|33|43|21|14|52|47|26	0	0	0	0	0	-88.62	0.76	0.79
ORF10	O94903	PROSC	2|0|0	2	0.67	3	19|7|0|0|0|0|0|0|0|0|0|22|14|2	0	0	0	0	0	-27.59	0.1	0.8
ORF10	Q9BUF5	TUBB6	21|31|24	76	25.33	3	23|12|0|43|5|30|25|33|7|4|4|26|20|19	0	0	0	0	0	-54.63	1.06	0.78
ORF10	Q562R1	ACTBL2	4|2|4	10	3.33	3	29|39|0|3|58|14|2|3|17|8|5|6|7|4	0	0	0	0	0	-74.22	0.18	0.8
ORF10	Q16527	CSRP2	4|3|3	10	3.33	3	19|0|0|3|0|0|4|7|0|0|0|16|17|4	0	0	0	0	0	-22.09	0.48	0.8
ORF10	P60709	ACTB	17|8|11	36	12	3	121|174|137|8|264|0|11|13|92|52|30|22|34|19	0	0	0	0	0	-384.73	0.13	0.8
ORF10	P49411	TUFM	7|3|5	15	5	3	28|2|6|25|0|21|2|4|0|0|0|29|20|8	0	0	0	0	0	-53.31	0.34	0.8
ORF10	Q08554-2	DSC1	12|7|7	26	8.67	3	5|7|0|0|0|0|10|4|10|7|4|4|3|9	0	0	0	0	0	-13.82	1.38	0.7
ORF10	Q9Y295	DRG1	0|0|2	2	0.67	3	19|0|0|4|0|0|0|2|0|0|0|19|22|0	0	0	0	0	0	-28.45	0.1	0.8
ORF10	P08708	RPS17	5|3|3	11	3.67	3	5|9|4|3|0|0|0|7|9|4|0|8|4|4	0	0	0	0	0	-17.93	0.64	0.74
ORF10	Q15637-4	SF1	3|2|2	7	2.33	3	5|0|0|0|0|0|0|2|0|0|0|7|5|3	0	0.01	0	0.01	0	-6.15	1.06	0.68
ORF10	P35659	DEK	3|3|2	8	2.67	3	5|0|0|0|0|0|3|4|24|12|9|4|2|3	0	0	0	0	0	-22.84	0.4	0.8
ORF10	P62701	RPS4X	4|3|3	10	3.33	3	18|17|13|4|8|0|3|4|20|9|5|24|19|4	0	0	0	0	0	-50.37	0.24	0.8
ORF10	P62913-2	RPL11	5|5|3	13	4.33	3	8|4|4|3|5|2|3|7|17|7|7|14|10|4	0	0	0	0	0	-28.02	0.52	0.8
ORF10	Q6KB66-2	KRT80	14|6|13	33	11	3	7|0|0|0|8|0|9|3|18|11|14|0|5|13	0	0	0	0	0	-23.9	1.25	0.73
ORF10	P31943	HNRNPH1	6|6|6	18	6	3	19|38|19|0|0|35|8|13|47|23|11|17|14|8	0	0	0	0	0	-83.77	0.25	0.8
ORF10	P61604	HSPE1	2|0|0	2	0.67	3	8|0|4|5|0|0|0|0|0|0|0|7|6|2	0	0	0	0	0	-14.16	0.21	0.8
ORF10	P38646	HSPA9	9|11|11	31	10.33	3	51|36|26|66|3|0|18|24|22|15|5|49|44|18	0	0	0	0	0	-125.42	0.29	0.8
ORF10	P08865	RPSA	2|2|4	8	2.67	3	20|10|6|0|0|0|4|2|26|14|9|21|17|3	0	0	0	0	0	-50.08	0.21	0.8
ORF10	P62829	RPL23	7|5|12	24	8	3	20|5|11|4|0|0|7|9|24|9|9|25|18|9	0	0	0	0	0	-46.91	0.57	0.77
ORF10	P62826	RAN	2|0|4	6	2	3	7|0|4|0|0|0|2|2|11|4|5|12|9|0	0	0	0	0	0	-24.77	0.36	0.8
ORF10	P29372-5	MPG	0|0|4	4	1.33	3	26|0|0|0|0|0|2|5|17|8|4|37|26|3	0	0	0	0	0	-56.01	0.1	0.8
ORF10	O75340	PDCD6	2|2|0	4	1.33	3	17|0|3|0|0|3|0|2|0|0|0|21|18|0	0	0	0	0	0	-27.6	0.21	0.8
ORF10	P14618	PKM	4|4|4	12	4	3	25|3|5|3|0|17|6|3|5|4|4|29|19|7	0	0	0	0	0	-40.66	0.33	0.8
ORF10	Q96PK6	RBM14	2|2|2	6	2	3	5|0|0|2|0|0|2|3|0|0|0|7|3|4	0	0	0	0	0	-7.83	0.77	0.7
ORF10	Q9BQE3	TUBA1C	52|66|67	185	61.67	3	30|39|0|58|8|68|62|57|24|12|9|35|35|65	0	0	0	0	0	-92.39	1.3	0.79
ORF10	P68366-2	TUBA4A	49|71|61	181	60.33	3	26|36|0|0|0|57|57|48|11|7|5|28|29|64	0	0	0	0	0	-59.08	1.66	0.78
ORF10	Q7Z3Y8	KRT27	53|50|50	153	51	3	42|0|0|0|0|0|35|12|68|33|34|28|18|64	0	0	0	0	0	-48.65	1.53	0.78
ORF10	P14923	JUP	21|23|24	68	22.67	3	23|11|0|0|9|0|22|7|53|30|31|15|17|29	0	0	0	0	0	-55.11	0.94	0.78
ORF10	Q9Y383	LUC7L2	7|7|8	22	7.33	3	8|0|0|3|0|0|5|9|0|0|0|13|5|10	0	0	0	0	0	-9.7	1.38	0.71
ORF10	P0DMV9	HSPA1B	95|118|145	358	119.33	3	86|71|57|0|0|0|946|1059|52|22|15|79|61|809	0	0	0	0	0	#NAME?	0.37	0.8
ORF10	P35527	KRT9	677|389|688	1754	584.67	3	295|125|4|20|406|0|569|238|949|616|605|230|149|709	0	0	0	0	0	#NAME?	1.23	0.8
ORF10	Q8IWX8	CHERP	0|2|4	6	2	3	8|44|24|0|0|0|2|0|3|2|0|9|7|2	0	0	0	0	0	-43.72	0.2	0.8
ORF10	Q2M2I5	KRT24	19|16|19	54	18	3	4|0|0|0|23|0|22|11|11|5|10|3|11|27	0	0	0	0	0	-22.71	1.42	0.75
ORF10	P11142	HSPA8	106|140|140	386	128.67	3	67|45|56|86|45|0|564|569|49|27|14|72|50|540	0	0	0	0	0	-614.39	0.61	0.8
ORF10	P62266	RPS23	0|0|2	2	0.67	3	15|3|5|2|0|0|0|3|19|9|6|12|6|0	0	0	0	0	0	-35.14	0.08	0.8
ORF10	P62269	RPS18	2|3|2	7	2.33	3	5|12|13|3|3|0|3|2|0|0|0|12|5|0	0	0	0	0	0	-19.91	0.4	0.8
ORF10	P07195	LDHB	2|0|0	2	0.67	3	7|0|0|9|0|0|0|0|0|0|0|8|7|0	0	0	0	0	0	-13.45	0.22	0.8
ORF10	Q15323	KRT31	12|9|11	32	10.67	3	4|0|0|0|10|0|0|0|14|10|15|45|325|22	0	0	0	0	0	-162.53	0.24	0.8
ORF10	P23396	RPS3	16|16|15	47	15.67	3	30|17|20|22|7|12|17|19|12|6|5|43|34|16	0	0	0	0	0	-61.73	0.68	0.8
ORF10	Q96EY4	TMA16	17|14|13	44	14.67	3	15|0|0|0|0|0|6|14|26|12|7|9|9|6	0	0	0	0	0	-18.97	1.41	0.74
ORF10	Q9P258	RCC2	6|5|5	16	5.33	3	36|2|0|0|0|0|3|6|16|6|10|34|28|7	0	0	0	0	0	-49.24	0.36	0.8
ORF10	P63104	YWHAZ	2|0|0	2	0.67	3	2|4|0|0|0|6|2|0|0|0|0|4|0|4	0	0	0	0	0	-10.03	0.3	0.7
ORF10	P49458	SRP9	0|2|0	2	0.67	3	2|0|0|0|0|0|0|0|12|6|2|2|2|2	0	0	0	0	0	-12.46	0.24	0.8
ORF10	Q71UM5	RPS27L	4|3|2	9	3	3	10|2|0|0|0|3|3|5|6|3|3|8|6|4	0	0	0	0	0	-17.57	0.59	0.74
ORF10	Q96RQ3	MCCC1	16|21|20	57	19	3	157|0|0|230|0|0|12|21|0|0|0|171|117|15	0	0	0	0	0	-261.41	0.26	0.8
ORF10	P04406	GAPDH	13|10|7	30	10	3	22|0|5|9|5|0|9|7|6|4|6|17|11|12	0	0	0	0	0	-28.24	0.96	0.76
ORF10	Q9UJV9	DDX41	2|7|3	12	4	3	16|18|0|2|0|0|3|4|0|0|0|26|12|0	0	0	0	0	0	-28.82	0.49	0.75
ORF10	P48668	KRT6C	111|113|129	353	117.67	3	0|0|0|0|0|0|149|48|0|0|0|0|0|170	0	0	0	0	0	-12.15	3.21	0.69
ORF10	Q96I25	RBM17	0|3|3	6	2	3	9|23|25|2|0|0|4|3|0|0|0|15|7|2	0	0	0	0	0	-39.18	0.22	0.8
ORF10	Q96I24	FUBP3	56|79|84	219	73	3	82|0|0|0|0|0|75|81|15|9|5|75|58|74	0	0	0	0	0	-86.6	1.54	0.78
ORF10	Q9C075	KRT23	3|2|0	5	1.67	3	0|0|0|0|0|0|0|0|12|8|14|6|6|3	0	0	0	0	0	-21.46	0.34	0.8
ORF10	P62851	RPS25	6|6|8	20	6.67	3	7|8|6|3|20|0|8|8|5|3|3|10|9|6	0	0	0	0	0	-23.74	0.77	0.76
ORF10	P62857	RPS28	3|3|4	10	3.33	3	12|0|5|4|0|2|0|2|67|36|17|24|14|0	0	0	0	0	0	-69.1	0.18	0.8
ORF10	P52597	HNRNPF	3|0|3	6	2	3	8|14|6|2|0|11|3|6|39|17|10|8|5|3	0	0	0	0	0	-54.41	0.16	0.8
ORF10	P04080	CSTB	2|0|0	2	0.67	3	5|0|0|0|0|2|0|0|10|5|5|7|6|0	0	0	0	0	0	-17.65	0.17	0.8
ORF10	P62987	UBA52	31|32|31	94	31.33	3	36|0|0|0|0|0|30|24|46|19|19|41|25|22	0	0	0	0	0	-48.52	1.2	0.78
ORF10	P08670	VIM	3|0|0	3	1	3	7|3|6|0|3|11|0|0|102|54|35|0|3|0	0	0	0	0	0	-98.22	0.04	0.8
ORF10	P04792	HSPB1	2|2|4	8	2.67	3	4|0|0|5|0|0|5|0|4|3|2|0|2|3	0	0	0	0	0	-8.75	0.95	0.69
ORF10	O43684-2	BUB3	0|0|2	2	0.67	3	16|2|0|0|0|0|0|3|4|0|0|15|20|0	0	0	0	0	0	-25.82	0.11	0.8
ORF10	Q99497	PARK7	10|9|9	28	9.33	3	279|0|0|0|0|0|10|16|0|0|0|351|152|9	0	0	0	0	0	-324.18	0.11	0.8
ORF10	P25705-2	ATP5A1	5|3|3	11	3.67	3	6|3|0|10|0|0|2|5|2|2|0|8|8|2	0	0	0	0	0	-14.3	0.76	0.73
ORF10	P05787	KRT8	43|36|39	118	39.33	3	12|8|0|2|6|0|29|14|61|33|43|14|12|34	0	0	0	0	0	-41.34	1.51	0.77
ORF10	P62081	RPS7	3|3|3	9	3	3	7|4|3|3|0|0|5|4|2|2|0|11|12|4	0	0	0	0	0	-16.9	0.55	0.8
ORF10	P62244	RPS15A	0|0|2	2	0.67	3	6|3|7|0|0|0|0|2|19|10|7|6|5|0	0	0	0	0	0	-28.55	0.1	0.8
ORF10	P04350	TUBB4A	49|69|51	169	56.33	3	44|37|0|80|18|75|60|72|13|7|7|59|39|66	0	0	0	0	0	-123.87	1.02	0.79
ORF10	P50454	SERPINH1	3|3|4	10	3.33	3	12|0|0|9|0|0|0|0|0|0|0|14|7|0	0	0	0	0	0	-11.33	0.79	0.72
ORF10	P62249	RPS16	4|5|4	13	4.33	3	9|8|11|3|3|4|4|5|25|12|11|11|8|3	0	0	0	0	0	-34.13	0.42	0.8
ORF10	P12236	SLC25A6	10|7|9	26	8.67	3	7|3|0|12|0|3|11|12|24|13|6|10|7|10	0	0	0	0	0	-31.37	0.77	0.76
ORF10	P12235	SLC25A4	6|4|5	15	5	3	4|0|0|0|0|0|8|6|11|6|4|5|2|5	0	0	0	0	0	-13.72	0.98	0.72
ORF10	P34931	HSPA1L	39|50|61	150	50	3	31|28|0|21|19|180|306|336|17|9|5|26|17|272	0	0	0	0	0	-415.94	0.4	0.8
ORF10	P62861	FAU	0|2|2	4	1.33	3	5|0|0|3|0|0|2|3|25|12|9|3|5|2	0	0	0	0	0	-30.11	0.19	0.8
ORF10	Q96AE4	FUBP1	0|4|0	4	1.33	3	9|0|0|0|0|0|0|0|0|0|0|7|5|5	0	0.01	0	0.01	0	-11.54	0.51	0.68
ORF10	Q92945	KHSRP	2|3|2	7	2.33	3	18|2|6|0|0|9|4|6|12|7|4|21|18|3	0	0	0	0	0	-39.51	0.22	0.8
ORF10	Q00325-2	SLC25A3	3|2|4	9	3	3	5|0|0|5|0|0|2|2|9|4|2|7|2|5	0	0	0	0	0	-14.34	0.7	0.73
ORF10	Q02413	DSG1	28|19|31	78	26	3	15|12|0|3|9|4|25|15|50|32|23|6|0|37	0	0	0	0	0	-52.33	1.16	0.77
ORF10	P62888	RPL30	8|7|7	22	7.33	3	15|6|8|0|0|0|10|11|65|34|24|17|16|10	0	0	0	0	0	-69.88	0.35	0.8
ORF10	O43175	PHGDH	3|4|2	9	3	3	25|5|10|22|0|178|5|7|0|0|0|33|25|7	0	0	0	0	0	-130.58	0.09	0.8
ORF10	P56270-2	MAZ	0|3|3	6	2	3	10|0|0|0|0|0|4|8|3|0|0|14|9|3	0	0	0	0	0	-22.26	0.39	0.8
ORF10	P05204	HMGN2	0|3|5	8	2.67	3	0|0|0|0|0|0|3|3|23|8|18|6|0|2	0	0	0	0	0	-27.2	0.42	0.75
ORF10	P26599	PTBP1	2|0|0	2	0.67	3	30|8|3|0|0|0|2|2|82|46|37|31|20|4	0	0	0	0	0	-116.03	0.03	0.8
ORF10	Q96T17-2	MAP7D2	0|0|2	2	0.67	3	3|0|0|0|0|0|2|2|0|0|0|8|2|0	0	0.01	0	0.01	0	-7.98	0.39	0.68
ORF10	P09874	PARP1	32|40|35	107	35.67	3	19|2|0|5|0|0|25|39|53|28|13|24|19|33	0	0	0	0	0	-45.82	1.38	0.77
ORF10	P22061	PCMT1	12|14|9	35	11.67	3	21|0|3|21|0|0|7|14|10|6|2|26|20|8	0	0	0	0	0	-36.62	0.86	0.77
ORF10	Q86Y46	KRT73	14|18|19	51	17	3	5|0|0|0|4|0|20|7|18|0|12|5|0|35	0	0	0	0	0	-17.92	1.6	0.73
ORF10	Q13885	TUBB2A	58|73|66	197	65.67	3	50|40|36|90|17|0|66|90|16|8|8|67|57|77	0	0	0	0	0	-124.51	1.11	0.79
ORF10	P68363	TUBA1B	63|86|80	229	76.33	3	0|0|0|60|8|73|80|65|0|0|0|0|0|83	0	0	0	0	0	-45.35	2.07	0.77
ORF10	Q00059	TFAM	2|2|2	6	2	3	0|0|0|0|0|0|2|2|48|24|16|0|0|2	0	0	0	0	0	-33.87	0.21	0.8
ORF10	P68104	EEF1A1	17|17|15	49	16.33	3	73|12|7|8|0|23|12|12|26|11|6|76|55|15	0	0	0	0	0	-94.33	0.52	0.8
ORF10	O75223	GGCT	0|2|2	4	1.33	3	3|2|0|0|0|0|4|2|0|0|0|5|2|3	0	0	0	0	0	-9.78	0.63	0.69
ORF10	P68032	ACTC1	11|5|7	23	7.67	3	0|79|126|0|0|0|6|8|0|0|0|0|0|12	0	0	0	0	0	-83.12	0.33	0.8
ORF10	Q13085	ACACA	84|111|90	285	95	3	459|0|0|0|0|0|33|47|0|0|0|539|445|42	0	0	0	0	0	-447.67	0.61	0.8
ORF10	P06733	ENO1	8|4|3	15	5	3	24|0|6|0|0|0|3|3|3|3|2|22|19|3	0	0	0	0	0	-29.43	0.57	0.76
ORF10	Q7Z794	KRT77	160|119|168	447	149	3	28|15|0|3|79|0|131|65|85|48|55|14|15|182	0	0	0	0	0	-87.79	2.12	0.78
ORF10	Q9HD42	CHMP1A	0|2|0	2	0.67	3	9|0|0|0|0|0|0|0|0|0|0|13|6|0	0	0	0	0	0	-12.24	0.24	0.8
ORF10	P30101	PDIA3	2|0|0	2	0.67	3	9|0|0|0|0|0|0|0|0|0|0|10|6|0	0	0	0	0	0	-10.91	0.27	0.7
ORF10	P49674	CSNK1E	5|4|4	13	4.33	3	33|0|0|0|0|0|4|2|14|9|4|42|39|3	0	0	0	0	0	-52.3	0.29	0.8
ORF10	P05141	SLC25A5	12|9|10	31	10.33	3	8|4|5|17|0|5|17|15|29|16|7|12|8|15	0	0	0	0	0	-39.9	0.72	0.77
ORF10	Q9NSB4	KRT82	8|0|8	16	5.33	3	5|0|0|0|0|0|0|0|8|0|9|24|372|13	0	0	0	0	0	-190.09	0.12	0.8
ORF10	O00571	DDX3X	22|29|21	72	24	3	52|7|19|0|0|0|18|22|24|16|7|48|41|18	0	0	0	0	0	-64.17	0.91	0.78
ORF10	Q04695	KRT17	55|41|60	156	52	3	62|13|0|5|45|0|56|30|132|85|90|34|32|71	0	0	0	0	0	-169.66	0.82	0.79
ORF10	Q9H3K6	BOLA2;BOLA2B	0|2|0	2	0.67	3	9|6|8|0|0|4|0|0|5|3|3|13|10|0	0	0	0	0	0	-26.98	0.11	0.8
ORF10	P07355	ANXA2	17|10|13	40	13.33	3	12|8|0|0|3|11|7|9|16|11|7|13|10|16	0	0	0	0	0	-27.07	1.18	0.75
ORF10	P42677	RPS27	6|7|6	19	6.33	3	16|5|6|3|0|4|4|7|6|3|3|10|10|4	0	0	0	0	0	-18.18	0.88	0.75
ORF10	P35637-2	FUS	0|2|0	2	0.67	3	5|0|0|4|0|0|0|0|0|0|0|9|4|0	0	0	0	0	0	-9.7	0.3	0.7
ORF10	P52272-2	HNRNPM	6|5|5	16	5.33	3	15|0|0|21|0|0|3|3|44|21|17|18|9|2	0	0	0	0	0	-51.33	0.35	0.8
ORF10	Q8NE71-2	ABCF1	5|5|4	14	4.67	3	8|0|0|0|0|0|5|5|0|0|0|14|11|2	0	0	0	0	0	-11.1	1.04	0.71
ORF10	Q3SY84	KRT71	13|18|18	49	16.33	3	4|0|0|0|0|0|25|7|13|0|7|2|0|31	0	0	0	0	0	-13.51	1.84	0.71
ORF10	P13645	KRT10	616|572|587	1775	591.67	3	195|115|6|24|298|47|595|336|478|219|334|151|119|800	0	0	0	0	0	-466.38	1.68	0.8
ORF10	P13647	KRT5	134|126|143	403	134.33	3	67|46|0|7|101|8|138|62|218|123|121|59|54|154	0	0	0	0	0	-205.09	1.22	0.8
ORF10	P08238	HSP90AB1	3|3|3	9	3	3	7|17|19|18|0|7|3|5|0|0|0|5|3|6	0	0	0	0	0	-30.5	0.33	0.8
ORF10	P15924	DSP	63|46|58	167	55.67	3	64|17|0|0|24|0|43|23|158|108|100|27|26|61	0	0	0	0	0	-159.15	0.88	0.79
ORF10	P84103-2	SRSF3	0|0|4	4	1.33	3	4|0|0|2|0|0|3|0|34|19|9|4|3|2	0	0	0	0	0	-34.52	0.17	0.8
ORF10	P07900	HSP90AA1	6|2|3	11	3.67	3	8|12|22|7|0|5|3|3|0|0|0|6|2|4	0	0	0	0	0	-25.45	0.51	0.75
ORF10	Q8N1N4	KRT78	22|15|16	53	17.67	3	8|11|0|0|5|0|20|8|20|11|17|4|5|21	0	0	0	0	0	-23.97	1.4	0.74
ORF10	Q86YZ3	HRNR	104|50|99	253	84.33	3	39|11|0|9|16|2|76|24|418|291|293|71|50|58	0	0	0	0	0	-430.26	0.63	0.8
ORF10	P19338	NCL	2|0|0	2	0.67	3	0|31|17|6|0|0|0|0|0|0|0|0|0|2	0	0	0	0	0	-23.87	0.12	0.8
ORF10	P26368-2	U2AF2	3|2|2	7	2.33	3	3|3|0|0|0|0|2|3|0|0|0|4|3|3	0	0.01	0	0.01	0	-6.28	1.11	0.69
ORF10	P60866	RPS20	9|10|10	29	9.67	3	18|3|0|8|0|2|12|8|8|4|3|24|19|9	0	0	0	0	0	-28.03	0.86	0.76
ORF10	P56537	EIF6	2|0|0	2	0.67	3	6|2|0|0|0|0|0|0|11|7|2|0|3|0	0	0	0	0	0	-13.52	0.22	0.8
ORF10	P23284	PPIB	55|56|54	165	55	3	32|0|0|0|0|0|49|54|30|17|15|38|31|42	0	0	0	0	0	-36.76	1.79	0.77
ORF10	O75475	PSIP1	3|4|3	10	3.33	3	8|0|0|0|0|0|2|2|29|15|9|5|3|0	0	0	0	0	0	-23.19	0.46	0.8
ORF10	P12268	IMPDH2	3|0|2	5	1.67	3	6|0|5|2|0|10|3|9|0|0|0|6|5|6	0	0	0	0	0	-23.2	0.32	0.8
ORF10	O95678	KRT75	40|34|42	116	38.67	3	32|0|0|0|0|0|44|15|63|39|47|27|37|68	0	0	0	0	0	-82.5	1.04	0.79
ORF10	P48730-2	CSNK1D	2|3|3	8	2.67	3	28|0|0|0|0|0|2|2|10|6|3|37|34|0	0	0	0	0	0	-45.99	0.22	0.8
ORF10	P31689	DNAJA1	3|4|4	11	3.67	3	7|4|4|11|0|4|2|6|0|0|0|5|3|3	0	0	0	0	0	-14.81	0.75	0.73
ORF10	P02538	KRT6A	112|114|128	354	118	3	84|40|0|7|61|0|148|48|181|107|108|54|53|170	0	0	0	0	0	-195.59	1.16	0.8
ORF10	P02533	KRT14	139|125|171	435	145	3	129|27|0|8|151|12|135|60|263|156|168|71|61|175	0	0	0	0	0	-301.78	1.06	0.8
ORF10	P04264	KRT1	765|526|828	2119	706.33	3	261|158|7|30|511|0|689|341|1164|684|917|199|130|786	0	0	0	0	0	#NAME?	1.24	0.8
ORF10	P07437	TUBB	72|93|79	244	81.33	3	59|53|41|115|23|107|81|116|24|13|10|78|63|104	0	0	0	0	0	-184.73	1	0.79
ORF10	P11498	PC	35|42|47	124	41.33	3	160|0|0|427|0|0|32|41|3|2|0|175|150|29	0	0	0	0	0	-335.45	0.41	0.8
ORF10	P81605	DCD	7|7|7	21	7	3	3|4|0|0|5|0|5|5|11|6|6|4|4|5	0	0	0	0	0	-10.97	1.27	0.72
ORF10	Q9HCC0	MCCC2	16|17|18	51	17	3	181|0|0|230|0|5|10|14|0|0|0|191|153|16	0	0	0	0	0	-294.36	0.21	0.8
ORF10	P60842	EIF4A1	2|0|0	2	0.67	3	12|2|3|2|0|4|0|0|9|4|3|19|12|2	0	0	0	0	0	-30.63	0.1	0.8
ORF10	Q9BRX2	PELO	4|3|4	11	3.67	3	39|0|0|0|0|3|2|4|0|0|0|47|34|4	0	0	0	0	0	-47.64	0.28	0.8
ORF10	Q9P016	THYN1	2|0|2	4	1.33	3	15|0|0|0|0|0|2|2|9|4|2|23|21|0	0	0	0	0	0	-33.93	0.17	0.8
ORF10	P08779	KRT16	114|110|125	349	116.33	3	130|24|0|7|134|6|122|47|274|164|161|70|69|165	0	0	0	0	0	-313.38	0.87	0.8
ORF10	O76009	KRT33A	2|0|0	2	0.67	3	2|0|0|0|0|0|0|0|7|8|8|51|306|6	0	0	0	0	0	-170.96	0.02	0.8
ORF10	P35268	RPL22	13|13|7	33	11	3	16|3|0|0|0|0|12|17|16|9|5|17|22|7	0	0	0	0	0	-35.89	0.89	0.76
ORF10	P05165-2	PCCA	6|8|5	19	6.33	3	19|0|0|0|0|0|0|4|0|0|0|28|21|2	0	0	0	0	0	-19.56	0.86	0.74
ORF10	P10809	HSPD1	12|6|10	28	9.33	3	22|5|14|31|0|53|5|6|0|0|0|35|18|6	0	0	0	0	0	-66.19	0.48	0.8
ORF10	P32119	PRDX2	6|6|5	17	5.67	3	20|5|4|2|0|0|5|6|13|7|8|25|21|6	0	0	0	0	0	-36.58	0.49	0.8
ORF10	P19013	KRT4	16|16|18	50	16.67	3	11|6|0|2|16|0|16|11|19|10|15|8|4|26	0	0	0	0	0	-26.85	1.21	0.76
ORF10	P19012	KRT15	30|31|33	94	31.33	3	17|0|0|0|31|0|41|19|58|32|38|10|15|49	0	0	0	0	0	-66.53	1.01	0.79
ORF10	Q9HB71-3	CACYBP	0|3|4	7	2.33	3	24|0|0|0|0|13|2|2|10|5|4|35|24|3	0	0	0	0	0	-53.35	0.19	0.8
ORF10	P54652	HSPA2	34|43|50	127	42.33	3	21|18|0|29|23|211|191|155|17|10|4|16|15|143	0	0	0	0	0	-257.84	0.51	0.8
ORF10	E9PAV3	NACA	0|4|0	4	1.33	3	6|0|0|0|0|0|2|0|0|0|0|8|10|3	0	0	0	0	0	-12.91	0.46	0.69
ORF10	P61978-3	HNRNPK	6|5|5	16	5.33	3	0|22|26|0|0|0|2|5|0|0|0|0|0|3	0	0	0	0	0	-13.78	0.92	0.73
ORF10	Q5D862	FLG2	15|10|26	51	17	3	6|24|0|0|5|0|10|7|30|14|18|14|11|11	0	0	0	0	0	-38.33	1.17	0.75
ORF10	P35908	KRT2	388|352|411	1151	383.67	3	154|102|0|23|260|40|388|217|319|163|230|113|84|663	0	0	0	0	0	-421.95	1.47	0.8
ORF10	A5A3E0	POTEF	8|5|6	19	6.33	3	0|41|0|0|0|0|4|7|0|0|0|0|0|6	0	0	0	0	0	-13.53	1.09	0.71
ORF10	P39019	RPS19	5|6|5	16	5.33	3	5|4|6|10|2|0|3|6|0|0|0|5|3|5	0	0	0	0	0	-11.84	1.09	0.72
ORF10	P46109	CRKL	4|3|4	11	3.67	3	34|0|0|0|0|2|3|5|0|0|0|43|35|4	0	0	0	0	0	-44.76	0.29	0.8
ORF10	P06576	ATP5B	2|0|0	2	0.67	3	6|0|5|6|0|0|0|0|0|0|0|5|6|3	0	0	0	0	0	-13.81	0.22	0.8
ORF10	P63173	RPL38	58|64|73	195	65	3	23|13|7|6|0|2|53|44|14|10|4|35|22|53	0	0	0	0	0	-23.96	2.37	0.74
