# Supplementary material for: ORF10–Cullin-2–ZYG11B complex is not required for SARS-CoV-2 infection
Source: Proc Natl Acad Sci U S A. 2021 Apr 7;118(17):e2023157118. doi: 10.1073/pnas.2023157118 (PMC8092598; doi:10.1073/pnas.2023157118)
Supplement: Supplementary File [file pnas.2023157118.sd02.xlsx]

## Sheet: 6528
Bait	Prey	PreyGene	Spec	SpecSum	AvgSpec	NumReplicates	ctrlCounts	AvgP	MaxP	TopoAvgP	TopoMaxP	SaintScore	logOddsScore	FoldChange	BFDR	boosted_by
ORF10NK	Q01105-3	SET	0|10|9	19	6.33	3	0|0|0|0|0|0|0|0|0|0|0|0|0|0	0.67	1	0.67	1	0.67	-2.12	63.33	0.33
ORF10NK	Q9C0D3	ZYG11B	0|9|12	21	7	3	0|0|0|0|0|0|0|0|0|0|0|0|0|0	0.67	1	0.67	1	0.67	-2.12	70	0
ORF10NK	P31025	LCN1	0|3|5	8	2.67	3	0|0|0|0|0|0|0|0|0|0|0|0|0|0	0.66	1	0.66	1	0.66	-2.12	26.67	0.33
ORF10NK	Q14697	GANAB	0|8|3	11	3.67	3	0|0|0|0|0|0|0|0|0|0|0|0|0|0	0.66	1	0.66	1	0.66	-2.12	36.67	0.33
ORF10NK	P31689-2	DNAJA1	0|4|2	6	2	3	0|0|0|0|0|0|0|0|0|0|0|0|0|0	0.64	1	0.64	1	0.64	-2.12	20	0.34
ORF10NK	P01892	HLA-A	0|2|4	6	2	3	0|0|0|0|0|0|0|0|0|0|0|0|0|0	0.64	1	0.64	1	0.64	-2.12	20	0.34
ORF10NK	P10321	HLA-C	0|2|4	6	2	3	0|0|0|0|0|0|0|0|0|0|0|0|0|0	0.64	1	0.64	1	0.64	-2.12	20	0.34
ORF10NK	P22492	HIST1H1T	0|3|2	5	1.67	3	0|0|0|0|0|0|0|0|0|0|0|0|0|0	0.63	0.99	0.63	0.99	0.63	-2.12	16.67	0.35
ORF10NK	P32121-5	ARRB2	0|3|2	5	1.67	3	0|0|0|0|0|0|0|0|0|0|0|0|0|0	0.63	0.99	0.63	0.99	0.63	-2.12	16.67	0.35
ORF10NK	P05023-3	ATP1A1	0|9|9	18	6	3	3|0|0|0|0|4|0|0|0|0|0|3|0|0	0.62	0.92	0.62	0.92	0.62	-4.77	6	0.35
ORF10NK	Q9UMF0	ICAM5	0|2|2	4	1.33	3	0|0|0|0|0|0|0|0|0|0|0|0|0|0	0.61	0.92	0.61	0.92	0.61	-2.12	13.33	0.35
ORF10NK	Q13617	CUL2	0|2|2	4	1.33	3	0|0|0|0|0|0|0|0|0|0|0|0|0|0	0.61	0.92	0.61	0.92	0.61	-2.12	13.33	0.35
ORF10NK	Q9NQZ6-3	ZC4H2	0|2|2	4	1.33	3	0|0|0|0|0|0|0|0|0|0|0|0|0|0	0.61	0.92	0.61	0.92	0.61	-2.12	13.33	0.35
ORF10NK	P22735	TGM1	0|2|2	4	1.33	3	0|0|0|0|0|0|0|0|0|0|0|0|0|0	0.61	0.92	0.61	0.92	0.61	-2.12	13.33	0.35
ORF10NK	P14625	HSP90B1	0|3|6	9	3	3	0|2|0|4|0|0|0|0|0|0|0|0|0|0	0.47	0.87	0.47	0.87	0.47	-4.12	5	0.36
ORF10NK	P48594	SERPINB4	0|2|5	7	2.33	3	0|5|0|0|0|0|0|0|0|0|0|0|0|0	0.45	0.85	0.45	0.85	0.45	-3.79	4.67	0.38
ORF10NK	Q6P587	FAHD1	0|7|5	12	4	3	3|0|0|0|0|0|0|2|0|0|0|7|2|0	0.38	0.67	0.38	0.67	0.38	-6.54	2.86	0.39
ORF10NK	Q8IWQ3-6	BRSK2	0|2|2	4	1.33	3	0|0|0|0|0|0|0|0|0|0|0|4|0|0	0.36	0.54	0.36	0.54	0.36	-3.36	3.33	0.4
ORF10NK	P02545-2	LMNA	0|0|3	3	1	3	0|0|0|0|0|0|0|0|0|0|0|0|0|0	0.33	0.99	0.33	0.99	0.33	-2.12	10	0.41
ORF10NK	P31947-2	SFN	0|0|3	3	1	3	0|0|0|0|0|0|0|0|0|0|0|0|0|0	0.33	0.99	0.33	0.99	0.33	-2.12	10	0.41
ORF10NK	O60437	PPL	0|0|3	3	1	3	0|0|0|0|0|0|0|0|0|0|0|0|0|0	0.33	0.99	0.33	0.99	0.33	-2.12	10	0.41
ORF10NK	P01876	IGHA1	0|5|0	5	1.67	3	0|0|0|0|0|0|0|0|2|2|0|0|0|0	0.31	0.93	0.31	0.93	0.31	-3.26	4.17	0.45
ORF10NK	Q9NZT1	CALML5	0|0|2	2	0.67	3	0|0|0|0|0|0|0|0|0|0|0|0|0|0	0.31	0.92	0.31	0.92	0.31	-2.12	6.67	0.46
ORF10NK	P03244	E1B	0|0|2	2	0.67	3	0|0|0|0|0|0|0|0|0|0|0|0|0|0	0.31	0.92	0.31	0.92	0.31	-2.12	6.67	0.46
ORF10NK	Q9GZZ8	LACRT	0|2|0	2	0.67	3	0|0|0|0|0|0|0|0|0|0|0|0|0|0	0.31	0.92	0.31	0.92	0.31	-2.12	6.67	0.46
ORF10NK	P41223	BUD31	0|2|0	2	0.67	3	0|0|0|0|0|0|0|0|0|0|0|0|0|0	0.31	0.92	0.31	0.92	0.31	-2.12	6.67	0.46
ORF10NK	P61619	SEC61A1	0|2|0	2	0.67	3	0|0|0|2|0|0|0|0|0|0|0|0|0|0	0.23	0.7	0.23	0.7	0.23	-2.52	3.33	0.5
ORF10NK	A6NMY6	ANXA2P2	0|0|2	2	0.67	3	0|0|0|0|0|0|0|0|0|0|0|0|0|2	0.23	0.7	0.23	0.7	0.23	-2.52	3.33	0.5
ORF10NK	P06702	S100A9	0|0|4	4	1.33	3	5|2|0|0|0|0|0|0|0|0|0|0|0|0	0.22	0.65	0.22	0.65	0.22	-4.55	1.9	0.52
ORF10NK	P01040	CSTA	0|0|3	3	1	3	0|3|0|0|0|0|0|0|0|0|2|0|0|0	0.2	0.61	0.2	0.61	0.2	-3.68	2	0.53
ORF10NK	P05165-2	PCCA	6|38|28	72	24	3	19|0|0|0|0|0|8|17|0|0|0|28|21|6	0.2	0.59	0.2	0.59	0.2	-27.47	2.42	0.53
ORF10NK	P17844-2	DDX5	0|3|0	3	1	3	0|8|0|0|0|0|0|0|0|0|0|0|0|0	0.19	0.56	0.19	0.56	0.19	-5.08	1.25	0.54
ORF10NK	P07477	PRSS1	0|7|0	7	2.33	3	2|2|0|0|0|0|0|0|8|2|3|0|2|0	0.17	0.51	0.17	0.51	0.17	-8.88	1.23	0.55
ORF10NK	Q9NYU2-2	UGGT1	0|0|2	2	0.67	3	0|5|0|0|0|0|0|0|0|0|0|0|0|0	0.17	0.51	0.17	0.51	0.17	-3.79	1.33	0.56
ORF10NK	P05089-3	ARG1	0|0|3	3	1	3	2|0|0|0|0|0|0|0|3|0|2|0|0|0	0.15	0.46	0.15	0.46	0.15	-4.41	1.43	0.57
ORF10NK	Q96CT7	CCDC124	0|2|0	2	0.67	3	5|0|0|0|0|0|0|0|0|0|0|3|0|0	0.09	0.27	0.09	0.27	0.09	-4.95	0.83	0.58
ORF10NK	Q92820	GGH	0|0|2	2	0.67	3	2|0|0|0|0|0|0|0|0|0|0|3|2|0	0.09	0.26	0.09	0.26	0.09	-4.41	0.95	0.59
ORF10NK	Q7Z5L9-2	IRF2BP2	0|4|5	9	3	3	6|0|0|0|0|0|0|2|0|0|0|8|5|0	0.07	0.14	0.07	0.14	0.07	-9.18	1.43	0.6
ORF10NK	Q7Z5L9	IRF2BP2	0|3|5	8	2.67	3	6|0|0|0|0|0|0|0|0|0|0|8|6|0	0.07	0.19	0.07	0.19	0.07	-8.62	1.33	0.59
ORF10NK	Q5VTB9	RNF220	3|4|2	9	3	3	4|0|0|0|0|0|0|3|0|0|0|5|3|2	0.06	0.13	0.06	0.13	0.06	-4.43	1.76	0.61
ORF10NK	P47929	LGALS7;LGALS7B	0|0|2	2	0.67	3	0|2|0|0|0|0|0|0|2|2|2|0|0|0	0.06	0.17	0.06	0.17	0.06	-4.67	0.83	0.62
ORF10NK	Q00688	FKBP3	0|5|2	7	2.33	3	3|0|0|0|0|0|0|0|0|0|0|10|9|0	0.05	0.14	0.05	0.14	0.05	-9.43	1.06	0.63
ORF10NK	O00469	PLOD2	0|2|2	4	1.33	3	0|0|0|0|0|17|0|0|0|0|0|0|0|0	0.02	0.03	0.02	0.03	0.02	-7.36	0.78	0.64
ORF10NK	O75223	GGCT	0|0|2	2	0.67	3	3|2|0|0|0|0|0|0|0|0|0|5|2|0	0.02	0.07	0.02	0.07	0.02	-5.75	0.56	0.64
ORF10NK	Q08188	TGM3	0|0|2	2	0.67	3	0|7|0|0|0|0|0|0|0|0|4|2|2|0	0.01	0.03	0.01	0.03	0.01	-7	0.44	0.65
ORF10NK	O60884	DNAJA2	0|2|0	2	0.67	3	2|3|0|5|0|3|0|0|0|0|0|2|0|0	0.01	0.02	0.01	0.02	0.01	-7.2	0.44	0.67
ORF10NK	P31944	CASP14	0|2|3	5	1.67	3	4|0|0|0|3|0|0|4|3|0|3|0|0|2	0.01	0.02	0.01	0.02	0.01	-9.01	0.88	0.66
ORF10NK	P20930	FLG	0|0|5	5	1.67	3	2|0|0|0|4|0|0|0|15|12|6|3|10|0	0	0	0	0	0	-22.58	0.32	0.71
ORF10NK	P04259	KRT6B	5|31|33	69	23	3	85|41|0|7|75|0|0|20|221|126|124|58|55|8	0	0	0	0	0	-338.33	0.28	0.8
ORF10NK	Q15365	PCBP1	0|2|2	4	1.33	3	39|5|9|2|0|8|0|0|31|15|11|41|29|0	0	0	0	0	0	-83.66	0.07	0.8
ORF10NK	Q13835-2	PKP1	0|0|3	3	1	3	0|0|0|0|5|0|0|2|8|5|3|0|0|3	0	0	0	0	0	-11.69	0.38	0.68
ORF10NK	P13646-3	KRT13	0|28|29	57	19	3	19|18|0|0|0|0|0|23|50|27|33|13|21|21	0	0	0	0	0	-99.55	0.84	0.76
ORF10NK	Q9Y5A9-2	YTHDF2	0|0|2	2	0.67	3	8|0|0|5|0|0|0|0|0|0|0|13|4|0	0	0	0	0	0	-12.81	0.22	0.8
ORF10NK	P15924	DSP	0|17|24	41	13.67	3	64|17|0|0|24|0|4|12|158|108|100|27|26|4	0	0	0	0	0	-239.9	0.25	0.8
ORF10NK	P60709	ACTB	3|2|4	9	3	3	121|174|137|8|264|0|0|0|92|52|30|22|34|3	0	0	0	0	0	-405.56	0.03	0.8
ORF10NK	Q08554-2	DSC1	0|0|3	3	1	3	5|7|0|0|0|0|0|0|10|7|4|4|3|0	0	0	0	0	0	-17.6	0.25	0.71
ORF10NK	P62701	RPS4X	0|0|3	3	1	3	18|17|13|4|8|0|0|0|20|9|5|24|19|2	0	0	0	0	0	-60.6	0.07	0.8
ORF10NK	Q6KB66-2	KRT80	0|4|3	7	2.33	3	7|0|0|0|8|0|0|0|18|11|14|0|5|3	0	0	0	0	0	-28.79	0.35	0.8
ORF10NK	P38646	HSPA9	3|20|9	32	10.67	3	51|36|26|66|3|0|5|5|22|15|5|49|44|5	0	0	0	0	0	-128.58	0.33	0.8
ORF10NK	P62829	RPL23	0|5|0	5	1.67	3	20|5|11|4|0|0|0|0|24|9|9|25|18|0	0	0	0	0	0	-54.96	0.13	0.8
ORF10NK	P68371	TUBB4B	15|61|42	118	39.33	3	54|45|40|107|21|0|0|0|16|9|8|72|61|0	0	0	0	0	0	-142.46	0.91	0.77
ORF10NK	P22061	PCMT1	0|5|3	8	2.67	3	21|0|3|21|0|0|0|2|10|6|2|26|20|0	0	0	0	0	0	-48.51	0.24	0.8
ORF10NK	P68366-2	TUBA4A	0|20|15	35	11.67	3	26|36|0|0|0|57|0|0|11|7|5|28|29|0	0	0	0	0	0	-87.53	0.59	0.76
ORF10NK	Q96I24	FUBP3	7|16|7	30	10	3	82|0|0|0|0|0|6|9|15|9|5|75|58|4	0	0	0	0	0	-91.51	0.38	0.8
ORF10NK	P14923	JUP	0|4|11	15	5	3	23|11|0|0|9|0|0|0|53|30|31|15|17|0	0	0	0	0	0	-83.17	0.26	0.8
ORF10NK	P0DMV9	HSPA1B	6|40|34	80	26.67	3	86|71|57|0|0|0|6|18|52|22|15|79|61|9	0	0	0	0	0	-184.03	0.57	0.78
ORF10NK	P08779	KRT16	17|57|72	146	48.67	3	130|24|0|7|134|6|23|52|274|164|161|70|69|31	0	0	0	0	0	-425.09	0.44	0.8
ORF10NK	P35527	KRT9	31|116|116	263	87.67	3	295|125|4|20|406|0|35|65|949|616|605|230|149|42	0	0	0	0	0	#NAME?	0.25	0.8
ORF10NK	Q8IWX8	CHERP	0|5|4	9	3	3	8|44|24|0|0|0|0|0|3|2|0|9|7|2	0	0	0	0	0	-42.87	0.3	0.8
ORF10NK	P11142	HSPA8	5|49|39	93	31	3	67|45|56|86|45|0|7|16|49|27|14|72|50|7	0	0	0	0	0	-206.74	0.6	0.78
ORF10NK	P62263	RPS14	0|2|0	2	0.67	3	5|6|8|8|2|0|0|0|25|14|11|7|5|0	0	0	0	0	0	-39.92	0.07	0.8
ORF10NK	P35268	RPL22	0|5|4	9	3	3	16|3|0|0|0|0|0|3|16|9|5|17|22|0	0	0	0	0	0	-39.71	0.33	0.8
ORF10NK	Q13162	PRDX4	0|0|2	2	0.67	3	6|3|0|0|0|21|0|0|6|3|2|8|7|0	0	0	0	0	0	-24.34	0.12	0.8
ORF10NK	O00763-3	ACACB	11|101|87	199	66.33	3	73|0|0|142|0|0|8|23|0|0|0|77|64|11	0	0	0	0	0	-137.58	1.67	0.74
ORF10NK	Q96RQ3	MCCC1	0|51|25	76	25.33	3	157|0|0|230|0|0|0|5|0|0|0|171|117|3	0	0	0	0	0	-303.69	0.37	0.79
ORF10NK	P04406	GAPDH	0|2|3	5	1.67	3	22|0|5|9|5|0|0|2|6|4|6|17|11|0	0	0	0	0	0	-38.22	0.19	0.8
ORF10NK	Q96I25	RBM17	0|0|2	2	0.67	3	9|23|25|2|0|0|0|0|0|0|0|15|7|0	0	0	0	0	0	-35.02	0.08	0.8
ORF10NK	P04792	HSPB1	0|0|2	2	0.67	3	4|0|0|5|0|0|0|0|4|3|2|0|2|0	0	0	0	0	0	-9.14	0.33	0.67
ORF10NK	P23284	PPIB	0|45|33	78	26	3	32|0|0|0|0|0|0|11|30|17|15|38|31|0	0	0	0	0	0	-76.48	1.49	0.69
ORF10NK	P05787	KRT8	3|17|13	33	11	3	12|8|0|2|6|0|0|5|61|33|43|14|12|0	0	0	0	0	0	-74.75	0.56	0.77
ORF10NK	P12236	SLC25A6	0|13|10	23	7.67	3	7|3|0|12|0|3|2|0|24|13|6|10|7|0	0	0	0	0	0	-38.18	0.88	0.72
ORF10NK	P05166	PCCB	3|22|13	38	12.67	3	18|0|0|115|0|0|5|9|0|0|0|17|14|6	0	0	0	0	0	-68.96	0.69	0.76
ORF10NK	Q00325-2	SLC25A3	0|3|3	6	2	3	5|0|0|5|0|0|0|0|9|4|2|7|2|0	0	0	0	0	0	-15.08	0.59	0.69
ORF10NK	Q02413	DSG1	0|9|9	18	6	3	15|12|0|3|9|4|2|5|50|32|23|6|0|0	0	0	0	0	0	-69.74	0.38	0.8
ORF10NK	O43175	PHGDH	0|2|3	5	1.67	3	25|5|10|22|0|178|0|0|0|0|0|33|25|0	0	0	0	0	0	-131	0.06	0.8
ORF10NK	P09874	PARP1	0|2|0	2	0.67	3	19|2|0|5|0|0|0|0|53|28|13|24|19|0	0	0	0	0	0	-71.41	0.04	0.8
ORF10NK	P68104	EEF1A1	2|3|4	9	3	3	73|12|7|8|0|23|0|2|26|11|6|76|55|0	0	0	0	0	0	-122.3	0.1	0.8
ORF10NK	Q13085	ACACA	63|610|431	1104	368	3	459|0|0|0|0|0|46|145|0|0|0|539|445|58	0	0	0	0	0	-545.63	2.17	0.75
ORF10NK	Q2M2I5	KRT24	0|10|14	24	8	3	4|0|0|0|23|0|0|15|11|5|10|3|11|0	0	0	0	0	0	-35.78	0.98	0.7
ORF10NK	O14654	IRS4	0|2|2	4	1.33	3	5|17|18|11|3|3|0|0|0|0|0|9|6|0	0	0	0	0	0	-31.4	0.19	0.8
ORF10NK	Q7Z794	KRT77	5|38|43	86	28.67	3	28|15|0|3|79|0|0|32|85|48|55|14|15|11	0	0	0	0	0	-148.98	0.75	0.77
ORF10NK	O15042-2	U2SURP	0|8|7	15	5	3	14|57|43|2|7|0|0|2|0|0|0|24|12|0	0	0	0	0	0	-70.32	0.31	0.8
ORF10NK	P05141	SLC25A5	0|12|12	24	8	3	8|4|5|17|0|5|2|0|29|16|7|12|8|0	0	0	0	0	0	-48.75	0.72	0.74
ORF10NK	Q04695	KRT17	3|23|35	61	20.33	3	62|13|0|5|45|0|2|18|132|85|90|34|32|4	0	0	0	0	0	-215.1	0.39	0.8
ORF10NK	P42677	RPS27	0|5|6	11	3.67	3	16|5|6|3|0|4|0|0|6|3|3|10|10|0	0	0	0	0	0	-29.16	0.56	0.72
ORF10NK	P13645	KRT10	26|167|149	342	114	3	195|115|6|24|298|47|48|106|478|219|334|151|119|52	0	0	0	0	0	#NAME?	0.55	0.79
ORF10NK	P13647	KRT5	11|47|57	115	38.33	3	67|46|0|7|101|8|11|32|218|123|121|59|54|20	0	0	0	0	0	-328.49	0.46	0.8
ORF10NK	P08238	HSP90AB1	0|0|2	2	0.67	3	7|17|19|18|0|7|0|0|0|0|0|5|3|0	0	0	0	0	0	-33.08	0.09	0.8
ORF10NK	Q8N1N4	KRT78	0|5|7	12	4	3	8|11|0|0|5|0|0|2|20|11|17|4|5|3	0	0	0	0	0	-37.79	0.47	0.73
ORF10NK	Q86YZ3	HRNR	0|18|5	23	7.67	3	39|11|0|9|16|2|0|0|418|291|293|71|50|0	0	0	0	0	0	-535.81	0.06	0.8
ORF10NK	P61247	RPS3A	0|0|2	2	0.67	3	3|16|17|12|3|0|0|0|24|12|7|8|6|2	0	0	0	0	0	-47.6	0.06	0.8
ORF10NK	P35908	KRT2	14|121|120	255	85	3	154|102|0|23|260|40|24|61|319|163|230|113|84|34	0	0	0	0	0	-618.15	0.56	0.79
ORF10NK	P02538	KRT6A	6|31|35	72	24	3	84|40|0|7|61|0|2|19|181|107|108|54|53|11	0	0	0	0	0	-292.54	0.33	0.8
ORF10NK	P02533	KRT14	15|59|80	154	51.33	3	129|27|0|8|151|12|21|53|263|156|168|71|61|30	0	0	0	0	0	-431.74	0.46	0.8
ORF10NK	P04264	KRT1	30|244|228	502	167.33	3	261|158|7|30|511|0|34|134|1164|684|917|199|130|45	0	0	0	0	0	#NAME?	0.4	0.8
ORF10NK	P07437	TUBB	15|67|45	127	42.33	3	59|53|41|115|23|107|0|0|24|13|10|78|63|0	0	0	0	0	0	-202.46	0.73	0.78
ORF10NK	P11498	PC	10|43|34	87	29	3	160|0|0|427|0|0|9|17|3|2|0|175|150|12	0	0	0	0	0	-381.13	0.3	0.8
ORF10NK	P81605	DCD	0|4|0	4	1.33	3	3|4|0|0|5|0|0|0|11|6|6|4|4|0	0	0	0	0	0	-19.08	0.31	0.7
ORF10NK	Q9HCC0	MCCC2	3|63|45	111	37	3	181|0|0|230|0|5|6|7|0|0|0|191|153|13	0	0	0	0	0	-334.47	0.47	0.79
ORF10NK	Q71U36-2	TUBA1A	7|37|23	67	22.33	3	31|38|0|0|0|0|0|5|24|12|9|37|37|5	0	0	0	0	0	-65.02	1.13	0.73
ORF10NK	P10809	HSPD1	0|12|8	20	6.67	3	22|5|14|31|0|53|0|0|0|0|0|35|18|0	0	0	0	0	0	-78.12	0.37	0.8
ORF10NK	P32119	PRDX2	0|2|2	4	1.33	3	20|5|4|2|0|0|0|0|13|7|8|25|21|0	0	0	0	0	0	-45.97	0.13	0.8
ORF10NK	P19013	KRT4	0|7|6	13	4.33	3	11|6|0|2|16|0|0|4|19|10|15|8|4|6	0	0	0	0	0	-43.79	0.44	0.8
ORF10NK	Q5D862	FLG2	0|7|4	11	3.67	3	6|24|0|0|5|0|0|0|30|14|18|14|11|0	0	0	0	0	0	-53.46	0.3	0.8
ORF10NK	P63173	RPL38	0|4|0	4	1.33	3	23|13|7|6|0|2|0|0|14|10|4|35|22|0	0	0	0	0	0	-59.75	0.1	0.8
ORF10NK	P11021	HSPA5	8|83|62	153	51	3	39|29|20|59|8|115|4|7|13|9|0|44|31|5	0	0	0	0	0	-133.07	1.39	0.75
