# Supplementary material for: ORF10–Cullin-2–ZYG11B complex is not required for SARS-CoV-2 infection
Source: Proc Natl Acad Sci U S A. 2021 Apr 7;118(17):e2023157118. doi: 10.1073/pnas.2023157118 (PMC8092598; doi:10.1073/pnas.2023157118)
Supplement: Supplementary File [file pnas.2023157118.sd03.xlsx]

## Sheet: Changes to proteome
Protein Id	Gene Symbol	Description	Number of peptides	MOCK default~rq_126_sn sum	default~rq_127n_sn sum	default~rq_127c_sn sum	ORF10WT default~rq_128n_sn sum	default~rq_128c_sn sum	default~rq_129n_sn sum	ORF10G2S default~rq_129c_sn sum	default~rq_130n_sn sum	default~rq_130c_sn sum	WT/Mock fold-change	WT/Mock p-value	WT/Mock FDR	WT/G2S fold-change	WT/G2S p-value	WT/G2S FDR
tr|H7C1B5|H7C1B5_HUMAN	GALM	Isoform of Q96C23, Aldose 1-epimerase (Fragment) OS=Homo sapiens OX=9606 GN=GALM PE=1 SV=1	1	25.9519	34.5534	19.8085	20.4989	35.2024	16.3141	15.8719	2.91634	2.44724	0.896675	0.718467	0.819006	3.39128	0.079045	0.293509
sp|Q5VWK5|IL23R_HUMAN	IL23R	Interleukin-23 receptor OS=Homo sapiens OX=9606 GN=IL23R PE=1 SV=3	1	510.708	552.366	595.338	507.389	500.841	430.608	219.174	176.564	181.115	0.8676	0.102246	0.210424	2.49429	0.000511523	0.0208678
sp|Q15413|RYR3_HUMAN	RYR3	Ryanodine receptor 3 OS=Homo sapiens OX=9606 GN=RYR3 PE=1 SV=3	1	15.6545	15.0697	13.9197	15.8174	16.0784	16.6347	8.76038	6.22117	5.27146	1.08706	0.0830964	0.181062	2.39621	0.000912746	0.0261537
sp|Q99689|FEZ1_HUMAN	FEZ1	Fasciculation and elongation protein zeta-1 OS=Homo sapiens OX=9606 GN=FEZ1 PE=1 SV=1	1	247.756	229.4	182.183	251.971	253.698	265.77	99.3368	137.445	127.524	1.17002	0.135199	0.25703	2.11756	0.000373012	0.017874
tr|K7ES63|K7ES63_HUMAN	TUBB6	Isoform of Q9BUF5, Tubulin beta chain (Fragment) OS=Homo sapiens OX=9606 GN=TUBB6 PE=1 SV=1	1	32.7597	31.164	36.6584	34.5975	37.4873	35.2149	15.4815	13.8487	22.2814	1.06679	0.293524	0.44878	2.07898	0.00243564	0.0428225
sp|Q96E22|NGBR_HUMAN	NUS1	Dehydrodolichyl diphosphate synthase complex subunit NUS1 OS=Homo sapiens OX=9606 GN=NUS1 PE=1 SV=1	1	324.615	269.777	257.837	418.807	475.6	481.144	172.993	232.853	257.246	1.61406	0.00366822	0.0224682	2.07445	0.00175709	0.0369213
sp|Q9BVK2|ALG8_HUMAN	ALG8	Probable dolichyl pyrophosphate Glc1Man9GlcNAc2 alpha-1,3-glucosyltransferase OS=Homo sapiens OX=9606 GN=ALG8 PE=1 SV=2	1	120.902	138.533	143.887	145.206	153.021	151.677	77.3575	62.4653	77.7476	1.1155	0.102217	0.210417	2.06785	0.000156136	0.0142149
tr|D6R9B6|D6R9B6_HUMAN	RPS3A	Isoform of P61247, 40S ribosomal protein S3a OS=Homo sapiens OX=9606 GN=RPS3A PE=1 SV=1	1	675.748	635.817	604.285	632.972	696.257	666.162	303.358	288.874	386.71	1.04152	0.391076	0.548037	2.03831	0.000676357	0.0234433
sp|Q8TAP9|MPLKI_HUMAN	MPLKIP	M-phase-specific PLK1-interacting protein OS=Homo sapiens OX=9606 GN=MPLKIP PE=1 SV=1	1	13.3596	13.7683	6.31969	20.2205	15.8357	15.8715	6.82727	9.57197	9.5003	1.55251	0.0944455	0.198916	2.00497	0.00715784	0.0759037
tr|E5RI98|E5RI98_HUMAN	NPM1	Isoform of P06748, Nucleophosmin (Fragment) OS=Homo sapiens OX=9606 GN=NPM1 PE=1 SV=1	1	362.699	348.672	336.456	342.584	348.718	330.27	154.428	173.372	182.99	0.974943	0.400988	0.556548	1.99998	6.95382e-05	0.0113973
tr|A6PVN8|A6PVN8_HUMAN	PTPA	Isoform of Q15257, Serine/threonine-protein phosphatase 2A activator (Fragment) OS=Homo sapiens OX=9606 GN=PTPA PE=1 SV=1	1	358.947	474.314	541.897	361.449	374.9	338.969	220.143	154.782	163.026	0.78196	0.140202	0.263341	1.99891	0.00148303	0.0339968
sp|O75747|P3C2G_HUMAN	PIK3C2G	Phosphatidylinositol 4-phosphate 3-kinase C2 domain-containing subunit gamma OS=Homo sapiens OX=9606 GN=PIK3C2G PE=1 SV=3	1	258.369	280.423	269.857	288.523	272.984	266.267	138.904	128.419	146.846	1.02365	0.524981	0.669089	1.99864	8.37642e-05	0.0114783
sp|A6NHL2|TBAL3_HUMAN	TUBAL3	Tubulin alpha chain-like 3 OS=Homo sapiens OX=9606 GN=TUBAL3 PE=1 SV=2	1	27.6737	26.6614	19.803	30.0448	29.6168	25.0613	12.4413	13.5868	17.4136	1.14277	0.296583	0.451871	1.95027	0.00328501	0.0494297
sp|Q99453|PHX2B_HUMAN	PHOX2B	Paired mesoderm homeobox protein 2B OS=Homo sapiens OX=9606 GN=PHOX2B PE=1 SV=2	1	463.82	542.612	547.045	540.048	484.887	523.049	291.223	273.769	241.776	0.996464	0.956535	0.976355	1.91875	0.000346065	0.0172927
sp|Q9NXF8|ZDHC7_HUMAN	ZDHHC7	Palmitoyltransferase ZDHHC7 OS=Homo sapiens OX=9606 GN=ZDHHC7 PE=1 SV=2	1	31.8437	33.4754	41.4367	41.742	44.0651	36.8131	17.2086	23.4598	23.3464	1.1486	0.221407	0.369278	1.9155	0.00277429	0.0457452
tr|M0QYM7|M0QYM7_HUMAN	TUBB4A	Isoform of P04350, Tubulin beta-4A chain (Fragment) OS=Homo sapiens OX=9606 GN=TUBB4A PE=1 SV=8	1	22.2872	34.928	40.4712	31.6822	22.726	21.1776	17.7862	10.72	11.3102	0.77376	0.307108	0.463831	1.89836	0.0401194	0.201387
sp|Q8NFH5-3|NUP35-3_HUMAN	NUP35	Isoform of Q8NFH5, Isoform 3 of Nucleoporin NUP35 OS=Homo sapiens OX=9606 GN=NUP35 PE=1 SV=1	1	51.2434	41.2386	44.2245	52.9217	47.6757	49.1109	26.5241	26.2414	26.5715	1.09511	0.265788	0.418469	1.88699	0.000116507	0.0126063
sp|Q8NEW0|ZNT7_HUMAN	SLC30A7	Zinc transporter 7 OS=Homo sapiens OX=9606 GN=SLC30A7 PE=2 SV=1	2	85.4919	86.7906	73.0804	112.035	103.755	110.031	54.1519	59.0408	61.4181	1.32791	0.00596353	0.0300551	1.86598	0.000105334	0.0123316
sp|Q9NXV2|KCTD5_HUMAN	KCTD5	BTB/POZ domain-containing protein KCTD5 OS=Homo sapiens OX=9606 GN=KCTD5 PE=1 SV=1	2	273.089	280.477	273.64	550.18	537.136	554.458	307.564	295.996	281.135	1.98472	1.18302e-06	0.00076776	1.85575	1.07552e-05	0.00550869
sp|P57081-3|WDR4-3_HUMAN	WDR4	Isoform of P57081, Isoform 3 of tRNA (guanine-N(7)-)-methyltransferase non-catalytic subunit WDR4 OS=Homo sapiens OX=9606 GN=WDR4 PE=1 SV=2	1	84.9666	88.5308	89.7095	80.3715	76.7269	85.0347	48.5353	41.2396	41.3845	0.919934	0.0658394	0.153544	1.8461	0.000406462	0.0187133
sp|P04114|APOB_HUMAN	APOB	Apolipoprotein B-100 OS=Homo sapiens OX=9606 GN=APOB PE=1 SV=2	2	259.801	251.273	233.8	462.501	463.208	475.076	237.876	272.755	257.268	1.88057	1.46936e-05	0.00156382	1.82418	4.17509e-05	0.0112512
sp|P25963|IKBA_HUMAN	NFKBIA	NF-kappa-B inhibitor alpha OS=Homo sapiens OX=9606 GN=NFKBIA PE=1 SV=1	1	45.3216	42.3314	32.9355	48.7325	36.3458	52.3889	27.064	24.9488	23.9155	1.13997	0.410153	0.564259	1.81049	0.0142525	0.112501
tr|K7EQB6|K7EQB6_HUMAN	LIG3	Isoform of P49916, DNA ligase 3 (Fragment) OS=Homo sapiens OX=9606 GN=LIG3 PE=1 SV=1	1	120.402	135.108	119.823	119.054	110.734	121.904	67.3934	55.3743	71.7191	0.937013	0.260667	0.413105	1.80831	0.000903838	0.0261262
sp|Q6GPH6|IPIL1_HUMAN	ITPRIPL1	Inositol 1,4,5-trisphosphate receptor-interacting protein-like 1 OS=Homo sapiens OX=9606 GN=ITPRIPL1 PE=1 SV=1	1	61.8084	45.6708	37.9888	61.1696	61.3474	66.4343	23.2487	37.7832	43.5362	1.29892	0.11542	0.229612	1.80697	0.0109899	0.0976814
tr|A0A087X1I0|A0A087X1I0_HUMAN	CDK11B	Isoform of P21127, Cyclin-dependent kinase 11B OS=Homo sapiens OX=9606 GN=CDK11B PE=1 SV=1	1	252.666	221.976	224.303	202.347	222.725	248.392	118.849	133.658	123.479	0.963544	0.635369	0.75604	1.79119	0.00210934	0.0398761
sp|Q9UBP6|TRMB_HUMAN	METTL1	tRNA (guanine-N(7)-)-methyltransferase OS=Homo sapiens OX=9606 GN=METTL1 PE=1 SV=1	2	32.3497	47.796	53.0854	41.1829	49.8757	35.0415	29.1156	21.7629	21.9188	0.946476	0.76904	0.855823	1.73221	0.0228214	0.146563
sp|P60983|GMFB_HUMAN	GMFB	Glia maturation factor beta OS=Homo sapiens OX=9606 GN=GMFB PE=1 SV=2	4	2516.64	2536.28	2511.67	4240.65	1299.17	3054.91	1063.83	1942.43	1971.23	1.13618	0.708329	0.81174	1.72672	0.253519	0.556846
sp|P53985|MOT1_HUMAN	SLC16A1	Monocarboxylate transporter 1 OS=Homo sapiens OX=9606 GN=SLC16A1 PE=1 SV=3	3	977.415	1072.65	890.787	1021.46	921.007	1028.42	503.389	650.323	578.543	1.01021	0.88134	0.929428	1.71504	0.00166271	0.0359522
tr|E9PN89|E9PN89_HUMAN	HSPA8	Isoform of P11142, Heat shock cognate 71 kDa protein (Fragment) OS=Homo sapiens OX=9606 GN=HSPA8 PE=1 SV=1	1	84.7229	76.8585	66.1835	83.6419	76.5384	74.44	42.8687	46.3927	47.924	1.0301	0.724876	0.823905	1.71024	0.000505999	0.0208375
tr|M0QX69|M0QX69_HUMAN	UBE2M	Isoform of P61081, NEDD8-conjugating enzyme Ubc12 (Fragment) OS=Homo sapiens OX=9606 GN=UBE2M PE=1 SV=8	1	26.0154	27.2984	43.8948	33.152	31.1152	24.783	21.1826	10.3335	20.9537	0.916073	0.687551	0.796806	1.69717	0.0495204	0.225012
sp|Q9Y6C9|MTCH2_HUMAN	MTCH2	Mitochondrial carrier homolog 2 OS=Homo sapiens OX=9606 GN=MTCH2 PE=1 SV=1	2	657.84	712.01	798.299	733.59	733.411	686.448	526.011	361.62	383.317	0.99322	0.91632	0.951946	1.69436	0.00547703	0.065271
sp|Q96EX1|SIM12_HUMAN	SMIM12	Small integral membrane protein 12 OS=Homo sapiens OX=9606 GN=SMIM12 PE=1 SV=3	1	195.585	170.333	183.095	243.302	284.837	238.003	137.783	137.11	179.844	1.39549	0.0118264	0.0471848	1.6848	0.00712594	0.0759037
sp|Q8IWT0|ARCH_HUMAN	ZBTB8OS	Protein archease OS=Homo sapiens OX=9606 GN=ZBTB8OS PE=1 SV=2	2	459.549	435.495	349.575	405.485	436.307	436.66	224.133	276.363	260.578	1.02718	0.763049	0.850658	1.6798	0.000752524	0.024472
tr|E9PLT2|E9PLT2_HUMAN	UBTF	Isoform of P17480, Nucleolar transcription factor 1 (Fragment) OS=Homo sapiens OX=9606 GN=UBTF PE=1 SV=1	1	251.258	238.9	202.906	207.505	209.845	217.947	114.112	130.457	134.105	0.91665	0.264331	0.416838	1.67769	0.000245228	0.0156452
sp|Q8TCT9|HM13_HUMAN	HM13	Minor histocompatibility antigen H13 OS=Homo sapiens OX=9606 GN=HM13 PE=1 SV=1	4	1108.7	1039.19	921.097	1197.03	1214.93	1234.34	644.263	750.01	796.848	1.18811	0.0260972	0.0803103	1.66413	0.00047302	0.019879
sp|Q6GPI1|CTRB2_HUMAN	CTRB2	Chymotrypsinogen B2 OS=Homo sapiens OX=9606 GN=CTRB2 PE=2 SV=2	1	215.165	202.156	244.001	196.395	214.97	191.305	134.965	108.903	120.244	0.911311	0.243462	0.394225	1.65518	0.00158514	0.0350791
sp|P28074-3|PSB5-3_HUMAN	PSMB5	Isoform of P28074, Isoform 3 of Proteasome subunit beta type-5 OS=Homo sapiens OX=9606 GN=PSMB5 PE=1 SV=3	1	15.3424	23.8414	19.3022	13.2189	15.6119	16.9204	8.30238	7.96409	11.5021	0.782259	0.188891	0.329213	1.64759	0.0185628	0.130326
sp|Q9NRX5|SERC1_HUMAN	SERINC1	Serine incorporator 1 OS=Homo sapiens OX=9606 GN=SERINC1 PE=1 SV=1	2	144.669	127.24	127.386	132.297	123.617	145.204	66.33	85.2454	92.197	1.00457	0.946642	0.971052	1.64546	0.00621394	0.0701969
tr|K7EQQ6|K7EQQ6_HUMAN	DPH1	Isoform of Q9BZG8, 2-(3-amino-3-carboxypropyl)histidine synthase subunit 1 (Fragment) OS=Homo sapiens OX=9606 GN=DPH1 PE=3 SV=1	1	166.068	151.19	144.895	137.933	140.558	141.541	82.8017	95.6695	77.1612	0.908859	0.0921908	0.195363	1.64311	0.000603516	0.0227918
tr|F8W0G4|F8W0G4_HUMAN	PCBP2	Isoform of Q15366, Poly(rC)-binding protein 2 (Fragment) OS=Homo sapiens OX=9606 GN=PCBP2 PE=1 SV=1	2	139.363	160.043	179.151	150.504	155.141	143.126	104.592	81.0403	88.1427	0.937759	0.454856	0.606105	1.6392	0.00171194	0.03644
sp|Q9Y5W8|SNX13_HUMAN	SNX13	Sorting nexin-13 OS=Homo sapiens OX=9606 GN=SNX13 PE=1 SV=4	4	601.128	562.346	527.816	776.365	834.002	756.984	434.63	494.614	521.179	1.39973	0.00198625	0.0157115	1.63218	0.000896462	0.0260844
sp|Q9NYV6|RRN3_HUMAN	RRN3	RNA polymerase I-specific transcription initiation factor RRN3 OS=Homo sapiens OX=9606 GN=RRN3 PE=1 SV=1	9	547.697	533.89	547.123	971.101	941.412	960.157	595.779	584.277	605.313	1.76377	1.84348e-06	0.00076776	1.60901	4.34702e-06	0.00381946
sp|Q7Z6K3|PTAR1_HUMAN	PTAR1	Protein prenyltransferase alpha subunit repeat-containing protein 1 OS=Homo sapiens OX=9606 GN=PTAR1 PE=1 SV=2	3	297.749	304.221	259.175	403.523	387.577	413.519	214.798	282.382	255.677	1.39886	0.00200048	0.0157634	1.60006	0.00202196	0.0392997
sp|Q99986|VRK1_HUMAN	VRK1	Serine/threonine-protein kinase VRK1 OS=Homo sapiens OX=9606 GN=VRK1 PE=1 SV=1	7	864.908	987.063	606.011	706.828	1464.83	1750.98	735.748	898.907	824.032	1.59588	0.214408	0.360573	1.59542	0.196338	0.491066
sp|Q8IZC4|RTKN2_HUMAN	RTKN2	Rhotekin-2 OS=Homo sapiens OX=9606 GN=RTKN2 PE=2 SV=1	1	15.5878	22.1451	10.3951	24.0054	37.9766	24.9869	13.3087	23.8187	17.6199	1.80703	0.083408	0.181503	1.58855	0.119489	0.374442
sp|Q9NVC3|S38A7_HUMAN	SLC38A7	Putative sodium-coupled neutral amino acid transporter 7 OS=Homo sapiens OX=9606 GN=SLC38A7 PE=1 SV=1	1	87.4767	91.9112	98.6116	81.9034	75.4814	75.9145	61.5389	40.7219	44.7255	0.839208	0.0178846	0.0616917	1.58722	0.01274	0.105886
sp|Q13445|TMED1_HUMAN	TMED1	Transmembrane emp24 domain-containing protein 1 OS=Homo sapiens OX=9606 GN=TMED1 PE=1 SV=1	2	1042.04	1154.24	1068.52	916.938	934.794	909.217	591.726	568.566	580.915	0.845672	0.00839761	0.037839	1.58565	4.66071e-06	0.00381946
sp|Q99757|THIOM_HUMAN	TXN2	Thioredoxin, mitochondrial OS=Homo sapiens OX=9606 GN=TXN2 PE=1 SV=2	1	133.288	102.15	106.457	136.603	147.22	141.929	81.225	88.0355	99.755	1.24527	0.0520544	0.129622	1.58263	0.00109874	0.0297967
sp|O15209|ZBT22_HUMAN	ZBTB22	Zinc finger and BTB domain-containing protein 22 OS=Homo sapiens OX=9606 GN=ZBTB22 PE=1 SV=1	1	63.3193	86.108	84.9951	71.1825	155.723	164.008	102.809	71.793	72.7769	1.66756	0.163145	0.295334	1.58022	0.201738	0.497335
sp|P51797|CLCN6_HUMAN	CLCN6	Chloride transport protein 6 OS=Homo sapiens OX=9606 GN=CLCN6 PE=1 SV=2	1	79.6673	108.561	113.375	89.26	81.7321	91.4725	59.3755	48.0151	58.9016	0.870231	0.298608	0.454262	1.57833	0.00249117	0.0429107
sp|Q9P281|BAHC1_HUMAN	BAHCC1	BAH and coiled-coil domain-containing protein 1 OS=Homo sapiens OX=9606 GN=BAHCC1 PE=1 SV=4	4	782.509	780.072	935.239	924.293	910.715	838.386	662.899	489.085	546.644	1.07029	0.368801	0.526905	1.57385	0.00487899	0.0612302
sp|O43760|SNG2_HUMAN	SYNGR2	Synaptogyrin-2 OS=Homo sapiens OX=9606 GN=SYNGR2 PE=1 SV=1	1	190.452	212.045	213.853	219.903	216.518	236.384	127.801	146.307	153.797	1.0916	0.124475	0.242643	1.57232	0.00116441	0.0302931
sp|Q8N2U9|PQLC1_HUMAN	PQLC1	PQ-loop repeat-containing protein 1 OS=Homo sapiens OX=9606 GN=PQLC1 PE=1 SV=1	1	188.294	160.379	140.169	178.244	181.935	189.366	100.264	133.415	116.833	1.12418	0.230794	0.378574	1.56784	0.00279292	0.0458677
sp|Q86UB9|TM135_HUMAN	TMEM135	Transmembrane protein 135 OS=Homo sapiens OX=9606 GN=TMEM135 PE=2 SV=2	2	35.3879	51.3333	47.6887	45.5919	53.651	47.1529	38.0438	24.7267	30.846	1.08917	0.501817	0.648233	1.56378	0.01833	0.129476
sp|Q96IW7|SC22A_HUMAN	SEC22A	Vesicle-trafficking protein SEC22a OS=Homo sapiens OX=9606 GN=SEC22A PE=1 SV=1	2	126.678	134.091	147.854	150.075	153.371	140.73	108.045	77.8237	99.4693	1.08701	0.178307	0.315667	1.55667	0.00559184	0.0658407
sp|P56589|PEX3_HUMAN	PEX3	Peroxisomal biogenesis factor 3 OS=Homo sapiens OX=9606 GN=PEX3 PE=1 SV=1	3	337.539	338.442	325.483	424.792	445.51	437.762	262.818	279.053	299.669	1.30615	0.000154864	0.00414741	1.55437	0.000222259	0.0155676
sp|P29590-2|PML-2_HUMAN	PML	Isoform of P29590, Isoform PML-5 of Protein PML OS=Homo sapiens OX=9606 GN=PML PE=1 SV=3	1	12.5327	12.6063	12.1388	19.1891	16.8497	14.0141	6.06355	11.8752	14.3293	1.3427	0.0472079	0.121237	1.55116	0.107894	0.351426
sp|Q9Y244|POMP_HUMAN	POMP	Proteasome maturation protein OS=Homo sapiens OX=9606 GN=POMP PE=1 SV=1	1	19.1837	11.3963	5.2101	46.857	38.491	41.122	13.3412	36.4063	32.2297	3.53366	0.0030959	0.0204464	1.54275	0.119616	0.374572
sp|O14787|TNPO2_HUMAN	TNPO2	Transportin-2 OS=Homo sapiens OX=9606 GN=TNPO2 PE=1 SV=3	3	1416.17	1494.23	1754.48	1559.07	1627.19	1527.11	1122.52	952.854	995.681	1.01039	0.88666	0.93261	1.53477	0.000744191	0.0244047
tr|E9PF32|E9PF32_HUMAN	DENND3	Isoform of A2RUS2, DENN domain-containing protein 3 OS=Homo sapiens OX=9606 GN=DENND3 PE=1 SV=1	2	214.66	212.277	203.879	218.549	214.148	227.442	136.846	143.568	150.22	1.04648	0.127611	0.247228	1.53295	0.000154349	0.0142149
sp|Q8NF37|PCAT1_HUMAN	LPCAT1	Lysophosphatidylcholine acyltransferase 1 OS=Homo sapiens OX=9606 GN=LPCAT1 PE=1 SV=2	2	552.929	571.784	564.199	686.157	726.697	735.133	475.416	446.646	479.703	1.27182	0.000680431	0.00836514	1.53234	0.00017095	0.014593
sp|Q9ULJ1|ODF2L_HUMAN	ODF2L	Protein BCAP OS=Homo sapiens OX=9606 GN=ODF2L PE=2 SV=2	2	83.2321	75.9454	68.3197	126.837	129.95	141.849	76.461	80.2484	104.295	1.75227	0.00081512	0.0091159	1.52732	0.00958342	0.0907932
sp|Q92544|TM9S4_HUMAN	TM9SF4	Transmembrane 9 superfamily member 4 OS=Homo sapiens OX=9606 GN=TM9SF4 PE=1 SV=2	5	2062.67	1902.36	1708.66	2000.01	2044.03	2019.2	1138.99	1433.27	1418.81	1.06866	0.276487	0.430762	1.5192	0.00202555	0.0392997
sp|Q5JS54|PSMG4_HUMAN	PSMG4	Proteasome assembly chaperone 4 OS=Homo sapiens OX=9606 GN=PSMG4 PE=1 SV=2	2	487.78	474.819	436.105	423.918	437.227	459.512	264.874	296.572	308.388	0.9442	0.23603	0.385311	1.51829	0.000831027	0.0250378
sp|Q15653|IKBB_HUMAN	NFKBIB	NF-kappa-B inhibitor beta OS=Homo sapiens OX=9606 GN=NFKBIB PE=1 SV=2	2	241.131	218.277	227.136	238.791	241.065	236.3	141.938	164.005	167.953	1.04313	0.219892	0.367234	1.51121	0.000599267	0.0227361
tr|G3V119|G3V119_HUMAN	CCAR2	Isoform of Q8N163, Cell cycle and apoptosis regulator protein 2 OS=Homo sapiens OX=9606 GN=CCAR2 PE=1 SV=1	2	130.469	133.891	133.958	124.115	117.395	126.561	80.2913	89.3425	74.4973	0.924063	0.0274828	0.0830769	1.50768	0.00127706	0.0315822
sp|Q9UM82|SPAT2_HUMAN	SPATA2	Spermatogenesis-associated protein 2 OS=Homo sapiens OX=9606 GN=SPATA2 PE=1 SV=2	3	163.581	170.506	176.879	212.147	210.458	211.507	158.857	120.625	142.057	1.24101	0.000447791	0.00666582	1.50428	0.00306405	0.048215
sp|Q01664|TFAP4_HUMAN	TFAP4	Transcription factor AP-4 OS=Homo sapiens OX=9606 GN=TFAP4 PE=1 SV=2	3	291.352	240.792	202.39	348.82	396.925	376.502	201.38	271.561	278.075	1.52784	0.0115801	0.0464266	1.49431	0.011847	0.101982
sp|P61619|S61A1_HUMAN	SEC61A1	Protein transport protein Sec61 subunit alpha isoform 1 OS=Homo sapiens OX=9606 GN=SEC61A1 PE=1 SV=2	1	123.432	129.073	140.198	126.875	125.674	119.207	96.0846	64.3918	88.431	0.946659	0.270925	0.424681	1.49355	0.0141289	0.112145
sp|Q6PI26|SHQ1_HUMAN	SHQ1	Protein SHQ1 homolog OS=Homo sapiens OX=9606 GN=SHQ1 PE=1 SV=2	5	535.35	594.585	610.151	1040.19	1036.07	1005.1	720.618	679.04	666.855	1.77081	6.05652e-05	0.00266254	1.49109	6.7274e-05	0.0112512
sp|Q96EU7|C1GLC_HUMAN	C1GALT1C1	C1GALT1-specific chaperone 1 OS=Homo sapiens OX=9606 GN=C1GALT1C1 PE=1 SV=1	3	456.273	465.705	491.261	615.356	638.003	648.319	436.525	412.349	428.032	1.34562	0.000337846	0.00583945	1.48929	6.55167e-05	0.0112512
sp|Q494V2|CP100_HUMAN	CFAP100	Cilia- and flagella-associated protein 100 OS=Homo sapiens OX=9606 GN=CFAP100 PE=2 SV=1	1	469.522	534.511	394.077	445.626	349.537	438.509	237.561	316.314	275.638	0.882386	0.343079	0.501075	1.48722	0.0246563	0.152612
tr|K7ES78|K7ES78_HUMAN	CAPNS1	Isoform of P04632, Calpain small subunit 1 (Fragment) OS=Homo sapiens OX=9606 GN=CAPNS1 PE=1 SV=1	1	87.3376	89.6074	92.8601	89.1169	97.4473	85.3958	64.285	58.849	59.8644	1.00799	0.863062	0.918068	1.48613	0.00165935	0.0359522
sp|Q8WVP7|LMBR1_HUMAN	LMBR1	Limb region 1 protein homolog OS=Homo sapiens OX=9606 GN=LMBR1 PE=1 SV=1	1	87.8401	69.0817	68.6953	93.0475	98.04	106.768	61.0952	60.929	78.4308	1.32018	0.0323448	0.0928418	1.4859	0.010022	0.0932238
sp|Q6NSJ5|LRC8E_HUMAN	LRRC8E	Volume-regulated anion channel subunit LRRC8E OS=Homo sapiens OX=9606 GN=LRRC8E PE=1 SV=2	1	17.1304	18.0195	12.5149	23.5398	24.1017	23.1922	14.7639	16.3774	16.6171	1.48608	0.0110487	0.0448904	1.48317	0.00027377	0.0160933
sp|Q8NE00|TM104_HUMAN	TMEM104	Transmembrane protein 104 OS=Homo sapiens OX=9606 GN=TMEM104 PE=1 SV=2	1	36.5199	42.7934	53.1458	37.7205	41.7286	31.7425	32.1514	19.8793	22.9708	0.839441	0.277844	0.432302	1.48253	0.0618466	0.254306
sp|Q9Y248|PSF2_HUMAN	GINS2	DNA replication complex GINS protein PSF2 OS=Homo sapiens OX=9606 GN=GINS2 PE=1 SV=1	2	122.091	129.113	124.758	177.695	155.808	183.307	102.047	125.512	122.093	1.37463	0.00555354	0.0286956	1.47807	0.00746393	0.0774264
sp|P04035|HMDH_HUMAN	HMGCR	3-hydroxy-3-methylglutaryl-coenzyme A reductase OS=Homo sapiens OX=9606 GN=HMGCR PE=1 SV=1	2	63.643	58.7024	57.4643	237.349	259.007	230.98	162.69	152.783	177.234	4.04503	3.03769e-05	0.00192976	1.4762	0.0021118	0.0398761
sp|Q9P1W9|PIM2_HUMAN	PIM2	Serine/threonine-protein kinase pim-2 OS=Homo sapiens OX=9606 GN=PIM2 PE=1 SV=1	1	28.4454	21.9968	26.3846	71.5811	79.848	73.4398	47.114	52.0449	54.5119	2.92696	9.62634e-05	0.00335693	1.46332	0.00201826	0.0392997
sp|Q6YI46|TMM64_HUMAN	TMEM64	Transmembrane protein 64 OS=Homo sapiens OX=9606 GN=TMEM64 PE=2 SV=2	2	869.85	895.626	873.63	940.323	893.371	896.128	634.811	619.127	616.593	1.03437	0.153643	0.281331	1.45938	6.07559e-05	0.0112512
sp|Q6TCH7|PAQR3_HUMAN	PAQR3	Progestin and adipoQ receptor family member 3 OS=Homo sapiens OX=9606 GN=PAQR3 PE=1 SV=2	1	10.8965	20.1123	20.0294	9.74076	13.7225	13.4971	7.15271	8.16295	10.0335	0.724171	0.230372	0.378397	1.45805	0.0661283	0.265909
sp|O75324|SNN_HUMAN	SNN	Stannin OS=Homo sapiens OX=9606 GN=SNN PE=1 SV=1	1	28.9751	32.8035	36.0852	58.4401	56.1008	50.6404	38.5867	34.8837	39.9935	1.68787	0.00191463	0.0153527	1.4558	0.00338562	0.0502629
sp|O95214|LERL1_HUMAN	LEPROTL1	Leptin receptor overlapping transcript-like 1 OS=Homo sapiens OX=9606 GN=LEPROTL1 PE=1 SV=2	1	27.8535	29.2049	37.3707	32.6363	38.9214	39.463	26.0346	26.323	23.9354	1.1757	0.208594	0.353758	1.45519	0.00750541	0.0776602
sp|O43567|RNF13_HUMAN	RNF13	E3 ubiquitin-protein ligase RNF13 OS=Homo sapiens OX=9606 GN=RNF13 PE=1 SV=1	1	203.911	210.163	186.952	262.293	257.609	265.637	141.756	213.496	187.369	1.307	0.0010949	0.010876	1.44768	0.0184737	0.12995
sp|Q6IEG0|SNR48_HUMAN	SNRNP48	U11/U12 small nuclear ribonucleoprotein 48 kDa protein OS=Homo sapiens OX=9606 GN=SNRNP48 PE=1 SV=2	4	620.389	583.823	569.035	690.087	739.895	718.673	478.052	475.806	531.345	1.21171	0.00398473	0.0234505	1.44671	0.00067493	0.0234433
sp|P52815|RM12_HUMAN	MRPL12	39S ribosomal protein L12, mitochondrial OS=Homo sapiens OX=9606 GN=MRPL12 PE=1 SV=2	8	1399.46	1343.31	1281.51	1319.03	1313.3	1353.93	843.847	990.945	920.698	0.990552	0.744942	0.836962	1.44666	0.000758274	0.0245274
sp|P00414|COX3_HUMAN	MT-CO3	Cytochrome c oxidase subunit 3 OS=Homo sapiens OX=9606 GN=MT-CO3 PE=1 SV=2	1	21.3108	49.0329	76.5028	53.3828	66.3127	56.4806	62.4161	24.9647	34.6326	1.19973	0.583238	0.716244	1.44391	0.203285	0.498928
sp|P08174|DAF_HUMAN	CD55	Complement decay-accelerating factor OS=Homo sapiens OX=9606 GN=CD55 PE=1 SV=4	1	18.2528	11.654	12.8281	22.1833	17.2097	24.714	13.4458	18.91	12.1324	1.50011	0.0763121	0.170217	1.44099	0.0968751	0.330907
sp|Q9H3L0|MMAD_HUMAN	MMADHC	Methylmalonic aciduria and homocystinuria type D protein, mitochondrial OS=Homo sapiens OX=9606 GN=MMADHC PE=1 SV=2	1	20.9362	21.2599	19.6711	30.5239	35.2031	34.18	25.2488	20.5807	23.5546	1.61486	0.00107489	0.0107292	1.43991	0.00666957	0.0733652
sp|Q8N4H5|TOM5_HUMAN	TOMM5	Mitochondrial import receptor subunit TOM5 homolog OS=Homo sapiens OX=9606 GN=TOMM5 PE=1 SV=1	1	644.385	531.374	476.984	652.119	611.757	624.89	386.775	455.702	469.518	1.14281	0.195772	0.338185	1.43961	0.00242503	0.0428225
sp|Q8N543|OGFD1_HUMAN	OGFOD1	Prolyl 3-hydroxylase OGFOD1 OS=Homo sapiens OX=9606 GN=OGFOD1 PE=1 SV=1	7	946.548	953.244	837.443	1132.6	1036.46	1192.77	691.219	849.019	799.748	1.22818	0.0242551	0.0763035	1.43669	0.00639197	0.0715604
sp|Q9C0K1|S39A8_HUMAN	SLC39A8	Zinc transporter ZIP8 OS=Homo sapiens OX=9606 GN=SLC39A8 PE=2 SV=1	1	282.398	267.7	265.391	331.057	312.799	336.61	211.987	229.744	241.346	1.2023	0.00355745	0.0221698	1.43537	0.000888398	0.0260844
sp|Q8IXM6|NRM_HUMAN	NRM	Nurim OS=Homo sapiens OX=9606 GN=NRM PE=1 SV=1	2	198.454	197.34	206.972	236.071	238.308	238.638	170.627	152.144	174.809	1.18291	0.000307471	0.00571294	1.43297	0.000511828	0.0208678
sp|Q9HCH0|NCK5L_HUMAN	NCKAP5L	Nck-associated protein 5-like OS=Homo sapiens OX=9606 GN=NCKAP5L PE=1 SV=2	3	103.702	100.566	129.855	165.079	172.638	155.602	113.533	115.777	115.279	1.47646	0.00723958	0.0346283	1.43162	0.000569644	0.02202
sp|O43819|SCO2_HUMAN	SCO2	Protein SCO2 homolog, mitochondrial OS=Homo sapiens OX=9606 GN=SCO2 PE=1 SV=3	1	394.427	492.538	573.342	575.018	598.592	564.293	442.81	368.639	403.128	1.19009	0.154033	0.281953	1.43087	0.00181587	0.037582
sp|Q2KHM9|MOONR_HUMAN	KIAA0753	Protein moonraker OS=Homo sapiens OX=9606 GN=KIAA0753 PE=1 SV=3	1	33.4532	27.6541	36.1995	53.0988	58.0662	54.1806	39.5215	36.5139	39.5701	1.69922	0.00151177	0.0131282	1.43026	0.0007978	0.0246276
sp|O95273|CCDB1_HUMAN	CCNDBP1	Cyclin-D1-binding protein 1 OS=Homo sapiens OX=9606 GN=CCNDBP1 PE=1 SV=2	2	154.78	158.98	185.668	545.517	566.514	524.379	436.499	352.93	355.321	3.27657	1.67728e-05	0.00156769	1.42949	0.0054856	0.065271
sp|Q9BZM1|PG12A_HUMAN	PLA2G12A	Group XIIA secretory phospholipase A2 OS=Homo sapiens OX=9606 GN=PLA2G12A PE=1 SV=1	1	420.476	271.061	221.924	482.9	477.301	548.852	219.785	445.202	391.038	1.65202	0.0361014	0.0996718	1.42899	0.10299	0.341794
sp|Q8NCC3|PAG15_HUMAN	PLA2G15	Group XV phospholipase A2 OS=Homo sapiens OX=9606 GN=PLA2G15 PE=1 SV=2	1	36.2791	26.2916	21.0614	32.7722	46.8181	38.7743	24.497	31.3314	27.0271	1.4153	0.127747	0.247369	1.42857	0.059301	0.24976
sp|Q14677-3|EPN4-3_HUMAN	CLINT1	Isoform of Q14677, Isoform 3 of Clathrin interactor 1 OS=Homo sapiens OX=9606 GN=CLINT1 PE=1 SV=1	1	247.545	188.954	190.926	241.684	246.086	254.014	145.314	199.626	174.455	1.18227	0.12292	0.240355	1.42817	0.0100022	0.0931782
sp|Q9UIC8|LCMT1_HUMAN	LCMT1	Leucine carboxyl methyltransferase 1 OS=Homo sapiens OX=9606 GN=LCMT1 PE=1 SV=2	9	1260.06	1106.45	1020.63	1070.59	1146.24	1176.14	718.212	821.223	842.689	1.00172	0.981014	0.989344	1.42435	0.00245646	0.0428225
sp|Q8N6S5|AR6P6_HUMAN	ARL6IP6	ADP-ribosylation factor-like protein 6-interacting protein 6 OS=Homo sapiens OX=9606 GN=ARL6IP6 PE=1 SV=1	1	139.868	136.636	99.3312	155.893	134.113	139.421	86.0555	112.878	102.755	1.14259	0.287309	0.442098	1.42341	0.0140052	0.111755
sp|O60232|ZNRD2_HUMAN	ZNRD2	Protein ZNRD2 OS=Homo sapiens OX=9606 GN=ZNRD2 PE=1 SV=1	3	1120.97	1160.46	1029.69	1264.38	1280.31	1290.55	814.3	947.983	933.433	1.15829	0.0114504	0.0460744	1.42272	0.000908489	0.0261262
sp|Q9HC07|TM165_HUMAN	TMEM165	Transmembrane protein 165 OS=Homo sapiens OX=9606 GN=TMEM165 PE=1 SV=1	1	56.1679	73.7001	83.7158	73.6463	75.0054	78.6043	66.8729	50.0651	42.8447	1.06401	0.607355	0.734328	1.42228	0.0364448	0.190798
sp|Q96M89|CC138_HUMAN	CCDC138	Coiled-coil domain-containing protein 138 OS=Homo sapiens OX=9606 GN=CCDC138 PE=1 SV=1	3	197.746	206.319	246.459	480.124	522.39	472.135	356.312	326.836	353.743	2.26686	0.000222007	0.0049403	1.42218	0.00131832	0.0323462
sp|Q2TAA5|ALG11_HUMAN	ALG11	GDP-Man:Man(3)GlcNAc(2)-PP-Dol alpha-1,2-mannosyltransferase OS=Homo sapiens OX=9606 GN=ALG11 PE=1 SV=2	2	423.653	392.441	362.138	420.152	461.071	444.853	274.686	298.826	360.501	1.12548	0.0824342	0.18029	1.41976	0.00975654	0.0919021
sp|P43360|MAGA6_HUMAN	MAGEA6	Melanoma-associated antigen 6 OS=Homo sapiens OX=9606 GN=MAGEA6 PE=1 SV=1	1	15.2907	15.8629	15.539	31.7436	28.3926	33.7787	25.9803	17.96	22.2191	2.01134	0.000568754	0.00754198	1.41952	0.0297735	0.169731
sp|Q68CZ1|FTM_HUMAN	RPGRIP1L	Protein fantom OS=Homo sapiens OX=9606 GN=RPGRIP1L PE=1 SV=2	1	50.2253	57.5524	55.4665	83.8469	77.5781	73.9583	55.4876	52.9748	57.4964	1.44191	0.0026621	0.01871	1.41832	0.00187416	0.0376289
sp|Q8TEY7|UBP33_HUMAN	USP33	Ubiquitin carboxyl-terminal hydrolase 33 OS=Homo sapiens OX=9606 GN=USP33 PE=1 SV=2	11	784.957	1280.27	702.822	1968.03	1643.61	1374.95	1171.69	1098.83	1257.56	1.80148	0.0410753	0.109574	1.4134	0.0519514	0.231451
sp|Q8WVD5|RN141_HUMAN	RNF141	RING finger protein 141 OS=Homo sapiens OX=9606 GN=RNF141 PE=1 SV=1	1	10.7254	12.6143	16.8611	14.6996	16.4019	15.0201	12.5609	7.62056	12.4663	1.14728	0.354868	0.513534	1.4127	0.0586658	0.249131
sp|O75586|MED6_HUMAN	MED6	Mediator of RNA polymerase II transcription subunit 6 OS=Homo sapiens OX=9606 GN=MED6 PE=1 SV=2	2	658.548	554.63	538.34	603.644	694.579	809.46	384.59	575.281	532.367	1.20335	0.16724	0.301216	1.41243	0.0687262	0.271809
sp|P0DPB5|RPC22_HUMAN	POLR1D	Isoform of P0DPB6, Protein POLR1D, isoform 2 OS=Homo sapiens OX=9606 GN=POLR1D PE=1 SV=1	1	241.04	262.365	180.754	330.365	304.152	296.355	202.35	237.043	221.293	1.36061	0.0361636	0.099684	1.40895	0.00330429	0.049504
sp|Q96M94|KLH15_HUMAN	KLHL15	Kelch-like protein 15 OS=Homo sapiens OX=9606 GN=KLHL15 PE=1 SV=2	3	77.2903	109.513	98.3935	142.306	182.645	163.362	122.976	106.677	117.197	1.7122	0.0107085	0.0442096	1.40785	0.0200159	0.136012
sp|Q7L1V2|MON1B_HUMAN	MON1B	Vacuolar fusion protein MON1 homolog B OS=Homo sapiens OX=9606 GN=MON1B PE=1 SV=1	3	733.607	671.681	633.734	658.77	674.771	681.329	426.7	512.753	492.142	0.988155	0.800844	0.877475	1.40743	0.00191464	0.0382694
sp|Q13530|SERC3_HUMAN	SERINC3	Serine incorporator 3 OS=Homo sapiens OX=9606 GN=SERINC3 PE=2 SV=2	1	149.419	135.705	118.02	136.481	122.578	151.666	84.1589	106.274	101.595	1.0188	0.84817	0.908239	1.40646	0.021274	0.140725
sp|Q9Y6N1|COX11_HUMAN	COX11	Cytochrome c oxidase assembly protein COX11, mitochondrial OS=Homo sapiens OX=9606 GN=COX11 PE=1 SV=3	1	113.256	105.232	90.2766	114.369	109.634	110.142	67.0354	87.2154	83.443	1.0822	0.287323	0.442098	1.40578	0.0072602	0.0763919
sp|Q86YD1|PTOV1_HUMAN	PTOV1	Prostate tumor-overexpressed gene 1 protein OS=Homo sapiens OX=9606 GN=PTOV1 PE=1 SV=1	1	285.569	225.181	215.342	753.044	734.26	801.822	487.941	575.367	569.443	3.15267	6.27388e-05	0.00270602	1.40201	0.00321917	0.0490914
sp|P01023|A2MG_HUMAN	A2M	Alpha-2-macroglobulin OS=Homo sapiens OX=9606 GN=A2M PE=1 SV=3	1	294.929	283.172	254.385	108.822	89.7571	103.858	61.9924	83.9583	70.1361	0.363294	0.000187154	0.00453319	1.39961	0.0285018	0.165957
sp|Q96GA3|LTV1_HUMAN	LTV1	Protein LTV1 homolog OS=Homo sapiens OX=9606 GN=LTV1 PE=1 SV=1	11	2284.46	2338.44	2649.59	4109.36	2170.87	4495.3	1743.97	2924.28	3038.06	1.48168	0.184045	0.323358	1.39827	0.285049	0.591237
sp|Q4KMQ1|TPRN_HUMAN	TPRN	Taperin OS=Homo sapiens OX=9606 GN=TPRN PE=1 SV=2	6	439.832	368.221	389.787	1337.69	1280.69	1335.02	903.427	978.116	946.729	3.30044	5.29105e-06	0.00121406	1.39781	0.00019328	0.0151656
sp|Q9BUZ4|TRAF4_HUMAN	TRAF4	TNF receptor-associated factor 4 OS=Homo sapiens OX=9606 GN=TRAF4 PE=1 SV=1	1	12.1271	13.904	14.8412	21.2149	14.2333	19.4617	11.2753	15.9039	12.1289	1.34345	0.105284	0.214948	1.39691	0.109373	0.353575
sp|Q9UK58|CCNL1_HUMAN	CCNL1	Cyclin-L1 OS=Homo sapiens OX=9606 GN=CCNL1 PE=1 SV=1	6	842.717	947.919	1033.19	906.289	905.456	909.528	697.499	587.78	664.572	0.963683	0.568584	0.705462	1.39563	0.00138553	0.0334566
sp|P49447|CY561_HUMAN	CYB561	Cytochrome b561 OS=Homo sapiens OX=9606 GN=CYB561 PE=1 SV=2	1	115.409	110.066	123.377	148.119	159.747	153.713	107.553	118.895	104.484	1.32314	0.00183716	0.0150255	1.39479	0.00139677	0.0334566
sp|Q8NAN2|MIGA1_HUMAN	MIGA1	Mitoguardin 1 OS=Homo sapiens OX=9606 GN=MIGA1 PE=1 SV=1	1	32.7656	19.8309	15.7248	26.175	29.8557	27.907	13.4629	22.4203	24.3321	1.22857	0.377028	0.534889	1.39396	0.0876709	0.31224
sp|Q99471|PFD5_HUMAN	PFDN5	Prefoldin subunit 5 OS=Homo sapiens OX=9606 GN=PFDN5 PE=1 SV=2	5	1103.57	1103.64	1094.74	1522.05	1613.75	1530.94	1078.96	1096.63	1173.02	1.41333	0.000101084	0.00342308	1.39363	0.000431951	0.0192087
sp|Q9NPA0|EMC7_HUMAN	EMC7	ER membrane protein complex subunit 7 OS=Homo sapiens OX=9606 GN=EMC7 PE=1 SV=1	2	283.259	352.192	367.713	412.545	437.892	428.112	352.843	265.941	301.223	1.27452	0.0272286	0.082705	1.38972	0.0104507	0.0954779
sp|Q96RW7|HMCN1_HUMAN	HMCN1	Hemicentin-1 OS=Homo sapiens OX=9606 GN=HMCN1 PE=1 SV=2	1	958.152	1101.05	1321.29	972.037	907.219	918.733	848.525	594.575	571.892	0.827687	0.145154	0.270457	1.38859	0.0453994	0.21419
sp|O95147|DUS14_HUMAN	DUSP14	Dual specificity protein phosphatase 14 OS=Homo sapiens OX=9606 GN=DUSP14 PE=1 SV=1	2	149.149	153.637	129.91	261.922	269.642	280.473	176.39	193.269	215.442	1.87669	0.000152215	0.00410328	1.38786	0.00378738	0.0542386
sp|Q02447|SP3_HUMAN	SP3	Transcription factor Sp3 OS=Homo sapiens OX=9606 GN=SP3 PE=1 SV=3	2	169.33	156.36	175.3	176.836	167.784	159.992	113.016	125.991	124.678	1.00723	0.878509	0.927636	1.3875	0.00181169	0.037582
sp|Q96G23|CERS2_HUMAN	CERS2	Ceramide synthase 2 OS=Homo sapiens OX=9606 GN=CERS2 PE=1 SV=1	1	173.12	161.173	169.829	221.862	207.19	224.632	164.621	146.341	160.332	1.29668	0.00153484	0.0132539	1.387	0.00141212	0.0334566
sp|Q8TD10|MIPO1_HUMAN	MIPOL1	Mirror-image polydactyly gene 1 protein OS=Homo sapiens OX=9606 GN=MIPOL1 PE=1 SV=1	4	605.099	543.665	477.507	557.772	536.699	549.009	359.204	426.079	400.084	1.01058	0.885359	0.932106	1.38647	0.00170357	0.0364111
sp|Q9Y605|MOFA1_HUMAN	MRFAP1	MORF4 family-associated protein 1 OS=Homo sapiens OX=9606 GN=MRFAP1 PE=1 SV=1	1	262.884	279.794	271.827	760.541	729.03	750.086	529.449	566.186	521.617	2.74972	1.41376e-06	0.00076776	1.38485	0.000234165	0.0156015
sp|Q8N6L1|KTAP2_HUMAN	KRTCAP2	Keratinocyte-associated protein 2 OS=Homo sapiens OX=9606 GN=KRTCAP2 PE=1 SV=2	1	197.456	216.461	196.793	197.429	195.945	229.216	142.258	141.696	165.858	1.01945	0.769415	0.855974	1.38411	0.012857	0.106427
sp|P21926|CD9_HUMAN	CD9	CD9 antigen OS=Homo sapiens OX=9606 GN=CD9 PE=1 SV=4	1	266.633	228.534	181.287	190.752	209.877	228.319	116.946	174.346	163.521	0.929772	0.588539	0.720507	1.38287	0.0484773	0.222063
sp|Q16526|CRY1_HUMAN	CRY1	Cryptochrome-1 OS=Homo sapiens OX=9606 GN=CRY1 PE=1 SV=1	1	116.661	134.798	119.261	241.08	233.802	252.645	165.988	186.357	174.262	1.96247	0.000112542	0.00357512	1.38154	0.00114959	0.030183
sp|Q6NXT4|ZNT6_HUMAN	SLC30A6	Zinc transporter 6 OS=Homo sapiens OX=9606 GN=SLC30A6 PE=1 SV=2	1	90.384	62.8496	61.4039	57.2167	67.5326	74.3905	43.4388	52.9678	47.7927	0.927796	0.653529	0.769162	1.381	0.0325085	0.178907
sp|A4D161|F221A_HUMAN	FAM221A	Protein FAM221A OS=Homo sapiens OX=9606 GN=FAM221A PE=1 SV=1	1	19.4887	17.7126	13.4087	23.0046	26.6626	21.9469	15.5286	17.2589	19.2454	1.41502	0.0383464	0.104263	1.37632	0.02173	0.142111
sp|Q8TB61|S35B2_HUMAN	SLC35B2	Adenosine 3'-phospho 5'-phosphosulfate transporter 1 OS=Homo sapiens OX=9606 GN=SLC35B2 PE=1 SV=1	3	935.762	945.767	970.327	905.362	853.688	909.958	670.477	626.818	642.672	0.935885	0.0425471	0.112367	1.3758	0.000388436	0.0181899
sp|Q8N1A0|KT222_HUMAN	KRT222	Keratin-like protein KRT222 OS=Homo sapiens OX=9606 GN=KRT222 PE=2 SV=1	1	37.3519	31.9636	40.3822	42.4912	44.7151	48.2678	34.9331	31.1839	32.6044	1.23498	0.0449382	0.117134	1.37229	0.00363845	0.0528243
sp|Q9UHH9|IP6K2_HUMAN	IP6K2	Inositol hexakisphosphate kinase 2 OS=Homo sapiens OX=9606 GN=IP6K2 PE=1 SV=2	3	182.492	196.762	180.449	298.672	373.797	338.02	249.904	219.449	267.166	1.8054	0.00252508	0.0182478	1.37198	0.023998	0.150757
sp|Q8N6S4|AN13C_HUMAN	ANKRD13C	Ankyrin repeat domain-containing protein 13C OS=Homo sapiens OX=9606 GN=ANKRD13C PE=2 SV=2	3	241.747	259.509	259.159	393.596	437.52	413.572	318.742	285.155	303.568	1.63685	0.000321774	0.00578258	1.37161	0.00215478	0.0400417
sp|Q96K37|S35E1_HUMAN	SLC35E1	Solute carrier family 35 member E1 OS=Homo sapiens OX=9606 GN=SLC35E1 PE=1 SV=2	2	391.051	432.766	462.098	498.708	557.744	508.505	398.691	365.849	378.748	1.217	0.0278576	0.0838079	1.36882	0.00241828	0.0428225
sp|Q6UW68|TM205_HUMAN	TMEM205	Transmembrane protein 205 OS=Homo sapiens OX=9606 GN=TMEM205 PE=1 SV=1	1	302.415	291.339	264.093	353.814	385.755	381.224	261.561	261.863	295.767	1.30652	0.00442401	0.0248889	1.36817	0.00265238	0.0443598
sp|Q9H4P4|RNF41_HUMAN	RNF41	E3 ubiquitin-protein ligase NRDP1 OS=Homo sapiens OX=9606 GN=RNF41 PE=1 SV=2	1	17.3606	28.4751	23.9558	34.4438	30.6449	31.0881	18.6803	25.2278	26.4608	1.37806	0.062991	0.148393	1.36675	0.0331817	0.181025
sp|O95900|TRUB2_HUMAN	TRUB2	Mitochondrial mRNA pseudouridine synthase TRUB2 OS=Homo sapiens OX=9606 GN=TRUB2 PE=1 SV=1	2	350.303	348.51	348.405	393.182	391.657	393.603	284.754	264.529	313.255	1.12531	8.68311e-07	0.000759838	1.36625	0.00173942	0.0367601
sp|Q5BJH7|YIF1B_HUMAN	YIF1B	Protein YIF1B OS=Homo sapiens OX=9606 GN=YIF1B PE=1 SV=1	1	11.3608	14.6272	17.9065	13.5197	21.1979	13.9856	15.3925	8.80991	11.4951	1.10955	0.634728	0.755716	1.36433	0.238908	0.541292
sp|Q53S08|RAB6D_HUMAN	RAB6D	Ras-related protein Rab-6D OS=Homo sapiens OX=9606 GN=RAB6D PE=2 SV=1	1	20.078	18.6507	17.3922	18.896	17.3958	17.102	15.9247	11.1861	12.1815	0.951407	0.394719	0.55106	1.35889	0.0383728	0.195929
sp|Q9H9S3|S61A2_HUMAN	SEC61A2	Protein transport protein Sec61 subunit alpha isoform 2 OS=Homo sapiens OX=9606 GN=SEC61A2 PE=2 SV=3	5	1094.51	1096.64	1016.28	1151.12	1131.45	1143.24	805.772	877.578	844.893	1.06809	0.0545951	0.134075	1.35502	0.000155457	0.0142149
sp|Q12834|CDC20_HUMAN	CDC20	Cell division cycle protein 20 homolog OS=Homo sapiens OX=9606 GN=CDC20 PE=1 SV=2	3	305.072	330.578	366.632	785.272	834.28	747.073	666.891	524.317	555.621	2.36124	0.000124307	0.0037315	1.35481	0.0145541	0.113808
sp|Q969G6|RIFK_HUMAN	RFK	Riboflavin kinase OS=Homo sapiens OX=9606 GN=RFK PE=1 SV=2	2	81.5091	100.304	81.3169	128.429	100.39	129.256	84.2374	91.2011	88.8848	1.36083	0.0498511	0.126019	1.35469	0.032285	0.178466
sp|Q9NY47|CA2D2_HUMAN	CACNA2D2	Voltage-dependent calcium channel subunit alpha-2/delta-2 OS=Homo sapiens OX=9606 GN=CACNA2D2 PE=1 SV=2	1	115.588	115.767	135.906	102.96	116.752	119.174	75.4255	78.5668	96.2172	0.922739	0.324374	0.48087	1.35441	0.0227333	0.146232
sp|P53611|PGTB2_HUMAN	RABGGTB	Geranylgeranyl transferase type-2 subunit beta OS=Homo sapiens OX=9606 GN=RABGGTB PE=1 SV=2	2	75.6015	87.7478	65.0559	97.0168	91.8195	107.161	53.6019	85.0893	79.9451	1.29593	0.0472283	0.121252	1.35383	0.0743159	0.283925
sp|O96005|CLPT1_HUMAN	CLPTM1	Cleft lip and palate transmembrane protein 1 OS=Homo sapiens OX=9606 GN=CLPTM1 PE=1 SV=1	2	83.3986	79.0779	77.86	136.415	143.568	129.208	94.3614	105.739	102.15	1.70258	0.000229575	0.0049403	1.35381	0.00260835	0.0440072
sp|Q17RB0|RTL8B_HUMAN	RTL8B	Retrotransposon Gag-like protein 8B OS=Homo sapiens OX=9606 GN=RTL8B PE=1 SV=1	1	68.5517	76.9353	76.8985	121.624	125.664	110.469	84.7303	87.0242	92.5087	1.60872	0.00106775	0.010697	1.35379	0.00362068	0.0527963
sp|P07996|TSP1_HUMAN	THBS1	Thrombospondin-1 OS=Homo sapiens OX=9606 GN=THBS1 PE=1 SV=2	1	13.7014	14.189	10.1873	18.7689	21.0749	14.8995	14.0296	13.5547	12.8938	1.43767	0.0649088	0.151936	1.35242	0.0602827	0.250933
sp|Q9Y385|UB2J1_HUMAN	UBE2J1	Ubiquitin-conjugating enzyme E2 J1 OS=Homo sapiens OX=9606 GN=UBE2J1 PE=1 SV=2	1	40.2739	48.7361	51.2126	51.8987	53.6145	52.4583	44.5231	34.3519	37.9356	1.12658	0.152126	0.279086	1.35237	0.010485	0.0956847
sp|Q9P003|CNIH4_HUMAN	CNIH4	Protein cornichon homolog 4 OS=Homo sapiens OX=9606 GN=CNIH4 PE=1 SV=1	1	33.8137	53.7138	51.8493	53.046	52.8279	50.1348	45.935	35.0345	34.4599	1.11933	0.436159	0.589335	1.35155	0.0245678	0.152294
sp|Q9H7P9|PKHG2_HUMAN	PLEKHG2	Pleckstrin homology domain-containing family G member 2 OS=Homo sapiens OX=9606 GN=PLEKHG2 PE=1 SV=3	1	8.07473	13.6421	8.51061	14.5913	15.2683	16.7223	12.8232	11.7632	9.88845	1.54105	0.0451523	0.117505	1.35118	0.0192001	0.13323
sp|Q5W0Z9|ZDH20_HUMAN	ZDHHC20	Palmitoyltransferase ZDHHC20 OS=Homo sapiens OX=9606 GN=ZDHHC20 PE=1 SV=1	1	29.4798	31.3281	32.2192	49.0705	41.6741	44.0286	28.4822	33.7555	37.6171	1.44875	0.0039243	0.0232032	1.34969	0.027457	0.163051
sp|Q14789-4|GOGB1-4_HUMAN	GOLGB1	Isoform of Q14789, Isoform 4 of Golgin subfamily B member 1 OS=Homo sapiens OX=9606 GN=GOLGB1 PE=1 SV=2	1	26.012	31.711	37.4481	39.2946	42.2477	44.6423	28.8086	28.4996	36.19	1.32587	0.047073	0.121119	1.34959	0.0209849	0.139254
sp|O43826|G6PT1_HUMAN	SLC37A4	Glucose-6-phosphate exchanger SLC37A4 OS=Homo sapiens OX=9606 GN=SLC37A4 PE=1 SV=1	1	66.5664	39.6885	35.3064	49.0776	37.2123	53.6914	20.1324	44.3328	39.2793	0.988839	0.963896	0.980527	1.34929	0.244259	0.54781
sp|Q9GZT3|SLIRP_HUMAN	SLIRP	SRA stem-loop-interacting RNA-binding protein, mitochondrial OS=Homo sapiens OX=9606 GN=SLIRP PE=1 SV=1	3	263.307	271.116	219.973	386.328	368.78	415.688	261.71	326.747	279.89	1.55196	0.00270762	0.0188641	1.3483	0.0131524	0.10715
sp|Q96QE5|TEFM_HUMAN	TEFM	Transcription elongation factor, mitochondrial OS=Homo sapiens OX=9606 GN=TEFM PE=1 SV=1	3	372.701	367.528	307.719	401.069	393.111	449.655	274.628	328.796	319.858	1.18692	0.0752582	0.168627	1.34719	0.0118156	0.101925
sp|P35790|CHKA_HUMAN	CHKA	Choline kinase alpha OS=Homo sapiens OX=9606 GN=CHKA PE=1 SV=3	4	329.021	315.306	312.572	503.098	514.423	504.346	371.645	367.962	390.798	1.59042	7.11104e-06	0.00121406	1.3463	8.00478e-05	0.0114783
sp|P07225|PROS_HUMAN	PROS1	Vitamin K-dependent protein S OS=Homo sapiens OX=9606 GN=PROS1 PE=1 SV=1	3	141.549	111.146	103.699	193.376	210.36	191.84	131.706	154.676	156.349	1.67112	0.00359168	0.0222478	1.34523	0.00681179	0.0742525
sp|Q01130|SRSF2_HUMAN	SRSF2	Serine/arginine-rich splicing factor 2 OS=Homo sapiens OX=9606 GN=SRSF2 PE=1 SV=4	6	838.673	832.737	817.052	784.306	784.88	796.685	561.141	586.354	613.073	0.950736	0.00580068	0.0295496	1.34381	0.000202357	0.0152895
sp|Q4G148|GXLT1_HUMAN	GXYLT1	Glucoside xylosyltransferase 1 OS=Homo sapiens OX=9606 GN=GXYLT1 PE=1 SV=2	1	116.369	110.173	89.9265	95.3982	103.208	115.503	68.7439	83.0536	82.0795	0.992545	0.940495	0.967289	1.34305	0.0229979	0.146979
sp|Q9BQ90|KLDC3_HUMAN	KLHDC3	Kelch domain-containing protein 3 OS=Homo sapiens OX=9606 GN=KLHDC3 PE=2 SV=1	1	77.4883	87.1364	63.7172	186.345	173.169	179.463	118.562	129.254	153.622	2.36039	0.00018499	0.00451188	1.34262	0.0142726	0.112501
sp|Q9Y3A4|RRP7A_HUMAN	RRP7A	Ribosomal RNA-processing protein 7 homolog A OS=Homo sapiens OX=9606 GN=RRP7A PE=1 SV=2	3	286.176	265.745	282.492	320.691	321.198	332.432	245.607	226.395	253.86	1.16767	0.00318046	0.0208178	1.3423	0.000772527	0.0246245
sp|O75030|MITF_HUMAN	MITF	Microphthalmia-associated transcription factor OS=Homo sapiens OX=9606 GN=MITF PE=1 SV=2	1	22.2367	27.4561	30.751	28.591	25.1968	25.7412	21.7926	20.9932	16.5252	0.988628	0.915299	0.951767	1.34088	0.0258156	0.157682
sp|Q8N3Y1|FBXW8_HUMAN	FBXW8	F-box/WD repeat-containing protein 8 OS=Homo sapiens OX=9606 GN=FBXW8 PE=1 SV=2	1	36.2647	39.075	37.9729	38.9589	43.2426	48.5752	26.6842	37.3833	33.4871	1.15412	0.115066	0.229042	1.34055	0.0571964	0.245534
tr|D3YTI8|D3YTI8_HUMAN	RPL32	Isoform of P62910, 60S ribosomal protein L32 (Fragment) OS=Homo sapiens OX=9606 GN=RPL32 PE=1 SV=1	1	70.9859	100.465	132.786	105.122	107.802	99.5805	102.78	65.473	64.8838	1.02717	0.885792	0.932442	1.34043	0.106955	0.34948
sp|Q16864|VATF_HUMAN	ATP6V1F	V-type proton ATPase subunit F OS=Homo sapiens OX=9606 GN=ATP6V1F PE=1 SV=2	2	333.847	322.818	356.831	442.102	509.068	452.704	388.05	309.611	349.882	1.38518	0.00486397	0.0263975	1.34016	0.0180796	0.128279
sp|Q13325|IFIT5_HUMAN	IFIT5	Interferon-induced protein with tetratricopeptide repeats 5 OS=Homo sapiens OX=9606 GN=IFIT5 PE=1 SV=1	4	884.893	892.723	958.187	1034.85	1019.81	1038.34	947.053	693.092	669.972	1.13056	0.00761205	0.0356695	1.33889	0.0426383	0.207962
sp|Q6P161|RM54_HUMAN	MRPL54	39S ribosomal protein L54, mitochondrial OS=Homo sapiens OX=9606 GN=MRPL54 PE=1 SV=1	2	586.547	632.017	674.346	766.811	782.991	718.923	645.255	542.156	507.882	1.19854	0.0170081	0.0595137	1.33825	0.0137291	0.110097
sp|P50616|TOB1_HUMAN	TOB1	Protein Tob1 OS=Homo sapiens OX=9606 GN=TOB1 PE=1 SV=1	1	19.0582	17.9018	20.2302	31.7326	34.2051	43.7671	25.7557	27.3022	28.9995	1.91824	0.00936176	0.0403573	1.33693	0.0717156	0.278403
sp|O00488|ZN593_HUMAN	ZNF593	Zinc finger protein 593 OS=Homo sapiens OX=9606 GN=ZNF593 PE=1 SV=2	2	73.7449	80.9864	93.4401	201.509	203.207	194.209	166.86	141.544	139.771	2.41335	5.21449e-05	0.00244187	1.33636	0.0054082	0.0649857
sp|Q9GZR5|ELOV4_HUMAN	ELOVL4	Elongation of very long chain fatty acids protein 4 OS=Homo sapiens OX=9606 GN=ELOVL4 PE=1 SV=1	1	85.4005	90.1712	78.2442	115.409	89.2359	106.73	71.2951	83.5787	78.2357	1.22677	0.0854545	0.184727	1.33575	0.0370423	0.19172
sp|Q9Y580|RBM7_HUMAN	RBM7	RNA-binding protein 7 OS=Homo sapiens OX=9606 GN=RBM7 PE=1 SV=1	4	406.264	406.014	445.492	475.471	481.785	482.94	368.752	351.734	357.819	1.14504	0.0103025	0.043032	1.33561	2.54478e-05	0.00868936
sp|Q9BR61|ACBD6_HUMAN	ACBD6	Acyl-CoA-binding domain-containing protein 6 OS=Homo sapiens OX=9606 GN=ACBD6 PE=1 SV=1	4	1755.91	1291.34	1194.33	2070.05	2059.67	2276.89	1125.67	1863.7	1809.11	1.51043	0.018218	0.0623888	1.33513	0.0964933	0.33031
sp|Q96BX8|MOB3A_HUMAN	MOB3A	MOB kinase activator 3A OS=Homo sapiens OX=9606 GN=MOB3A PE=1 SV=1	1	226.515	371.224	495.22	379.773	369.028	304.746	358.628	193.35	237.443	0.96394	0.87917	0.927961	1.33458	0.182673	0.473887
sp|P49458|SRP09_HUMAN	SRP9	Signal recognition particle 9 kDa protein OS=Homo sapiens OX=9606 GN=SRP9 PE=1 SV=2	3	2847.47	3314.39	3017.67	4309.8	1553.13	4221.49	1527.59	3077.25	2952.81	1.09858	0.758144	0.846687	1.33433	0.460286	0.741909
sp|Q9UBB6|NCDN_HUMAN	NCDN	Neurochondrin OS=Homo sapiens OX=9606 GN=NCDN PE=1 SV=1	12	1906.21	2094.76	2044.23	2356.33	2313.48	2409.43	1836.89	1743.88	1734.33	1.17105	0.00537207	0.028023	1.33191	0.000164044	0.0143047
sp|Q92643|GPI8_HUMAN	PIGK	GPI-anchor transamidase OS=Homo sapiens OX=9606 GN=PIGK PE=1 SV=2	3	290.829	264.475	251.483	249.815	267.1	271.127	189.098	207.2	195.543	0.976766	0.662801	0.776839	1.33151	0.00147694	0.0339968
sp|Q9UK33|ZN580_HUMAN	ZNF580	Zinc finger protein 580 OS=Homo sapiens OX=9606 GN=ZNF580 PE=1 SV=1	2	18.1838	18.2031	20.0345	51.1381	56.1646	50.1418	43.8988	38.8755	35.5488	2.79051	6.76482e-05	0.00277079	1.33063	0.0130385	0.10715
sp|Q9HBH9|MKNK2_HUMAN	MKNK2	MAP kinase-interacting serine/threonine-protein kinase 2 OS=Homo sapiens OX=9606 GN=MKNK2 PE=1 SV=3	1	38.4164	31.5865	40.0562	60.2681	76.0077	69.9963	49.318	51.5469	54.19	1.87419	0.00368145	0.0224852	1.33032	0.0236076	0.149278
sp|Q9BS26|ERP44_HUMAN	ERP44	Endoplasmic reticulum resident protein 44 OS=Homo sapiens OX=9606 GN=ERP44 PE=1 SV=1	8	1877.17	1966.98	2016.6	2158.15	2260.58	2160.77	1632.18	1574.09	1740.26	1.12264	0.0106066	0.0439218	1.33012	0.00077825	0.0246245
tr|B1AHC4|B1AHC4_HUMAN	PRR5-ARHGAP8	PRR5-ARHGAP8 readthrough OS=Homo sapiens OX=9606 GN=PRR5-ARHGAP8 PE=4 SV=1	6	240.405	394.602	544.978	356.105	368.146	315.285	362.408	187.127	232.542	0.880974	0.628061	0.750833	1.3292	0.193059	0.487052
sp|Q8N6V9|TEX9_HUMAN	TEX9	Testis-expressed protein 9 OS=Homo sapiens OX=9606 GN=TEX9 PE=1 SV=1	4	283.657	318.913	354.587	580.172	566.533	584.684	513.63	394.596	394.561	1.80889	0.000260873	0.0051764	1.32899	0.0234473	0.148608
tr|H7C1H2|H7C1H2_HUMAN	PSMD2	Isoform of Q13200, 26S proteasome non-ATPase regulatory subunit 2 (Fragment) OS=Homo sapiens OX=9606 GN=PSMD2 PE=1 SV=1	1	103.545	93.1756	74.3438	90.5588	92.6185	84.1782	68.2657	64.0005	68.9837	0.986317	0.896424	0.939291	1.32848	0.00178148	0.0371482
sp|Q9Y320|TMX2_HUMAN	TMX2	Thioredoxin-related transmembrane protein 2 OS=Homo sapiens OX=9606 GN=TMX2 PE=1 SV=1	4	197.293	204.952	207.989	279.64	306.242	310.029	211.673	232.566	231.057	1.46814	0.000699352	0.00848332	1.32669	0.00326279	0.0493331
sp|P11279|LAMP1_HUMAN	LAMP1	Lysosome-associated membrane glycoprotein 1 OS=Homo sapiens OX=9606 GN=LAMP1 PE=1 SV=3	4	340.76	421.545	474.248	390.869	415.736	393.373	370.018	266.638	268.073	0.970422	0.773626	0.858595	1.32634	0.0487153	0.222848
sp|Q96IK0|TM101_HUMAN	TMEM101	Transmembrane protein 101 OS=Homo sapiens OX=9606 GN=TMEM101 PE=1 SV=1	1	75.9301	85.9585	86.6982	83.6018	84.1823	99.2302	68.1456	67.164	66.0218	1.07413	0.37671	0.534727	1.32624	0.0131628	0.10715
sp|Q5SWA1|PR15B_HUMAN	PPP1R15B	Protein phosphatase 1 regulatory subunit 15B OS=Homo sapiens OX=9606 GN=PPP1R15B PE=1 SV=1	1	160.67	134.865	95.7834	159.819	155.597	151.253	109.694	114.652	127.71	1.19256	0.257199	0.409749	1.32555	0.00295857	0.0474048
sp|Q99805|TM9S2_HUMAN	TM9SF2	Transmembrane 9 superfamily member 2 OS=Homo sapiens OX=9606 GN=TM9SF2 PE=1 SV=1	5	839.623	872.557	941.851	1085.12	1133.05	1058.8	888.369	751.462	836.2	1.23471	0.00502567	0.026785	1.32348	0.00418869	0.055727
sp|O43505|B4GA1_HUMAN	B4GAT1	Beta-1,4-glucuronyltransferase 1 OS=Homo sapiens OX=9606 GN=B4GAT1 PE=1 SV=1	2	104.189	100.014	107.643	162.313	167.999	150.976	114.844	127.279	121.713	1.54335	0.000495722	0.00704062	1.32282	0.00314428	0.0490914
sp|Q9NZN4|EHD2_HUMAN	EHD2	EH domain-containing protein 2 OS=Homo sapiens OX=9606 GN=EHD2 PE=1 SV=2	2	213.341	280.688	295.391	443.775	433.301	451.746	353.561	314.206	337.558	1.68329	0.00223442	0.0170177	1.32178	0.00102766	0.028644
sp|Q9Y672|ALG6_HUMAN	ALG6	Dolichyl pyrophosphate Man9GlcNAc2 alpha-1,3-glucosyltransferase OS=Homo sapiens OX=9606 GN=ALG6 PE=1 SV=2	1	353.453	345.731	311.026	310.765	306.138	334.691	220.812	241.258	259.396	0.941976	0.282939	0.436989	1.31897	0.00572772	0.0664892
sp|O14949|QCR8_HUMAN	UQCRQ	Cytochrome b-c1 complex subunit 8 OS=Homo sapiens OX=9606 GN=UQCRQ PE=1 SV=4	1	177.246	100.124	85.0907	121.781	148.983	149.054	59.895	129.693	128.817	1.15824	0.558	0.696862	1.3185	0.24518	0.54918
sp|O43292|GPAA1_HUMAN	GPAA1	Glycosylphosphatidylinositol anchor attachment 1 protein OS=Homo sapiens OX=9606 GN=GPAA1 PE=1 SV=3	1	114.166	114.616	111.481	117.033	113.583	129.919	79.2993	95.4179	98.7298	1.05958	0.253173	0.405619	1.31848	0.020384	0.137601
sp|Q9NY97|B3GN2_HUMAN	B3GNT2	N-acetyllactosaminide beta-1,3-N-acetylglucosaminyltransferase 2 OS=Homo sapiens OX=9606 GN=B3GNT2 PE=1 SV=2	1	19.5299	23.5543	19.3454	34.7139	33.0256	30.5087	21.8895	26.7682	25.9025	1.57374	0.00289717	0.0195693	1.3177	0.0151388	0.116075
sp|P43003|EAA1_HUMAN	SLC1A3	Excitatory amino acid transporter 1 OS=Homo sapiens OX=9606 GN=SLC1A3 PE=1 SV=1	1	168.135	178.352	203.198	171.741	154.875	166.776	126.046	124.915	123.525	0.89759	0.179613	0.317158	1.31752	0.00143108	0.0335077
sp|P50552|VASP_HUMAN	VASP	Vasodilator-stimulated phosphoprotein OS=Homo sapiens OX=9606 GN=VASP PE=1 SV=3	4	244.95	262.905	263.109	302.382	293.361	318.437	233.525	218.854	241.51	1.18576	0.00732363	0.0348329	1.31747	0.00175582	0.0369213
sp|P49336|CDK8_HUMAN	CDK8	Cyclin-dependent kinase 8 OS=Homo sapiens OX=9606 GN=CDK8 PE=1 SV=1	3	394.709	295.859	244.962	368.218	356.073	407.368	211.676	319.358	327.975	1.20964	0.233338	0.381602	1.3174	0.0881598	0.313164
sp|P30305|MPIP2_HUMAN	CDC25B	M-phase inducer phosphatase 2 OS=Homo sapiens OX=9606 GN=CDC25B PE=1 SV=2	1	69.4564	84.3088	88.7196	147.4	170.487	152.218	125.176	111.181	120.49	1.9387	0.00114616	0.0111777	1.31739	0.00977449	0.0919026
sp|Q06481|APLP2_HUMAN	APLP2	Amyloid-like protein 2 OS=Homo sapiens OX=9606 GN=APLP2 PE=1 SV=2	6	507.42	543.718	542.803	1127.29	1089.19	1192.11	807.899	930.807	849.97	2.13847	4.80566e-05	0.00240137	1.31673	0.00433251	0.0565365
sp|Q6ZTW0|TPGS1_HUMAN	TPGS1	Tubulin polyglutamylase complex subunit 1 OS=Homo sapiens OX=9606 GN=TPGS1 PE=1 SV=2	4	156.116	157.364	157.083	418.273	413.633	411.529	330.197	318.034	297.414	2.64244	2.30174e-08	0.000188628	1.31491	0.000529162	0.0211536
sp|Q9NRE2|TSH2_HUMAN	TSHZ2	Teashirt homolog 2 OS=Homo sapiens OX=9606 GN=TSHZ2 PE=1 SV=3	1	118.541	137.564	170.365	126.787	136.781	134.801	118.703	90.6847	93.8202	0.934108	0.576836	0.711281	1.31385	0.0276957	0.163874
sp|Q15125|EBP_HUMAN	EBP	3-beta-hydroxysteroid-Delta(8),Delta(7)-isomerase OS=Homo sapiens OX=9606 GN=EBP PE=1 SV=3	1	62.2019	81.3098	81.3083	75.0742	84.479	75.9546	70.1686	56.0828	53.2913	1.04754	0.639427	0.758573	1.31171	0.0363127	0.190572
sp|Q8N0T1|RBIS_HUMAN	RBIS	Ribosomal biogenesis factor OS=Homo sapiens OX=9606 GN=RBIS PE=1 SV=4	2	168.3	185.55	201.294	531.849	525.73	500.002	430.621	354.199	403.789	2.80572	1.64639e-05	0.00156769	1.31042	0.00729895	0.0763919
sp|P04920|B3A2_HUMAN	SLC4A2	Anion exchange protein 2 OS=Homo sapiens OX=9606 GN=SLC4A2 PE=1 SV=4	2	212.543	232.754	228.943	252.583	255.781	249.613	226.836	174.928	177.972	1.12419	0.0123802	0.0486364	1.30745	0.0246043	0.152405
sp|Q9H981|ARP8_HUMAN	ACTR8	Actin-related protein 8 OS=Homo sapiens OX=9606 GN=ACTR8 PE=1 SV=2	6	994.292	1154.68	1179.48	1521.64	1510.55	1503.36	1248.76	1118.01	1103.61	1.36266	0.00230877	0.0174061	1.30693	0.00157698	0.0350791
sp|Q9Y6M7|S4A7_HUMAN	SLC4A7	Sodium bicarbonate cotransporter 3 OS=Homo sapiens OX=9606 GN=SLC4A7 PE=1 SV=2	1	88.2687	125.504	149.219	130.441	125.098	121.267	127.682	74.615	86.1204	1.03806	0.810059	0.884417	1.30646	0.145624	0.418293
sp|Q00987|MDM2_HUMAN	MDM2	E3 ubiquitin-protein ligase Mdm2 OS=Homo sapiens OX=9606 GN=MDM2 PE=1 SV=1	4	384.048	404.275	315.598	497.44	410.213	424.606	339.461	341.361	338.961	1.20684	0.116165	0.230676	1.30641	0.0182009	0.129028
sp|P29122|PCSK6_HUMAN	PCSK6	Proprotein convertase subtilisin/kexin type 6 OS=Homo sapiens OX=9606 GN=PCSK6 PE=1 SV=1	2	88.1823	83.5582	84.215	97.9211	103.496	110.35	71.339	92.065	75.9036	1.21805	0.00863101	0.0384725	1.30279	0.0289705	0.167547
sp|Q03933-2|HSF2-2_HUMAN	HSF2	Isoform of Q03933, Isoform 2 of Heat shock factor protein 2 OS=Homo sapiens OX=9606 GN=HSF2 PE=1 SV=1	3	129.083	134.652	130.448	302.664	305.459	281.332	224.61	231.669	226.7	2.25645	2.94799e-05	0.00191736	1.30232	0.00095678	0.0271308
sp|Q96CG3|TIFA_HUMAN	TIFA	TRAF-interacting protein with FHA domain-containing protein A OS=Homo sapiens OX=9606 GN=TIFA PE=1 SV=1	1	84.2548	99.7309	110.827	125.156	115.367	119.106	98.3246	91.0306	86.8208	1.21986	0.0582107	0.140305	1.30217	0.00322284	0.0490914
sp|Q96FH0|BORC8_HUMAN	BORCS8	BLOC-1-related complex subunit 8 OS=Homo sapiens OX=9606 GN=BORCS8 PE=1 SV=1	1	29.2397	28.4601	28.948	37.3863	25.3097	30.2703	25.4421	27.1629	18.8399	1.07292	0.581024	0.714188	1.30123	0.172624	0.4599
sp|Q9NVF7|FBX28_HUMAN	FBXO28	F-box only protein 28 OS=Homo sapiens OX=9606 GN=FBXO28 PE=1 SV=1	3	637.334	600.56	563.883	1009.02	1019.44	1085.63	673.143	851.794	868.751	1.72834	0.000166205	0.00429523	1.30096	0.0230937	0.147164
sp|P17707|DCAM_HUMAN	AMD1	S-adenosylmethionine decarboxylase proenzyme OS=Homo sapiens OX=9606 GN=AMD1 PE=1 SV=2	2	279.806	250.743	232.689	600.576	621.852	669.425	441.621	509.391	503.25	2.47872	0.000105748	0.00349251	1.3009	0.00798561	0.0809926
tr|J3QS69|J3QS69_HUMAN	EIF4A1	Isoform of P60842, Eukaryotic initiation factor 4A-I (Fragment) OS=Homo sapiens OX=9606 GN=EIF4A1 PE=1 SV=1	1	264.523	243.645	225.097	235.718	262.712	253.061	178.958	191.885	207.125	1.02486	0.68374	0.793679	1.30023	0.00698293	0.0750002
sp|Q9Y2C4|EXOG_HUMAN	EXOG	Nuclease EXOG, mitochondrial OS=Homo sapiens OX=9606 GN=EXOG PE=1 SV=2	1	49.9444	49.55	58.4675	58.1574	71.634	64.4811	51.8942	43.7377	53.892	1.22987	0.06744	0.156254	1.29927	0.04013	0.201387
sp|Q15800|MSMO1_HUMAN	MSMO1	Methylsterol monooxygenase 1 OS=Homo sapiens OX=9606 GN=MSMO1 PE=1 SV=1	1	134.846	146.669	136.272	253.864	261.797	248.798	204.081	182.22	202.505	1.82978	2.63739e-05	0.00185976	1.29832	0.00184649	0.0376289
sp|Q9H6T3|RPAP3_HUMAN	RPAP3	RNA polymerase II-associated protein 3 OS=Homo sapiens OX=9606 GN=RPAP3 PE=1 SV=2	14	1875.89	1912.47	1910.46	2066.46	2138.1	2118.17	1654.33	1592.06	1624.06	1.10948	0.00104409	0.0105782	1.29818	6.48485e-05	0.0112512
sp|Q9NUY8|TBC23_HUMAN	TBC1D23	TBC1 domain family member 23 OS=Homo sapiens OX=9606 GN=TBC1D23 PE=1 SV=3	4	725.948	708.534	742.496	750.202	756.623	720.75	581.264	556.329	578.449	1.02324	0.317175	0.473365	1.29809	0.000230841	0.0156015
sp|Q15154|PCM1_HUMAN	PCM1	Pericentriolar material 1 protein OS=Homo sapiens OX=9606 GN=PCM1 PE=1 SV=5	21	1662.06	1573.09	1459.44	3325.31	3308.17	3355.09	2439.41	2669.07	2589.21	2.12768	8.07257e-06	0.00121913	1.29761	0.000372621	0.017874
sp|Q9H788|SH24A_HUMAN	SH2D4A	SH2 domain-containing protein 4A OS=Homo sapiens OX=9606 GN=SH2D4A PE=1 SV=1	1	113.282	99.9118	76.3964	88.1277	90.1709	92.6394	63.9487	69.1618	75.6952	0.935591	0.597622	0.727715	1.29756	0.00471141	0.0599534
sp|P50579|MAP2_HUMAN	METAP2	Methionine aminopeptidase 2 OS=Homo sapiens OX=9606 GN=METAP2 PE=1 SV=1	6	1000.48	1008.22	1019.63	1440.58	1492.71	1499.49	1143.79	1147.05	1127.05	1.46377	1.75764e-05	0.00156769	1.29693	6.6306e-05	0.0112512
sp|Q6UWJ1|TMCO3_HUMAN	TMCO3	Transmembrane and coiled-coil domain-containing protein 3 OS=Homo sapiens OX=9606 GN=TMCO3 PE=1 SV=1	1	12.6665	13.263	13.3202	15.6795	16.0204	18.278	10.3152	13.844	14.3828	1.27333	0.0131713	0.050486	1.29671	0.065496	0.264404
sp|Q9NZL9|MAT2B_HUMAN	MAT2B	Methionine adenosyltransferase 2 subunit beta OS=Homo sapiens OX=9606 GN=MAT2B PE=1 SV=1	6	588.368	700.649	681.315	743.954	687.929	743.31	572.507	544.932	560.652	1.10397	0.157428	0.286566	1.29623	0.0012064	0.030799
sp|Q8TEL6|TP4AP_HUMAN	TRPC4AP	Short transient receptor potential channel 4-associated protein OS=Homo sapiens OX=9606 GN=TRPC4AP PE=1 SV=2	4	404.538	379.763	383.739	572.231	649.443	604.999	481.324	453.972	474.065	1.56388	0.000749788	0.00877788	1.2961	0.00428812	0.0563385
sp|Q9UKR5|ERG28_HUMAN	ERG28	Probable ergosterol biosynthetic protein 28 OS=Homo sapiens OX=9606 GN=ERG28 PE=1 SV=1	1	70.6601	79.8956	77.2089	95.4548	96.605	88.7987	73.6794	71.0696	71.9733	1.23311	0.0084793	0.0380547	1.29594	0.00110838	0.0298789
sp|O00767|ACOD_HUMAN	SCD	Acyl-CoA desaturase OS=Homo sapiens OX=9606 GN=SCD PE=1 SV=2	3	470.345	384.638	336.235	960.472	987.047	999.454	585.512	880.582	808.956	2.47392	0.000138055	0.00391822	1.29534	0.0667849	0.267107
sp|Q8N302|AGGF1_HUMAN	AGGF1	Angiogenic factor with G patch and FHA domains 1 OS=Homo sapiens OX=9606 GN=AGGF1 PE=1 SV=2	5	514.021	471.517	455.581	550.889	640.678	590.816	448.245	450.917	477.545	1.2368	0.0220424	0.0716248	1.29467	0.00805269	0.0812707
sp|Q7L8A9|VASH1_HUMAN	VASH1	Tubulinyl-Tyr carboxypeptidase 1 OS=Homo sapiens OX=9606 GN=VASH1 PE=1 SV=1	1	32.0748	30.5312	29.3808	26.5905	26.1204	26.4903	21.1987	20.9168	19.0642	0.861006	0.00580176	0.0295496	1.29457	0.000929948	0.0265408
sp|Q8N8R5|CB069_HUMAN	C2orf69	UPF0565 protein C2orf69 OS=Homo sapiens OX=9606 GN=C2orf69 PE=1 SV=1	3	1080.14	813.29	661.902	893.847	898.29	974.328	524.936	851.275	760.977	1.08262	0.603531	0.731755	1.29444	0.105742	0.347439
sp|P0CG48|UBC_HUMAN	UBC	Polyubiquitin-C OS=Homo sapiens OX=9606 GN=UBC PE=1 SV=3	18	2836.65	3119.99	2878.5	3554.03	3387.11	3414.65	2795.32	2570.46	2637.15	1.17211	0.00773595	0.0358981	1.294	0.000744499	0.0244047
sp|Q6GMV3|PTRD1_HUMAN	PTRHD1	Putative peptidyl-tRNA hydrolase PTRHD1 OS=Homo sapiens OX=9606 GN=PTRHD1 PE=1 SV=1	3	482.508	537.278	487.844	484.431	436.575	453.726	351.99	378.359	333.155	0.91185	0.118635	0.234169	1.29264	0.00565696	0.0663216
sp|O75570|RF1M_HUMAN	MTRF1	Peptide chain release factor 1, mitochondrial OS=Homo sapiens OX=9606 GN=MTRF1 PE=1 SV=2	1	30.5485	20.6221	10.3758	21.5138	20.2174	16.0931	9.87185	16.9208	17.9587	0.939524	0.847492	0.907987	1.29212	0.222595	0.525848
sp|Q96MV1|TMM56_HUMAN	TMEM56	Transmembrane protein 56 OS=Homo sapiens OX=9606 GN=TMEM56 PE=1 SV=1	1	98.4646	86.7601	95.0639	116.439	119.359	105.082	96.6722	75.8979	91.3907	1.21618	0.0222634	0.0720287	1.2914	0.0279976	0.164281
sp|Q15004|PAF15_HUMAN	PCLAF	PCNA-associated factor OS=Homo sapiens OX=9606 GN=PCLAF PE=1 SV=1	3	213.706	254.229	289.796	621.959	581.472	554.524	549.106	381.258	431.225	2.32003	0.000346924	0.00593529	1.29111	0.068904	0.272026
sp|Q8N2A8|PLD6_HUMAN	PLD6	Mitochondrial cardiolipin hydrolase OS=Homo sapiens OX=9606 GN=PLD6 PE=1 SV=1	3	236.213	270.839	242.337	278.995	285.425	290.883	213.395	235.216	213.919	1.14133	0.0345188	0.0966996	1.29096	0.00128333	0.0315822
sp|Q96K19|RN170_HUMAN	RNF170	E3 ubiquitin-protein ligase RNF170 OS=Homo sapiens OX=9606 GN=RNF170 PE=1 SV=2	2	123.915	145.76	152.599	126.661	136.816	120.147	105.481	100.891	91.1421	0.908472	0.263717	0.416248	1.28943	0.0111498	0.098462
sp|Q9HCU9|BRMS1_HUMAN	BRMS1	Breast cancer metastasis-suppressor 1 OS=Homo sapiens OX=9606 GN=BRMS1 PE=1 SV=1	2	335.798	340.087	287.053	363.403	366.072	400.032	257.535	316.051	302.413	1.17298	0.0550621	0.134697	1.28939	0.0164415	0.121935
sp|Q66LE6|2ABD_HUMAN	PPP2R2D	Serine/threonine-protein phosphatase 2A 55 kDa regulatory subunit B delta isoform OS=Homo sapiens OX=9606 GN=PPP2R2D PE=1 SV=1	8	1670.57	1663.45	1624.87	1748.29	1765.12	1733.48	1339.97	1336.46	1393.72	1.05808	0.00472422	0.0259658	1.28911	4.53447e-05	0.0112512
sp|Q9H7F0|AT133_HUMAN	ATP13A3	Probable cation-transporting ATPase 13A3 OS=Homo sapiens OX=9606 GN=ATP13A3 PE=1 SV=4	2	133.422	118.881	122.113	176.438	204.699	187.139	129.169	149.43	162.45	1.51777	0.00229322	0.0173047	1.28846	0.0289472	0.16753
sp|Q2M389|WASC4_HUMAN	WASHC4	WASH complex subunit 4 OS=Homo sapiens OX=9606 GN=WASHC4 PE=1 SV=2	9	1882.46	1731.73	1509.11	1468.15	1488.03	1558.26	989.881	1264.12	1250.16	0.881159	0.143743	0.268454	1.28831	0.0225464	0.145716
sp|Q5NDL2|EOGT_HUMAN	EOGT	EGF domain-specific O-linked N-acetylglucosamine transferase OS=Homo sapiens OX=9606 GN=EOGT PE=1 SV=1	4	1222.54	1273.3	1280.68	1146.24	1259.22	1224.45	913.409	928.083	976.553	0.961179	0.268675	0.421961	1.2881	0.00215244	0.0400417
sp|Q15165|PON2_HUMAN	PON2	Serum paraoxonase/arylesterase 2 OS=Homo sapiens OX=9606 GN=PON2 PE=1 SV=4	3	551.802	463.965	398.814	477.15	466.015	533.122	323.085	425.666	397.371	1.04362	0.695917	0.80268	1.28807	0.0408652	0.203829
sp|Q8N726|ARF_HUMAN	CDKN2A	Isoform of P42771, Tumor suppressor ARF OS=Homo sapiens OX=9606 GN=CDKN2A PE=1 SV=2	1	168.964	170.696	168.502	786.061	763.484	754.258	610.442	591.059	587.522	4.5336	3.75367e-07	0.000759838	1.28774	0.000131431	0.0136339
sp|P06276|CHLE_HUMAN	BCHE	Cholinesterase OS=Homo sapiens OX=9606 GN=BCHE PE=1 SV=1	1	28.7201	28.4865	26.3636	46.0826	45.3811	41.3852	38.8356	33.3775	30.9585	1.58967	0.000563605	0.00749796	1.28765	0.0228384	0.146563
sp|Q9Y2G8|DJC16_HUMAN	DNAJC16	DnaJ homolog subfamily C member 16 OS=Homo sapiens OX=9606 GN=DNAJC16 PE=2 SV=3	2	302.818	349.297	376.795	434.135	474.127	433.434	386.7	304.578	350.821	1.304	0.0148631	0.0547676	1.28749	0.0216435	0.142062
sp|O15060|ZBT39_HUMAN	ZBTB39	Zinc finger and BTB domain-containing protein 39 OS=Homo sapiens OX=9606 GN=ZBTB39 PE=1 SV=1	4	208.584	192.629	160.431	165.85	181.931	192.974	131.52	140.634	148.005	0.962807	0.689543	0.797911	1.28702	0.0119989	0.102922
sp|P28356|HXD9_HUMAN	HOXD9	Homeobox protein Hox-D9 OS=Homo sapiens OX=9606 GN=HOXD9 PE=1 SV=5	2	263.455	282.465	248.387	341.816	329.894	338.318	234.513	297.702	252.584	1.27158	0.00235838	0.017634	1.28699	0.0171524	0.124283
sp|Q15041|AR6P1_HUMAN	ARL6IP1	ADP-ribosylation factor-like protein 6-interacting protein 1 OS=Homo sapiens OX=9606 GN=ARL6IP1 PE=1 SV=2	2	305.8	331.275	318.674	456.699	395.642	472.391	314.983	364.423	350.098	1.38607	0.00742514	0.0351119	1.28677	0.023566	0.14913
sp|P12236|ADT3_HUMAN	SLC25A6	ADP/ATP translocase 3 OS=Homo sapiens OX=9606 GN=SLC25A6 PE=1 SV=4	12	4336.69	4585.88	5217.66	6880.69	3823.51	6717.58	3729.88	4641.39	5176.98	1.23207	0.346866	0.505345	1.28591	0.297562	0.603594
sp|Q96CD2|COAC_HUMAN	PPCDC	Phosphopantothenoylcysteine decarboxylase OS=Homo sapiens OX=9606 GN=PPCDC PE=1 SV=2	3	201.455	240.186	262.369	187.956	194.478	176.066	174.884	131.139	128.398	0.793313	0.0595414	0.142382	1.28562	0.0609518	0.252337
sp|Q8N3F8|MILK1_HUMAN	MICALL1	MICAL-like protein 1 OS=Homo sapiens OX=9606 GN=MICALL1 PE=1 SV=2	12	2556.12	2593.95	2634.03	2469.39	2540.94	2396.33	1924.88	1876.39	1960.45	0.951511	0.0567952	0.137826	1.28549	0.000344263	0.0172927
sp|Q15070|OXA1L_HUMAN	OXA1L	Mitochondrial inner membrane protein OXA1L OS=Homo sapiens OX=9606 GN=OXA1L PE=1 SV=3	1	18.837	33.3811	40.9275	35.7934	45.2067	40.1851	41.7893	25.1719	27.3653	1.30103	0.254432	0.406993	1.28474	0.202454	0.498083
sp|Q01581|HMCS1_HUMAN	HMGCS1	Hydroxymethylglutaryl-CoA synthase, cytoplasmic OS=Homo sapiens OX=9606 GN=HMGCS1 PE=1 SV=2	17	1749.66	1505.36	1352.07	3274.43	3295.27	3413.01	2179.44	2884.26	2708.2	2.16681	0.000131414	0.00383252	1.28446	0.027037	0.161375
sp|A2VDF0|FUCM_HUMAN	FUOM	Fucose mutarotase OS=Homo sapiens OX=9606 GN=FUOM PE=1 SV=2	1	374.044	428.468	531.99	393.156	375.045	364.428	395.13	239.409	247.714	0.848728	0.226105	0.373779	1.28379	0.178894	0.46868
sp|P54296|MYOM2_HUMAN	MYOM2	Myomesin-2 OS=Homo sapiens OX=9606 GN=MYOM2 PE=1 SV=2	1	10.6017	6.63538	8.04339	22.7819	15.7505	15.7407	7.35971	15.0152	19.9379	2.14684	0.0209667	0.0692272	1.28266	0.410927	0.704802
sp|Q92674|CENPI_HUMAN	CENPI	Centromere protein I OS=Homo sapiens OX=9606 GN=CENPI PE=1 SV=2	3	182.567	205.862	227.081	242.874	247.787	236.283	187.984	180.058	198.962	1.18104	0.0489563	0.12421	1.28208	0.00114462	0.0301613
sp|Q92619|HMHA1_HUMAN	ARHGAP45	Rho GTPase-activating protein 45 OS=Homo sapiens OX=9606 GN=ARHGAP45 PE=1 SV=2	3	564.103	538.117	571.785	583.096	554.051	576.035	433.583	453.464	449.499	1.0234	0.385794	0.543695	1.2818	0.000296189	0.0162075
sp|Q96MT8|CEP63_HUMAN	CEP63	Centrosomal protein of 63 kDa OS=Homo sapiens OX=9606 GN=CEP63 PE=1 SV=1	1	66.2558	70.9985	63.5689	74.5777	99.0819	108.558	74.0174	74.8322	71.3655	1.4053	0.058781	0.141181	1.28155	0.112134	0.35854
sp|Q9UQ03|COR2B_HUMAN	CORO2B	Coronin-2B OS=Homo sapiens OX=9606 GN=CORO2B PE=1 SV=4	1	150.753	115.92	92.5939	141.926	156.032	170.747	88.9481	143.282	133.525	1.30462	0.124847	0.243124	1.28147	0.140064	0.409354
sp|O75110|ATP9A_HUMAN	ATP9A	Probable phospholipid-transporting ATPase IIA OS=Homo sapiens OX=9606 GN=ATP9A PE=1 SV=3	3	101.433	114.582	104.547	102.698	98.5485	95.1598	78.4221	75.5797	77.3173	0.924646	0.149894	0.276532	1.28137	0.000742114	0.0244047
sp|P41221|WNT5A_HUMAN	WNT5A	Protein Wnt-5a OS=Homo sapiens OX=9606 GN=WNT5A PE=1 SV=2	2	210.05	153.405	107.746	210.284	215.288	265.82	117.583	228.72	193.392	1.4673	0.100483	0.207683	1.28108	0.246431	0.549283
sp|Q9BZG1|RAB34_HUMAN	RAB34	Ras-related protein Rab-34 OS=Homo sapiens OX=9606 GN=RAB34 PE=1 SV=1	2	138.239	136.618	128.239	160.522	152.09	155.793	114.603	121.178	129.889	1.16202	0.00526041	0.0276163	1.28095	0.00247767	0.0429107
sp|Q9NR77|PXMP2_HUMAN	PXMP2	Peroxisomal membrane protein 2 OS=Homo sapiens OX=9606 GN=PXMP2 PE=1 SV=3	3	327.214	381.905	378.321	416.56	391.008	409.542	340.978	298.952	310.978	1.11924	0.0879551	0.188492	1.27995	0.00373837	0.0536532
sp|Q07820|MCL1_HUMAN	MCL1	Induced myeloid leukemia cell differentiation protein Mcl-1 OS=Homo sapiens OX=9606 GN=MCL1 PE=1 SV=3	4	240.32	246.26	271.422	467.264	472.488	489.075	385.02	355.629	376.147	1.88499	4.23995e-05	0.00225626	1.2794	0.000675494	0.0234433
sp|Q13951|PEBB_HUMAN	CBFB	Core-binding factor subunit beta OS=Homo sapiens OX=9606 GN=CBFB PE=1 SV=2	6	1058.55	1015.58	994.746	1468.02	1395.18	1422.22	1128.5	1121.29	1101.76	1.39641	0.000139134	0.00391822	1.27864	0.000164081	0.0143047
sp|Q8N2H4|SYS1_HUMAN	SYS1	Protein SYS1 homolog OS=Homo sapiens OX=9606 GN=SYS1 PE=1 SV=1	1	243.072	239.279	250.37	283.721	293.664	269.118	237.608	200.674	224.048	1.15529	0.00839954	0.037839	1.27807	0.00898249	0.0870113
sp|Q9BWT1|CDCA7_HUMAN	CDCA7	Cell division cycle-associated protein 7 OS=Homo sapiens OX=9606 GN=CDCA7 PE=1 SV=1	1	89.7135	101.141	132.564	358.643	358.319	312.511	313.898	231.854	259.749	3.1831	0.000296834	0.00559208	1.27805	0.05909	0.24976
sp|Q9GZQ8|MLP3B_HUMAN	MAP1LC3B	Microtubule-associated proteins 1A/1B light chain 3B OS=Homo sapiens OX=9606 GN=MAP1LC3B PE=1 SV=3	1	109.799	90.0244	95.6667	341.222	371.119	373.781	241.603	296.118	312.132	3.67566	2.52746e-05	0.0018424	1.27801	0.0295345	0.169271
sp|Q9BSG0|PADC1_HUMAN	PRADC1	Protease-associated domain-containing protein 1 OS=Homo sapiens OX=9606 GN=PRADC1 PE=1 SV=1	1	71.2911	108.568	68.5438	130.661	113.749	90.375	85.8573	81.9019	94.2401	1.34775	0.173447	0.309537	1.27781	0.118344	0.372
sp|Q9H446|RWDD1_HUMAN	RWDD1	RWD domain-containing protein 1 OS=Homo sapiens OX=9606 GN=RWDD1 PE=1 SV=1	1	173.605	141.218	112.655	134.602	162.685	170.659	88.4471	143.562	134.234	1.09467	0.55064	0.6903	1.27769	0.169246	0.455492
sp|Q9HB09|B2L12_HUMAN	BCL2L12	Bcl-2-like protein 12 OS=Homo sapiens OX=9606 GN=BCL2L12 PE=1 SV=1	2	171.209	172.329	192.362	267.662	281.622	254.937	214.187	178.732	236.816	1.50069	0.000977136	0.0102708	1.27708	0.0351551	0.187197
sp|Q9P2G1|AKIB1_HUMAN	ANKIB1	Ankyrin repeat and IBR domain-containing protein 1 OS=Homo sapiens OX=9606 GN=ANKIB1 PE=1 SV=3	2	259.261	268.112	241.474	342.724	336.111	366.448	245.301	287.216	285.982	1.35955	0.00159128	0.0135515	1.27707	0.0103151	0.0945548
sp|Q15155|NOMO1_HUMAN	NOMO1	Nodal modulator 1 OS=Homo sapiens OX=9606 GN=NOMO1 PE=1 SV=5	1	37.9557	37.5206	42.3789	43.9301	42.7895	43.4639	30.6658	33.2746	38.0345	1.10461	0.0607127	0.144466	1.27662	0.0125614	0.105148
sp|Q8TBQ9|KISHA_HUMAN	TMEM167A	Protein kish-A OS=Homo sapiens OX=9606 GN=TMEM167A PE=1 SV=1	1	55.5381	42.3215	36.4254	47.6849	58.9705	50.6096	38.2905	40.3013	44.598	1.17113	0.309402	0.466522	1.27661	0.0422614	0.207385
sp|Q9UK73|FEM1B_HUMAN	FEM1B	Protein fem-1 homolog B OS=Homo sapiens OX=9606 GN=FEM1B PE=1 SV=1	3	90.4536	80.9897	73.1768	148.08	143.201	153.918	105.866	128.871	114.293	1.81996	0.000340605	0.00583945	1.27553	0.0123271	0.104576
sp|Q6IQ16|SPOPL_HUMAN	SPOPL	Speckle-type POZ protein-like OS=Homo sapiens OX=9606 GN=SPOPL PE=1 SV=1	3	360.661	314.04	275.226	551.374	550.033	601.977	351.449	496.937	487.224	1.79317	0.00111867	0.0110319	1.27536	0.0702174	0.275337
sp|Q9H2V7|SPNS1_HUMAN	SPNS1	Protein spinster homolog 1 OS=Homo sapiens OX=9606 GN=SPNS1 PE=1 SV=1	2	658.129	598.368	548.291	587.639	610.031	652.267	436.232	520.836	493.59	1.02502	0.704812	0.809068	1.27524	0.0131577	0.10715
sp|Q8IYT2|CMTR2_HUMAN	CMTR2	Cap-specific mRNA (nucleoside-2'-O-)-methyltransferase 2 OS=Homo sapiens OX=9606 GN=CMTR2 PE=1 SV=2	1	31.8365	28.3154	35.9263	42.859	46.902	50.3055	29.54	38.3577	41.9479	1.45784	0.00887144	0.03915	1.27512	0.0776682	0.291235
sp|O14763|TR10B_HUMAN	TNFRSF10B	Tumor necrosis factor receptor superfamily member 10B OS=Homo sapiens OX=9606 GN=TNFRSF10B PE=1 SV=2	2	252.533	227.133	203.287	222.788	220.261	231.876	165.662	199.107	164.763	0.988245	0.863941	0.918462	1.27457	0.0149294	0.115313
sp|Q9UG63|ABCF2_HUMAN	ABCF2	ATP-binding cassette sub-family F member 2 OS=Homo sapiens OX=9606 GN=ABCF2 PE=1 SV=2	17	3192.49	3124.22	2796.25	3686.37	3372.47	3756.25	2517.29	3101.57	2869.23	1.18678	0.0288798	0.0861558	1.27415	0.0199389	0.135812
sp|Q8NHS3|MFSD8_HUMAN	MFSD8	Major facilitator superfamily domain-containing protein 8 OS=Homo sapiens OX=9606 GN=MFSD8 PE=1 SV=1	1	96.3328	122.685	124.87	113.758	105.862	96.0645	86.409	79.6236	81.7456	0.917987	0.421265	0.574222	1.27406	0.0146291	0.114177
sp|P09601|HMOX1_HUMAN	HMOX1	Heme oxygenase 1 OS=Homo sapiens OX=9606 GN=HMOX1 PE=1 SV=1	4	265.354	266.854	268.011	796.387	777.325	769.293	592.581	636.631	609.898	2.92795	3.63463e-07	0.000759838	1.27399	0.0003739	0.017874
sp|O00560|SDCB1_HUMAN	SDCBP	Syntenin-1 OS=Homo sapiens OX=9606 GN=SDCBP PE=1 SV=1	1	90.953	160.962	206.569	202.154	200.203	165.882	220.767	93.1884	132.352	1.23939	0.362498	0.521171	1.2732	0.361954	0.662842
sp|Q16763|UBE2S_HUMAN	UBE2S	Ubiquitin-conjugating enzyme E2 S OS=Homo sapiens OX=9606 GN=UBE2S PE=1 SV=2	12	2410.27	2433.55	2367.7	4606.54	3352.35	5727.24	2827.3	4113.46	3815.96	1.89781	0.0346759	0.0968867	1.27233	0.283247	0.588393
sp|O95197-3|RTN3-3_HUMAN	RTN3	Isoform of O95197, Isoform 3 of Reticulon-3 OS=Homo sapiens OX=9606 GN=RTN3 PE=1 SV=2	3	282.434	441.807	460.966	489.491	468.423	478.438	438.652	321.077	369.359	1.2119	0.215281	0.361582	1.27213	0.0417578	0.20617
sp|Q92565|RPGF5_HUMAN	RAPGEF5	Rap guanine nucleotide exchange factor 5 OS=Homo sapiens OX=9606 GN=RAPGEF5 PE=1 SV=1	2	52.6069	68.0043	63.6844	84.3595	85.3786	90.6435	69.1933	68.2217	67.2673	1.41285	0.00702602	0.0339095	1.27213	0.000785691	0.0246276
sp|Q52LA3|LIN52_HUMAN	LIN52	Protein lin-52 homolog OS=Homo sapiens OX=9606 GN=LIN52 PE=1 SV=1	1	158.779	144.579	113.983	162.019	157.621	160.686	114.087	125.708	137.841	1.15092	0.189074	0.329242	1.27193	0.00802175	0.0811472
sp|Q9NWX5|ASB6_HUMAN	ASB6	Ankyrin repeat and SOCS box protein 6 OS=Homo sapiens OX=9606 GN=ASB6 PE=1 SV=1	7	666.116	738.713	763.831	1507.85	1525.33	1453.79	1254.25	1116.87	1157.01	2.06901	2.89742e-05	0.00191487	1.27177	0.00227607	0.0411215
sp|Q9BUN8|DERL1_HUMAN	DERL1	Derlin-1 OS=Homo sapiens OX=9606 GN=DERL1 PE=1 SV=1	1	26.6306	18.2532	15.8266	23.9755	25.2931	29.9218	18.5609	20.7858	22.9529	1.3044	0.174581	0.311222	1.27112	0.0630176	0.257401
sp|Q9UPT9|UBP22_HUMAN	USP22	Ubiquitin carboxyl-terminal hydrolase 22 OS=Homo sapiens OX=9606 GN=USP22 PE=1 SV=2	6	572.858	569.205	586.835	568.608	613.037	592.982	470.929	471.469	455.494	1.02645	0.335128	0.4928	1.2695	0.000825207	0.0250378
sp|Q9Y375|CIA30_HUMAN	NDUFAF1	Complex I intermediate-associated protein 30, mitochondrial OS=Homo sapiens OX=9606 GN=NDUFAF1 PE=1 SV=2	4	100.768	98.3778	85.8294	117.453	133.05	121.491	90.002	104.859	98.2339	1.30536	0.0116211	0.046547	1.26919	0.014349	0.11285
sp|Q9HC36|MRM3_HUMAN	MRM3	rRNA methyltransferase 3, mitochondrial OS=Homo sapiens OX=9606 GN=MRM3 PE=1 SV=2	4	1608.8	1655.41	1771.25	2043.98	2025.16	2055.03	1334.04	1703.35	1790.4	1.21621	0.00178338	0.0146883	1.26852	0.0368196	0.191457
sp|Q96BY9|SARAF_HUMAN	SARAF	Store-operated calcium entry-associated regulatory factor OS=Homo sapiens OX=9606 GN=SARAF PE=1 SV=1	1	69.8759	61.5949	44.2996	125.326	141.328	149.245	78.4775	128.46	120.965	2.36615	0.00148271	0.0130046	1.26836	0.161032	0.443156
sp|Q15814|TBCC_HUMAN	TBCC	Tubulin-specific chaperone C OS=Homo sapiens OX=9606 GN=TBCC PE=1 SV=2	5	204.318	225.16	213.329	242.238	240.439	239.872	212.216	171.969	185.506	1.12405	0.0119302	0.0474347	1.26832	0.012631	0.105416
sp|Q9UDY8|MALT1_HUMAN	MALT1	Mucosa-associated lymphoid tissue lymphoma translocation protein 1 OS=Homo sapiens OX=9606 GN=MALT1 PE=1 SV=1	5	257.966	289.327	289.532	292.793	326.436	314.61	254.977	239.742	241.564	1.11593	0.0879225	0.188471	1.26832	0.00386542	0.0546592
sp|P08962|CD63_HUMAN	CD63	CD63 antigen OS=Homo sapiens OX=9606 GN=CD63 PE=1 SV=2	1	28.524	29.0297	39.7691	33.1386	34.0719	30.155	31.7889	18.0145	27.0031	1.00044	0.997229	0.998569	1.26767	0.178638	0.468543
sp|Q96I36|COX14_HUMAN	COX14	Cytochrome c oxidase assembly protein COX14 OS=Homo sapiens OX=9606 GN=COX14 PE=1 SV=1	1	227.034	255.322	232.17	378.097	374.572	361.978	270.771	302.294	307.147	1.55998	0.000181411	0.00447692	1.26634	0.00324855	0.0492848
sp|P17677|NEUM_HUMAN	GAP43	Neuromodulin OS=Homo sapiens OX=9606 GN=GAP43 PE=1 SV=1	1	357.867	314.825	249.769	327.701	348.939	382.646	206.004	314.363	316.397	1.14833	0.26546	0.418305	1.26593	0.135955	0.402658
sp|Q9NVN8|GNL3L_HUMAN	GNL3L	Guanine nucleotide-binding protein-like 3-like protein OS=Homo sapiens OX=9606 GN=GNL3L PE=1 SV=1	16	1381.97	1305.48	1302.26	3034.28	3142.67	3117.38	2392.54	2474.73	2476.53	2.32958	1.87373e-06	0.00076776	1.2656	0.00011036	0.0126063
sp|Q92624|APBP2_HUMAN	APPBP2	Amyloid protein-binding protein 2 OS=Homo sapiens OX=9606 GN=APPBP2 PE=1 SV=2	3	177.867	184.639	177.915	245.873	253.697	235.22	184.137	193.564	203.034	1.35966	0.000367533	0.00612182	1.26528	0.00255642	0.0436931
sp|Q5T6F0|DCA12_HUMAN	DCAF12	DDB1- and CUL4-associated factor 12 OS=Homo sapiens OX=9606 GN=DCAF12 PE=1 SV=1	2	202.09	214.78	211.518	313.353	335.888	347.805	253.718	242.185	292.178	1.58667	0.000339563	0.00583945	1.26516	0.0185908	0.130326
sp|O95139|NDUB6_HUMAN	NDUFB6	NADH dehydrogenase [ubiquinone] 1 beta subcomplex subunit 6 OS=Homo sapiens OX=9606 GN=NDUFB6 PE=1 SV=3	1	17.5895	25.9187	39.3076	51.9793	52.8674	36.2744	44.3112	29.9	37.3921	1.70404	0.0794913	0.175163	1.26449	0.221944	0.524763
sp|Q9GZR1|SENP6_HUMAN	SENP6	Sentrin-specific protease 6 OS=Homo sapiens OX=9606 GN=SENP6 PE=1 SV=2	9	1240.91	1223.02	1129.71	1526.99	1528.27	1597.49	1161.92	1241.68	1276.94	1.29472	0.00105736	0.010632	1.26415	0.00141568	0.0334566
sp|Q13569|TDG_HUMAN	TDG	G/T mismatch-specific thymine DNA glycosylase OS=Homo sapiens OX=9606 GN=TDG PE=1 SV=2	1	130.168	114.045	135.296	229.684	236.298	227.968	188.685	169.258	191.027	1.82855	0.000108738	0.00352215	1.26409	0.00277179	0.0457452
sp|Q96AP4|ZUP1_HUMAN	ZUP1	Zinc finger-containing ubiquitin peptidase 1 OS=Homo sapiens OX=9606 GN=ZUP1 PE=1 SV=1	2	99.4681	85.5279	74.5243	218.24	230.015	230.905	146.742	189.924	200.935	2.61698	7.23657e-05	0.00284522	1.26332	0.0503221	0.227264
sp|Q9BWH2|FUND2_HUMAN	FUNDC2	FUN14 domain-containing protein 2 OS=Homo sapiens OX=9606 GN=FUNDC2 PE=1 SV=2	2	165.476	156.813	143.731	207.171	213.343	195.304	166.19	144.545	176.829	1.32144	0.0037506	0.0226835	1.26305	0.0170797	0.12421
sp|Q9BQC6|RT63_HUMAN	MRPL57	Ribosomal protein 63, mitochondrial OS=Homo sapiens OX=9606 GN=MRPL57 PE=1 SV=1	2	499.613	499.777	476.045	674.861	698.24	688.826	507.115	570.91	554.695	1.3975	4.72571e-05	0.0023986	1.26288	0.00214195	0.0400417
sp|Q9NX70|MED29_HUMAN	MED29	Mediator of RNA polymerase II transcription subunit 29 OS=Homo sapiens OX=9606 GN=MED29 PE=1 SV=1	1	464.775	452.308	407.729	462.06	500.85	488.26	333.244	410.572	405.761	1.09538	0.112173	0.224592	1.26235	0.0216592	0.142062
sp|Q92973|TNPO1_HUMAN	TNPO1	Transportin-1 OS=Homo sapiens OX=9606 GN=TNPO1 PE=1 SV=2	17	4132.21	3944.85	3982.6	4192.63	4232.6	4232.93	3281.76	3397.75	3348.56	1.04963	0.0273884	0.0828531	1.26227	1.72008e-05	0.00679705
sp|P17948|VGFR1_HUMAN	FLT1	Vascular endothelial growth factor receptor 1 OS=Homo sapiens OX=9606 GN=FLT1 PE=1 SV=2	2	27.8357	29.3693	23.6749	41.3837	35.3183	31.5685	26.7067	29.9515	29.1813	1.33866	0.0516916	0.129071	1.26131	0.0686647	0.271708
sp|Q9BVS4|RIOK2_HUMAN	RIOK2	Serine/threonine-protein kinase RIO2 OS=Homo sapiens OX=9606 GN=RIOK2 PE=1 SV=2	9	1727.28	1748.2	1720.69	2731.61	2750.1	2804.68	2108.48	2235.07	2226.79	1.59471	1.60593e-06	0.00076776	1.26118	0.000248727	0.0156452
sp|Q9H4G0-2|E41L1-2_HUMAN	EPB41L1	Isoform of Q9H4G0, Isoform 2 of Band 4.1-like protein 1 OS=Homo sapiens OX=9606 GN=EPB41L1 PE=1 SV=2	1	30.1936	23.0479	22.7433	27.2534	25.0088	29.9218	18.6521	21.3041	25.2093	1.08158	0.504066	0.650342	1.26116	0.0753291	0.286062
sp|P11831|SRF_HUMAN	SRF	Serum response factor OS=Homo sapiens OX=9606 GN=SRF PE=1 SV=1	1	60.3045	72.158	67.7908	64.1333	80.2219	68.694	53.4456	59.3822	56.1754	1.0639	0.510233	0.655386	1.26062	0.0446949	0.212457
sp|P62875|RPAB5_HUMAN	POLR2L	DNA-directed RNA polymerases I, II, and III subunit RPABC5 OS=Homo sapiens OX=9606 GN=POLR2L PE=1 SV=1	1	91.5858	93.9255	84.8453	124.14	132.499	147.627	100.206	106.265	114.3	1.49531	0.00379382	0.022827	1.26029	0.0253162	0.156105
sp|O15392|BIRC5_HUMAN	BIRC5	Baculoviral IAP repeat-containing protein 5 OS=Homo sapiens OX=9606 GN=BIRC5 PE=1 SV=3	2	190.003	189.975	178.523	368.208	409.475	389.226	275.88	315.557	335.023	2.08936	8.47532e-05	0.00312861	1.25954	0.0190963	0.132622
sp|Q9NPR9|GP108_HUMAN	GPR108	Protein GPR108 OS=Homo sapiens OX=9606 GN=GPR108 PE=2 SV=3	1	169.362	185.143	165.588	171.296	170.127	171.798	123.263	163.33	120.916	0.986787	0.722463	0.821847	1.25941	0.0627348	0.256543
sp|Q9Y4R8|TELO2_HUMAN	TELO2	Telomere length regulation protein TEL2 homolog OS=Homo sapiens OX=9606 GN=TELO2 PE=1 SV=2	15	2738.66	2759.55	2754.15	3535.02	3572.36	3435.03	2770.76	2716.3	2884.01	1.2775	5.12554e-05	0.00244187	1.25939	0.000352532	0.0172994
sp|Q9UPV0|CE164_HUMAN	CEP164	Centrosomal protein of 164 kDa OS=Homo sapiens OX=9606 GN=CEP164 PE=1 SV=3	3	415.869	426.196	403.979	537.983	548.623	570.659	450.548	441.135	424.306	1.33002	0.000290276	0.00551928	1.25933	0.000761859	0.0245274
sp|Q86W54|SPA24_HUMAN	SPATA24	Spermatogenesis-associated protein 24 OS=Homo sapiens OX=9606 GN=SPATA24 PE=1 SV=2	2	17.9876	18.194	21.6322	31.5735	40.1113	24.2817	28.1168	28.2549	19.8437	1.65992	0.0545564	0.13402	1.25915	0.28615	0.592574
sp|Q06136|KDSR_HUMAN	KDSR	3-ketodihydrosphingosine reductase OS=Homo sapiens OX=9606 GN=KDSR PE=1 SV=1	2	232.144	223.765	277.164	186.17	245.165	205.641	193.06	146.163	166.778	0.868912	0.252927	0.405549	1.25884	0.118576	0.372454
sp|Q7L1Q6|BZW1_HUMAN	BZW1	Basic leucine zipper and W2 domain-containing protein 1 OS=Homo sapiens OX=9606 GN=BZW1 PE=1 SV=1	13	4120.36	4146.27	4190.73	4393.33	4357.43	4329.32	3434.61	3393.21	3564.77	1.04999	0.0016882	0.0141316	1.2586	8.25923e-05	0.0114783
sp|Q5T6S3|PHF19_HUMAN	PHF19	PHD finger protein 19 OS=Homo sapiens OX=9606 GN=PHF19 PE=1 SV=1	1	14.0576	10.8663	10.5922	19.523	15.4495	18.6573	14.1363	10.5866	17.8965	1.51001	0.0222323	0.0719563	1.25834	0.208082	0.50571
sp|Q9UBV8|PEF1_HUMAN	PEF1	Peflin OS=Homo sapiens OX=9606 GN=PEF1 PE=1 SV=1	3	268.003	209.265	170.577	232.075	237.822	260.151	162.551	215.113	202.621	1.12689	0.406825	0.561203	1.25809	0.0503068	0.227264
sp|Q15392|DHC24_HUMAN	DHCR24	Delta(24)-sterol reductase OS=Homo sapiens OX=9606 GN=DHCR24 PE=1 SV=2	3	125.733	214.465	267.807	338.569	351.307	321.496	365.452	204.58	234.129	1.66343	0.0336413	0.0953286	1.25767	0.24078	0.543729
sp|Q15649|ZNHI3_HUMAN	ZNHIT3	Zinc finger HIT domain-containing protein 3 OS=Homo sapiens OX=9606 GN=ZNHIT3 PE=1 SV=2	3	496.103	394.215	310.584	691.067	668.257	730.987	436.893	629.9	595.518	1.74062	0.00638396	0.0317121	1.25747	0.0835267	0.303236
sp|O43291|SPIT2_HUMAN	SPINT2	Kunitz-type protease inhibitor 2 OS=Homo sapiens OX=9606 GN=SPINT2 PE=1 SV=2	1	56.4964	34.9913	31.3914	110.789	96.2215	110.31	52.3959	98.055	101.916	2.58238	0.00212197	0.0163873	1.25738	0.262234	0.566571
sp|P42677|RS27_HUMAN	RPS27	40S ribosomal protein S27 OS=Homo sapiens OX=9606 GN=RPS27 PE=1 SV=3	2	102.899	208.083	222.035	226.946	215.715	198.598	225.347	124.184	160.475	1.20307	0.401685	0.556923	1.25736	0.227447	0.530731
sp|Q99643|C560_HUMAN	SDHC	Succinate dehydrogenase cytochrome b560 subunit, mitochondrial OS=Homo sapiens OX=9606 GN=SDHC PE=1 SV=1	1	273.876	229.307	236.409	264.177	285.531	306.124	194.941	229.322	256.572	1.15717	0.102699	0.211038	1.25703	0.0537431	0.236026
sp|Q9P0N9|TBCD7_HUMAN	TBC1D7	TBC1 domain family member 7 OS=Homo sapiens OX=9606 GN=TBC1D7 PE=1 SV=1	5	414.536	418.02	365.52	503.486	493.503	535.063	383.971	422.259	412.793	1.27876	0.00616058	0.030786	1.25679	0.00358236	0.0523306
sp|O95503|CBX6_HUMAN	CBX6	Chromobox protein homolog 6 OS=Homo sapiens OX=9606 GN=CBX6 PE=1 SV=1	1	125.38	107.506	88.8128	116.251	129.622	128.856	96.4984	102.59	99.2417	1.16484	0.196325	0.338909	1.25609	0.00553387	0.0654402
sp|Q9BZL1|UBL5_HUMAN	UBL5	Ubiquitin-like protein 5 OS=Homo sapiens OX=9606 GN=UBL5 PE=1 SV=1	3	333.757	353.88	373.391	655.817	667.695	642.355	562.129	509.969	493.804	1.85279	2.43482e-05	0.00181394	1.25542	0.0036668	0.0529972
sp|Q96CS3|FAF2_HUMAN	FAF2	FAS-associated factor 2 OS=Homo sapiens OX=9606 GN=FAF2 PE=1 SV=2	8	1508.46	1542.88	1540.44	1653.98	1650.95	1668.83	1311.73	1296.37	1354.98	1.08319	0.00050548	0.00709317	1.25502	5.22918e-05	0.0112512
sp|Q8NCY6|MSD4_HUMAN	MSANTD4	Myb/SANT-like DNA-binding domain-containing protein 4 OS=Homo sapiens OX=9606 GN=MSANTD4 PE=1 SV=1	3	188.994	238.333	245.834	306.724	302.66	298.211	259.997	225.544	237.659	1.34826	0.0122332	0.0482208	1.25497	0.00408263	0.0550975
sp|Q9NWU2|GID8_HUMAN	GID8	Glucose-induced degradation protein 8 homolog OS=Homo sapiens OX=9606 GN=GID8 PE=1 SV=1	1	211.467	213.968	207.944	231.492	224.194	228.987	177.241	175.209	193.245	1.08098	0.00346828	0.0217964	1.25468	0.00160494	0.0352614
sp|Q96MH7|CE034_HUMAN	C5orf34	Uncharacterized protein C5orf34 OS=Homo sapiens OX=9606 GN=C5orf34 PE=2 SV=2	1	19.2724	14.854	14.1556	18.7421	19.9961	17.377	15.862	15.8135	13.0581	1.16224	0.214507	0.360638	1.25443	0.0337981	0.18234
sp|Q9Y6A9|SPCS1_HUMAN	SPCS1	Signal peptidase complex subunit 1 OS=Homo sapiens OX=9606 GN=SPCS1 PE=1 SV=4	2	129.183	110.865	89.6604	135.554	137.653	136.762	92.6692	118.839	115.423	1.24343	0.0794207	0.175055	1.25399	0.028283	0.165279
sp|Q96HA9|PX11C_HUMAN	PEX11G	Peroxisomal membrane protein 11C OS=Homo sapiens OX=9606 GN=PEX11G PE=1 SV=1	1	26.0835	42.044	51.8623	29.4815	25.3601	28.9078	28.976	18.3317	19.5139	0.697971	0.188146	0.328334	1.25333	0.19274	0.487052
sp|Q5BKZ1-3|ZN326-3_HUMAN	ZNF326	Isoform of Q5BKZ1, Isoform 3 of DBIRD complex subunit ZNF326 OS=Homo sapiens OX=9606 GN=ZNF326 PE=1 SV=2	1	60.7247	140.78	156.233	157.063	158.269	118.819	158.675	81.6489	106.237	1.2136	0.474583	0.624572	1.25274	0.326725	0.631863
sp|P62942|FKB1A_HUMAN	FKBP1A	Peptidyl-prolyl cis-trans isomerase FKBP1A OS=Homo sapiens OX=9606 GN=FKBP1A PE=1 SV=2	4	196.102	488.279	651.883	434.681	450.592	358.988	512.891	208.476	272.11	0.931149	0.832968	0.899957	1.25243	0.437029	0.724844
sp|Q9NYA4|MTMR4_HUMAN	MTMR4	Myotubularin-related protein 4 OS=Homo sapiens OX=9606 GN=MTMR4 PE=1 SV=2	3	61.8382	95.8787	126.579	195.982	204.733	167.334	198.98	114.063	140.544	1.99809	0.0123491	0.0486309	1.25235	0.237757	0.539738
sp|Q92968|PEX13_HUMAN	PEX13	Peroxisomal membrane protein PEX13 OS=Homo sapiens OX=9606 GN=PEX13 PE=1 SV=2	5	203.951	206.6	167.81	381.772	381.479	375.489	282.579	319.436	307.316	1.96891	0.000123517	0.00372506	1.25228	0.00227812	0.0411215
sp|Q14157-1|UBP2L-1_HUMAN	UBAP2L	Isoform of Q14157, Isoform 2 of Ubiquitin-associated protein 2-like OS=Homo sapiens OX=9606 GN=UBAP2L PE=1 SV=2	1	221.601	213.751	191.129	359.552	352.535	336.43	243.108	296.265	298.266	1.67366	0.000249008	0.00513305	1.25175	0.021979	0.143292
sp|Q14739|LBR_HUMAN	LBR	Delta(14)-sterol reductase OS=Homo sapiens OX=9606 GN=LBR PE=1 SV=2	5	1235.71	1057.95	996.846	1086.4	1118.5	1181.47	803.707	933.035	968.882	1.02913	0.699044	0.80504	1.2516	0.0167827	0.122806
sp|Q9Y689|ARL5A_HUMAN	ARL5A	ADP-ribosylation factor-like protein 5A OS=Homo sapiens OX=9606 GN=ARL5A PE=1 SV=1	1	162.452	157.497	165.705	156.406	162.526	143.201	130.947	109.108	129.494	0.951568	0.273462	0.427758	1.25053	0.0271885	0.161926
sp|Q99417|MYCBP_HUMAN	MYCBP	c-Myc-binding protein OS=Homo sapiens OX=9606 GN=MYCBP PE=1 SV=3	2	281.3	271.145	214.551	261.344	243.141	294.963	168.711	250.485	220.1	1.04231	0.695688	0.802528	1.25051	0.132127	0.396768
sp|O00400|ACATN_HUMAN	SLC33A1	Acetyl-coenzyme A transporter 1 OS=Homo sapiens OX=9606 GN=SLC33A1 PE=1 SV=1	3	216.17	237.386	224.32	231.163	231.972	239.79	167.535	190.366	204.24	1.03695	0.284589	0.438797	1.25044	0.0131843	0.107188
sp|Q70CQ3|UBP30_HUMAN	USP30	Ubiquitin carboxyl-terminal hydrolase 30 OS=Homo sapiens OX=9606 GN=USP30 PE=1 SV=1	1	27.6061	30.9628	33.4892	23.7018	25.8312	24.36	23.7148	16.1316	19.2556	0.802678	0.029014	0.0864304	1.25026	0.097513	0.332136
sp|Q8N3Z3|GTPB8_HUMAN	GTPBP8	GTP-binding protein 8 OS=Homo sapiens OX=9606 GN=GTPBP8 PE=2 SV=1	1	38.4006	71.5438	91.5196	79.9087	88.9763	61.0992	94.0065	40.2347	49.7084	1.14156	0.61643	0.741928	1.25026	0.453347	0.736546
sp|O95427|PIGN_HUMAN	PIGN	GPI ethanolamine phosphate transferase 1 OS=Homo sapiens OX=9606 GN=PIGN PE=1 SV=1	1	22.3651	21.5402	16.8546	22.5738	19.6228	24.9268	17.9832	15.236	20.4742	1.10473	0.408947	0.563268	1.25012	0.106307	0.348473
sp|Q9BW66|CINP_HUMAN	CINP	Cyclin-dependent kinase 2-interacting protein OS=Homo sapiens OX=9606 GN=CINP PE=1 SV=1	1	69.9482	70.1159	58.3461	76.5577	80.5984	79.7417	57.0611	69.1558	63.3047	1.19398	0.0348278	0.0971787	1.24998	0.0129944	0.10715
sp|Q9C0B9|ZCHC2_HUMAN	ZCCHC2	Zinc finger CCHC domain-containing protein 2 OS=Homo sapiens OX=9606 GN=ZCCHC2 PE=1 SV=6	1	51.4131	34.9114	30.6606	46.8618	53.25	57.8081	31.3853	48.9718	45.9922	1.34991	0.126241	0.245152	1.24987	0.169813	0.456717
sp|Q02224|CENPE_HUMAN	CENPE	Centromere-associated protein E OS=Homo sapiens OX=9606 GN=CENPE PE=1 SV=2	19	2187.4	1941.31	1747.93	2543.65	2650.15	2646.67	1796.83	2236.2	2241.04	1.33418	0.00768576	0.0358275	1.24966	0.0260619	0.158558
sp|P00403|COX2_HUMAN	MT-CO2	Cytochrome c oxidase subunit 2 OS=Homo sapiens OX=9606 GN=MT-CO2 PE=1 SV=1	2	174.183	211.301	229.528	192.802	211.339	219.961	181.423	149.466	168.575	1.01478	0.875505	0.925895	1.24954	0.027586	0.163372
sp|Q8WTV0-2|SCRB1-2_HUMAN	SCARB1	Isoform of Q8WTV0, Isoform 1 of Scavenger receptor class B member 1 OS=Homo sapiens OX=9606 GN=SCARB1 PE=1 SV=1	8	1118.5	1092.42	1054.98	1046.13	1101.83	1093.66	852.434	849.209	893.975	0.992566	0.765289	0.852459	1.24888	0.000673889	0.0234433
sp|Q8TF30|WHAMM_HUMAN	WHAMM	WASP homolog-associated protein with actin, membranes and microtubules OS=Homo sapiens OX=9606 GN=WHAMM PE=1 SV=2	1	40.5957	43.3616	37.254	55.3851	62.4972	71.3165	42.167	54.5685	54.8638	1.5609	0.0100867	0.0423032	1.24802	0.114314	0.363326
sp|O60925|PFD1_HUMAN	PFDN1	Prefoldin subunit 1 OS=Homo sapiens OX=9606 GN=PFDN1 PE=1 SV=2	2	581.549	609.754	581.738	703.062	699.873	685.457	561.34	544.405	568.546	1.17786	0.000629111	0.00794386	1.24733	0.000104214	0.0123316
sp|Q2M1K9|ZN423_HUMAN	ZNF423	Zinc finger protein 423 OS=Homo sapiens OX=9606 GN=ZNF423 PE=1 SV=1	1	39.5531	55.8122	44.7642	41.1933	35.0606	36.4793	34.7961	30.874	24.7645	0.804493	0.150221	0.276706	1.24657	0.0980106	0.333138
sp|Q9P2L0|WDR35_HUMAN	WDR35	WD repeat-containing protein 35 OS=Homo sapiens OX=9606 GN=WDR35 PE=1 SV=3	11	1611.04	1479.05	1354.12	1547.65	1600.75	1625.54	1165.32	1309.42	1355.12	1.07419	0.229874	0.378048	1.24651	0.00695442	0.0749888
sp|P04183|KITH_HUMAN	TK1	Thymidine kinase, cytosolic OS=Homo sapiens OX=9606 GN=TK1 PE=1 SV=2	10	1370.49	1330.06	1233.13	2012.22	1896.34	1954.39	1456.32	1644.34	1602.9	1.49045	0.000259382	0.0051764	1.24649	0.0042732	0.0563385
sp|Q15063|POSTN_HUMAN	POSTN	Periostin OS=Homo sapiens OX=9606 GN=POSTN PE=1 SV=2	1	19.4135	22.3536	23.5046	25.7763	33.7678	28.1539	24.1782	24.2902	21.9111	1.34358	0.0485067	0.123336	1.24607	0.0815042	0.298849
sp|Q9NRX2|RM17_HUMAN	MRPL17	39S ribosomal protein L17, mitochondrial OS=Homo sapiens OX=9606 GN=MRPL17 PE=1 SV=1	2	220.864	223.537	181.27	230.339	278.416	292.306	204.018	217.897	221.002	1.28032	0.065515	0.153136	1.24598	0.0538037	0.236166
sp|P61803|DAD1_HUMAN	DAD1	Dolichyl-diphosphooligosaccharide--protein glycosyltransferase subunit DAD1 OS=Homo sapiens OX=9606 GN=DAD1 PE=1 SV=3	1	243.176	279.74	319.097	282.166	285.895	283.084	270.294	208.36	204.467	1.01085	0.896406	0.939291	1.24597	0.0586144	0.249131
sp|Q9NXR5|ANR10_HUMAN	ANKRD10	Ankyrin repeat domain-containing protein 10 OS=Homo sapiens OX=9606 GN=ANKRD10 PE=1 SV=2	1	62.5314	52.4714	28.6844	79.3413	85.1245	100.665	54.0899	81.7347	76.9866	1.84519	0.0271208	0.0824388	1.24585	0.176782	0.465712
sp|P49257|LMAN1_HUMAN	LMAN1	Protein ERGIC-53 OS=Homo sapiens OX=9606 GN=LMAN1 PE=1 SV=2	8	1529.44	1574.34	1684.93	1659.32	1681.98	1646.95	1442.31	1278.91	1283.35	1.04167	0.23261	0.380562	1.24564	0.00389898	0.0547686
sp|P55081|MFAP1_HUMAN	MFAP1	Microfibrillar-associated protein 1 OS=Homo sapiens OX=9606 GN=MFAP1 PE=1 SV=2	7	2890.92	2958.96	2770.89	3098.73	2897.3	3093.3	2340.67	2523.13	2434.5	1.05435	0.143861	0.268552	1.2454	0.00213103	0.0400066
sp|O15243|OBRG_HUMAN	LEPROT	Leptin receptor gene-related protein OS=Homo sapiens OX=9606 GN=LEPROT PE=1 SV=1	2	118.684	137.56	169.851	137.594	148.529	142.634	131.952	100.638	111.688	1.00625	0.956447	0.976355	1.24538	0.0439604	0.210307
sp|Q92834|RPGR_HUMAN	RPGR	X-linked retinitis pigmentosa GTPase regulator OS=Homo sapiens OX=9606 GN=RPGR PE=1 SV=2	3	591.385	450.362	359.32	451.852	498.219	523.311	303.79	437.413	442.038	1.05161	0.750224	0.840476	1.24521	0.124812	0.383935
sp|Q9NX08|COMD8_HUMAN	COMMD8	COMM domain-containing protein 8 OS=Homo sapiens OX=9606 GN=COMMD8 PE=1 SV=1	2	131.209	365.506	475.096	351.434	361.152	274.752	426.71	162.204	204.058	1.01598	0.963064	0.979924	1.24511	0.495571	0.76523
sp|P42771|CDN2A_HUMAN	CDKN2A	Cyclin-dependent kinase inhibitor 2A OS=Homo sapiens OX=9606 GN=CDKN2A PE=1 SV=2	1	75.1463	83.0939	72.1407	119.159	115.594	124.714	95.8555	94.8377	98.1018	1.56032	0.000516066	0.00716807	1.24471	0.00112769	0.0300432
sp|Q13501|SQSTM_HUMAN	SQSTM1	Sequestosome-1 OS=Homo sapiens OX=9606 GN=SQSTM1 PE=1 SV=1	2	246.6	228.925	183.412	295.864	298.108	351.323	183.205	314.476	261.8	1.43458	0.0217117	0.0710004	1.24466	0.21633	0.51731
sp|O00762|UBE2C_HUMAN	UBE2C	Ubiquitin-conjugating enzyme E2 C OS=Homo sapiens OX=9606 GN=UBE2C PE=1 SV=1	3	117.584	135.948	170.927	353.975	400.581	340.912	351.247	233.744	295.227	2.58086	0.0007298	0.00870554	1.24454	0.135542	0.401869
sp|O96020|CCNE2_HUMAN	CCNE2	G1/S-specific cyclin-E2 OS=Homo sapiens OX=9606 GN=CCNE2 PE=1 SV=1	1	50.8609	47.2987	47.8165	75.6986	87.8442	83.6678	63.7954	70.1957	64.7054	1.6935	0.000828801	0.00920328	1.24416	0.0166984	0.122737
sp|Q01850|CDR2_HUMAN	CDR2	Cerebellar degeneration-related protein 2 OS=Homo sapiens OX=9606 GN=CDR2 PE=1 SV=2	4	159.45	183.166	207.616	319.131	309.83	278.092	272.871	215.533	240.914	1.64849	0.00309875	0.0204464	1.2437	0.0459902	0.215342
sp|Q9BY27|DGC6L_HUMAN	DGCR6L	Protein DGCR6L OS=Homo sapiens OX=9606 GN=DGCR6L PE=1 SV=2	1	27.1976	23.7892	21.8228	36.788	30.3051	36.9362	28.2913	31.012	24.439	1.42879	0.0180475	0.0620904	1.24226	0.0801502	0.295736
sp|Q96D09|GASP2_HUMAN	GPRASP2	G-protein coupled receptor-associated sorting protein 2 OS=Homo sapiens OX=9606 GN=GPRASP2 PE=1 SV=1	8	1369.52	1300.1	1183.24	1466.83	1534.75	1471.39	1171.99	1210.35	1218.53	1.16095	0.0242962	0.0764036	1.24219	0.000375147	0.017874
sp|Q15904|VAS1_HUMAN	ATP6AP1	V-type proton ATPase subunit S1 OS=Homo sapiens OX=9606 GN=ATP6AP1 PE=1 SV=2	8	621.368	708.014	849.137	870.22	920.73	852.429	852.466	629.504	646.118	1.21338	0.0895162	0.191087	1.24214	0.082639	0.30131
sp|Q96RT8|GCP5_HUMAN	TUBGCP5	Gamma-tubulin complex component 5 OS=Homo sapiens OX=9606 GN=TUBGCP5 PE=1 SV=1	7	811.768	865.745	810.258	730.751	751.671	792.636	614.94	586.823	630.539	0.914497	0.0512169	0.128286	1.24164	0.00266887	0.0445446
sp|Q9NZJ7|MTCH1_HUMAN	MTCH1	Mitochondrial carrier homolog 1 OS=Homo sapiens OX=9606 GN=MTCH1 PE=1 SV=1	4	788.355	861.054	802.219	1057.3	1091.38	1041.83	859.039	845.552	866.296	1.30138	0.000763265	0.00883469	1.24102	0.000200062	0.0152895
sp|Q00839-2|HNRPU-2_HUMAN	HNRNPU	Isoform of Q00839, Isoform 2 of Heterogeneous nuclear ribonucleoprotein U OS=Homo sapiens OX=9606 GN=HNRNPU PE=1 SV=6	1	1959.29	1690.95	1167.25	1422.57	1311.46	1586.94	482.919	1643.1	1357.04	0.896934	0.53787	0.680017	1.24057	0.478894	0.754573
sp|Q15036|SNX17_HUMAN	SNX17	Sorting nexin-17 OS=Homo sapiens OX=9606 GN=SNX17 PE=1 SV=1	7	191.917	247.614	342.421	465.316	462.024	403.927	429.412	307.436	336.711	1.70249	0.019181	0.0646302	1.24005	0.109192	0.35317
sp|O43293|DAPK3_HUMAN	DAPK3	Death-associated protein kinase 3 OS=Homo sapiens OX=9606 GN=DAPK3 PE=1 SV=1	3	473.028	460.801	418.013	652.927	668.646	701.734	511.395	555.349	564.982	1.4967	0.000527957	0.00723513	1.23998	0.00396785	0.0547921
sp|A2RUB6|CCD66_HUMAN	CCDC66	Coiled-coil domain-containing protein 66 OS=Homo sapiens OX=9606 GN=CCDC66 PE=1 SV=4	3	249.67	305.094	305.268	471.307	499.573	469.038	416.371	365.978	379.08	1.67426	0.00076675	0.00885937	1.23978	0.00672375	0.0737633
sp|Q9Y4G8|RPGF2_HUMAN	RAPGEF2	Rap guanine nucleotide exchange factor 2 OS=Homo sapiens OX=9606 GN=RAPGEF2 PE=1 SV=1	3	2082.4	1409.58	886.321	1428.34	1478.29	1687.42	702.247	1761.2	1244.04	1.04928	0.849414	0.909334	1.23913	0.402433	0.698852
sp|Q96S97|MYADM_HUMAN	MYADM	Myeloid-associated differentiation marker OS=Homo sapiens OX=9606 GN=MYADM PE=1 SV=2	2	89.2754	93.9801	117.312	85.099	101.132	92.026	92.1713	59.4275	73.1485	0.925772	0.491577	0.640049	1.23809	0.166721	0.450932
sp|Q9H0A8|COMD4_HUMAN	COMMD4	COMM domain-containing protein 4 OS=Homo sapiens OX=9606 GN=COMMD4 PE=1 SV=1	2	386.311	493.866	504.143	574.71	589.595	517.665	490.478	419.692	448.356	1.21502	0.0851681	0.184302	1.23808	0.0230109	0.146979
sp|Q9Y6K0|CEPT1_HUMAN	CEPT1	Choline/ethanolaminephosphotransferase 1 OS=Homo sapiens OX=9606 GN=CEPT1 PE=1 SV=1	1	178.147	175.352	196.483	169.492	201.579	182.733	159.503	141.044	146.785	1.00695	0.916602	0.952035	1.23802	0.030235	0.171353
sp|Q99496|RING2_HUMAN	RNF2	E3 ubiquitin-protein ligase RING2 OS=Homo sapiens OX=9606 GN=RNF2 PE=1 SV=1	2	176.598	180.669	189.123	204.005	223.856	194.795	169.455	164.925	168.712	1.13958	0.0527966	0.131056	1.23766	0.0101296	0.0935871
sp|P13498|CY24A_HUMAN	CYBA	Cytochrome b-245 light chain OS=Homo sapiens OX=9606 GN=CYBA PE=1 SV=3	1	26.4988	29.9498	29.5879	60.5671	58.1	52.3061	41.3686	41.9976	54.8615	1.98722	0.000455605	0.00669119	1.2369	0.0959154	0.329433
sp|Q96N46|TTC14_HUMAN	TTC14	Tetratricopeptide repeat protein 14 OS=Homo sapiens OX=9606 GN=TTC14 PE=1 SV=1	6	323.328	312.31	296.381	352.786	402.731	382.657	296	292.257	332.005	1.22119	0.014045	0.0526768	1.23679	0.0195948	0.134595
sp|P61599|NAA20_HUMAN	NAA20	N-alpha-acetyltransferase 20 OS=Homo sapiens OX=9606 GN=NAA20 PE=1 SV=1	4	2126.04	2400.27	2715.94	2237.4	1802.67	2163.27	1995.92	1468.86	1551.08	0.856549	0.185699	0.32544	1.23675	0.134915	0.400931
sp|Q13112|CAF1B_HUMAN	CHAF1B	Chromatin assembly factor 1 subunit B OS=Homo sapiens OX=9606 GN=CHAF1B PE=1 SV=1	12	2572	2674.82	2537.8	3096.11	3015.07	3121.56	2417.23	2502.12	2550.02	1.18602	0.000761012	0.00883469	1.23608	0.00030858	0.0163982
sp|Q8N8Z6|DCBD1_HUMAN	DCBLD1	Discoidin, CUB and LCCL domain-containing protein 1 OS=Homo sapiens OX=9606 GN=DCBLD1 PE=1 SV=2	1	23.9434	22.1064	30.2922	25.4927	22.4247	20.1935	23.2288	15.9771	15.9302	0.892181	0.400173	0.556116	1.23532	0.206383	0.503516
sp|Q8IYB1|M21D2_HUMAN	MB21D2	Protein MB21D2 OS=Homo sapiens OX=9606 GN=MB21D2 PE=1 SV=3	2	91.1762	82.746	88.566	85.2802	106.084	88.2863	72.0674	75.4005	78.9294	1.06538	0.456892	0.607632	1.23522	0.0590907	0.24976
sp|O75882|ATRN_HUMAN	ATRN	Attractin OS=Homo sapiens OX=9606 GN=ATRN PE=1 SV=2	2	250.408	210.226	195.911	253.181	283.54	284.249	201.355	233.231	230.114	1.25044	0.0465953	0.120267	1.2351	0.0224847	0.145432
sp|Q3KNS6|ZN829_HUMAN	ZNF829	Zinc finger protein 829 OS=Homo sapiens OX=9606 GN=ZNF829 PE=2 SV=1	1	58.2202	37.41	43.1009	53.9566	67.8253	72.4658	41.9963	63.7566	51.5635	1.40017	0.0905909	0.192629	1.23476	0.216664	0.517807
sp|Q12982|BNIP2_HUMAN	BNIP2	BCL2/adenovirus E1B 19 kDa protein-interacting protein 2 OS=Homo sapiens OX=9606 GN=BNIP2 PE=1 SV=1	1	105.775	123.388	135.881	146.381	137.213	136.762	131.278	93.4455	115.719	1.15152	0.117824	0.23323	1.23473	0.0799741	0.295353
sp|A6ND36|FA83G_HUMAN	FAM83G	Protein FAM83G OS=Homo sapiens OX=9606 GN=FAM83G PE=1 SV=2	2	121.394	104.149	96.4397	159.439	182.087	168.031	113.64	157.565	141.515	1.58256	0.00321387	0.0208698	1.23463	0.0889324	0.314343
sp|Q9BWV3|CDAC1_HUMAN	CDADC1	Cytidine and dCMP deaminase domain-containing protein 1 OS=Homo sapiens OX=9606 GN=CDADC1 PE=2 SV=1	1	29.3736	23.1434	27.0961	35.3571	33.8071	28.8723	27.6913	29.0632	22.677	1.23141	0.0830272	0.18096	1.23423	0.0875391	0.312041
sp|Q9HD45|TM9S3_HUMAN	TM9SF3	Transmembrane 9 superfamily member 3 OS=Homo sapiens OX=9606 GN=TM9SF3 PE=1 SV=2	8	1607.02	1648.73	1722.61	1664.1	1651.1	1624.93	1301.49	1268.98	1432.17	0.992321	0.739194	0.833131	1.23422	0.00364179	0.0528243
sp|P36915|GNL1_HUMAN	GNL1	Guanine nucleotide-binding protein-like 1 OS=Homo sapiens OX=9606 GN=GNL1 PE=1 SV=2	11	2451.53	2742.68	2921.88	2712.65	2570.33	2660.7	2389.61	1987.39	2059.45	0.978757	0.708739	0.811977	1.23417	0.0183589	0.129476
sp|Q96AH0|SOSB2_HUMAN	NABP1	SOSS complex subunit B2 OS=Homo sapiens OX=9606 GN=NABP1 PE=1 SV=1	1	275.846	271.623	253.108	317.418	351.838	350.1	263.444	277.011	285.617	1.27328	0.00523412	0.0275454	1.23398	0.00756567	0.0779959
sp|Q8TBZ3|WDR20_HUMAN	WDR20	WD repeat-containing protein 20 OS=Homo sapiens OX=9606 GN=WDR20 PE=1 SV=2	1	11.3235	14.2293	13.7831	12.9564	15.2895	13.7737	10.2807	10.9447	12.8313	1.06823	0.473912	0.623889	1.23381	0.0607271	0.251978
sp|P15529-2|MCP-2_HUMAN	CD46	Isoform of P15529, Isoform B of Membrane cofactor protein OS=Homo sapiens OX=9606 GN=CD46 PE=1 SV=3	1	158.573	187.988	225.306	46.7755	41.4486	57.6923	42.8228	34.4142	41.0323	0.255158	0.00203766	0.0159866	1.23376	0.164401	0.447462
sp|Q96GV9|CE030_HUMAN	C5orf30	UNC119-binding protein C5orf30 OS=Homo sapiens OX=9606 GN=C5orf30 PE=1 SV=1	1	92.506	86.083	92.4138	149.851	158.036	152.243	116.891	119.05	137.091	1.69788	4.05569e-05	0.00218661	1.23349	0.0132771	0.107835
sp|P98172|EFNB1_HUMAN	EFNB1	Ephrin-B1 OS=Homo sapiens OX=9606 GN=EFNB1 PE=1 SV=1	1	189.742	148.278	109.071	147.341	145.851	160.537	86.9432	139.884	141.385	1.01485	0.930263	0.960987	1.23225	0.198217	0.493436
sp|P78382|S35A1_HUMAN	SLC35A1	CMP-sialic acid transporter OS=Homo sapiens OX=9606 GN=SLC35A1 PE=1 SV=1	2	513.109	509.671	501.932	498.41	512.663	503.695	382.668	392.157	454.797	0.993478	0.566536	0.703983	1.2319	0.0144789	0.113437
sp|P28328|PEX2_HUMAN	PEX2	Peroxisome biogenesis factor 2 OS=Homo sapiens OX=9606 GN=PEX2 PE=1 SV=2	1	65.8107	78.9127	57.7969	71.0714	71.3277	61.2525	48.6703	56.1418	60.5129	1.00559	0.959569	0.978068	1.23183	0.0560051	0.242586
sp|Q14106|TOB2_HUMAN	TOB2	Protein Tob2 OS=Homo sapiens OX=9606 GN=TOB2 PE=1 SV=2	2	129.391	123.853	130.643	277.376	271.053	266.543	243.233	197.049	221.453	2.12295	2.83387e-06	0.000965074	1.23157	0.0203462	0.137458
sp|Q96HV5|TM41A_HUMAN	TMEM41A	Transmembrane protein 41A OS=Homo sapiens OX=9606 GN=TMEM41A PE=1 SV=1	1	32.6487	34.1704	37.7493	32.8298	41.5568	34.5241	26.9465	26.2722	35.2348	1.04153	0.66185	0.775835	1.23128	0.157711	0.437715
sp|Q5T9S5|CCD18_HUMAN	CCDC18	Coiled-coil domain-containing protein 18 OS=Homo sapiens OX=9606 GN=CCDC18 PE=1 SV=1	5	469.399	476.591	487.788	644.98	656.3	630.095	558.299	492.599	518.954	1.34705	5.76973e-05	0.00258794	1.23029	0.00421589	0.0559049
sp|Q9Y2Y0|AR2BP_HUMAN	ARL2BP	ADP-ribosylation factor-like protein 2-binding protein OS=Homo sapiens OX=9606 GN=ARL2BP PE=1 SV=1	4	849.435	938.663	1073.72	859.258	863.166	844.283	812.865	636.321	637.75	0.89688	0.207256	0.351999	1.22989	0.0532343	0.234168
sp|Q9NXG0|CNTLN_HUMAN	CNTLN	Centlein OS=Homo sapiens OX=9606 GN=CNTLN PE=1 SV=6	3	172.128	170.175	142.989	221.478	236.707	253.748	171.208	210.398	197.325	1.46702	0.00466475	0.0257599	1.22974	0.0402656	0.201944
sp|O15440|MRP5_HUMAN	ABCC5	Multidrug resistance-associated protein 5 OS=Homo sapiens OX=9606 GN=ABCC5 PE=1 SV=2	1	242.043	236.915	223.799	271.431	282.333	275.591	213.039	225.029	236.971	1.18014	0.00257342	0.0183864	1.2286	0.00249092	0.0429107
sp|Q9BRQ3|NUD22_HUMAN	NUDT22	Uridine diphosphate glucose pyrophosphatase OS=Homo sapiens OX=9606 GN=NUDT22 PE=1 SV=3	1	42.3757	48.5663	49.6186	100.621	114.134	103.184	100.095	75.3493	83.3438	2.26194	0.000233599	0.00495943	1.22857	0.0784214	0.29212
sp|Q9UQ13|SHOC2_HUMAN	SHOC2	Leucine-rich repeat protein SHOC-2 OS=Homo sapiens OX=9606 GN=SHOC2 PE=1 SV=2	7	2361.44	2279.89	2148.33	2048.58	2060.93	2175.8	1512.85	1814.22	1789.48	0.925718	0.0859219	0.185493	1.22843	0.0204865	0.138178
tr|H3BNC9|H3BNC9_HUMAN		Uncharacterized protein OS=Homo sapiens OX=9606 PE=3 SV=2	5	1003.46	986.837	1014.79	1158.24	1246.83	1148.89	954.002	910.352	1029.18	1.18265	0.00475951	0.0261001	1.22824	0.00919176	0.0884625
sp|Q9H0U9|TSYL1_HUMAN	TSPYL1	Testis-specific Y-encoded-like protein 1 OS=Homo sapiens OX=9606 GN=TSPYL1 PE=1 SV=3	6	268.436	224.955	211.21	612.768	629.315	657.769	481.28	546.92	518.975	2.69635	5.16133e-05	0.00244187	1.22795	0.00705391	0.0754658
sp|Q5T2D3|OTUD3_HUMAN	OTUD3	OTU domain-containing protein 3 OS=Homo sapiens OX=9606 GN=OTUD3 PE=1 SV=1	2	101.754	130.815	106.032	150.082	130.488	127.688	103.951	121.771	106.757	1.20572	0.113061	0.225819	1.22792	0.0478231	0.219927
sp|Q9Y262|EIF3L_HUMAN	EIF3L	Eukaryotic translation initiation factor 3 subunit L OS=Homo sapiens OX=9606 GN=EIF3L PE=1 SV=1	21	4312.26	5195.65	5688.46	5122.51	5103.24	4876.03	4612.59	3677.68	4011.79	0.993775	0.942433	0.968431	1.22758	0.0305724	0.172363
sp|O95707|RPP29_HUMAN	POP4	Ribonuclease P protein subunit p29 OS=Homo sapiens OX=9606 GN=POP4 PE=1 SV=2	1	621.755	718.769	750.737	816.237	798.82	815.8	654.695	587.652	739.683	1.16239	0.0446706	0.116733	1.22645	0.027979	0.164281
sp|Q9BRS2|RIOK1_HUMAN	RIOK1	Serine/threonine-protein kinase RIO1 OS=Homo sapiens OX=9606 GN=RIOK1 PE=1 SV=2	9	711.007	728.684	757.936	835.269	852.24	825.764	681.631	652.482	715.48	1.14363	0.0025938	0.0184355	1.22623	0.0014481	0.0338096
sp|O14715|RGPD8_HUMAN	RGPD8	RANBP2-like and GRIP domain-containing protein 8 OS=Homo sapiens OX=9606 GN=RGPD8 PE=1 SV=2	11	998.986	1082.75	1033.42	1464.52	1366.52	1450.87	1204.42	1179.35	1108.6	1.37454	0.000574636	0.00758583	1.22608	0.0033036	0.049504
sp|Q9NYG2|ZDHC3_HUMAN	ZDHHC3	Palmitoyltransferase ZDHHC3 OS=Homo sapiens OX=9606 GN=ZDHHC3 PE=1 SV=2	2	84.6298	70.4808	65.4574	90.5191	79.7045	95.2407	52.1958	83.3764	80.9459	1.20355	0.111598	0.223714	1.22606	0.212791	0.513137
sp|Q96K12|FACR2_HUMAN	FAR2	Fatty acyl-CoA reductase 2 OS=Homo sapiens OX=9606 GN=FAR2 PE=1 SV=1	3	688.76	695.697	774.281	885.943	905.795	859.232	756.924	690.098	715.303	1.22802	0.00581276	0.0295786	1.22598	0.00234748	0.041912
sp|Q14978|NOLC1_HUMAN	NOLC1	Nucleolar and coiled-body phosphoprotein 1 OS=Homo sapiens OX=9606 GN=NOLC1 PE=1 SV=2	18	7127.45	7088.7	6758.59	4543.79	4497.64	4658.25	3690.57	3770.38	3715.46	0.653151	4.34883e-05	0.00228453	1.22577	9.38434e-05	0.0114783
sp|Q5T1C6|THEM4_HUMAN	THEM4	Acyl-coenzyme A thioesterase THEM4 OS=Homo sapiens OX=9606 GN=THEM4 PE=1 SV=1	1	21.0935	21.3257	19.3224	22.4411	25.0342	26.5885	23.709	14.9503	21.7757	1.19958	0.039598	0.106886	1.22551	0.194626	0.488801
sp|Q7L211|ABHDD_HUMAN	ABHD13	Protein ABHD13 OS=Homo sapiens OX=9606 GN=ABHD13 PE=2 SV=1	1	19.5233	19.0808	25.1217	22.6638	27.9738	23.5019	17.8298	19.5781	23.0907	1.16341	0.244867	0.395875	1.22547	0.114591	0.363842
sp|Q8N584|TT39C_HUMAN	TTC39C	Tetratricopeptide repeat protein 39C OS=Homo sapiens OX=9606 GN=TTC39C PE=2 SV=2	3	367.942	469.75	432.843	482.116	466.885	480.795	407.023	366.421	393.617	1.12535	0.153118	0.280592	1.22513	0.00245753	0.0428225
tr|F8VYK9|F8VYK9_HUMAN	IGFBP6	Isoform of P24592, Insulin-like growth factor-binding protein 6 OS=Homo sapiens OX=9606 GN=IGFBP6 PE=1 SV=1	1	43.7209	36.3627	28.4262	34.7019	33.7716	32.7631	21.8793	34.2003	26.6563	0.932972	0.614959	0.741063	1.22361	0.16457	0.447462
sp|Q96KA5|CLP1L_HUMAN	CLPTM1L	Cleft lip and palate transmembrane protein 1-like protein OS=Homo sapiens OX=9606 GN=CLPTM1L PE=1 SV=1	1	12.7211	19.7208	14.9209	12.3757	20.1678	25.9015	13.4063	18.1213	16.2479	1.23399	0.45135	0.602904	1.22333	0.439998	0.728
sp|Q9NW75|GPTC2_HUMAN	GPATCH2	G patch domain-containing protein 2 OS=Homo sapiens OX=9606 GN=GPATCH2 PE=1 SV=1	1	66.387	71.0196	57.2957	97.7343	88.9705	99.2199	62.9883	91.9497	78.9189	1.46852	0.00410378	0.023773	1.22265	0.124929	0.383935
sp|Q9UID6|ZN639_HUMAN	ZNF639	Zinc finger protein 639 OS=Homo sapiens OX=9606 GN=ZNF639 PE=1 SV=1	1	36.5893	33.736	39.3413	38.6954	41.3365	34.2199	40.4764	26.7873	26.2077	1.04181	0.59272	0.723895	1.22232	0.246293	0.549283
sp|O43683|BUB1_HUMAN	BUB1	Mitotic checkpoint serine/threonine-protein kinase BUB1 OS=Homo sapiens OX=9606 GN=BUB1 PE=1 SV=1	7	592.996	575.036	597.323	1222.93	1191.84	1157.39	970.519	984.701	968.248	2.02348	7.4183e-06	0.00121586	1.22189	0.00038497	0.0181312
sp|Q9P1Z2|CACO1_HUMAN	CALCOCO1	Calcium-binding and coiled-coil domain-containing protein 1 OS=Homo sapiens OX=9606 GN=CALCOCO1 PE=1 SV=2	5	1301.7	1311.15	1218.84	1446.93	1459.01	1556.33	1114.65	1261.02	1277.15	1.16457	0.00979064	0.0415506	1.2216	0.0122844	0.104322
sp|O43286|B4GT5_HUMAN	B4GALT5	Beta-1,4-galactosyltransferase 5 OS=Homo sapiens OX=9606 GN=B4GALT5 PE=1 SV=1	2	287.493	271.553	328.392	689.917	679	681.748	611.675	520.742	546.347	2.31077	2.31522e-05	0.00175699	1.22153	0.0104499	0.0954779
sp|P21283|VATC1_HUMAN	ATP6V1C1	V-type proton ATPase subunit C 1 OS=Homo sapiens OX=9606 GN=ATP6V1C1 PE=1 SV=4	13	2801.96	2484.08	2260.51	2581.75	2734.94	2733.8	2010.42	2262.92	2324.97	1.06678	0.366539	0.524955	1.22008	0.0112603	0.098905
sp|Q9H8X2|IPPK_HUMAN	IPPK	Inositol-pentakisphosphate 2-kinase OS=Homo sapiens OX=9606 GN=IPPK PE=1 SV=1	1	37.0362	48.0993	65.1192	77.8591	75.0643	79.6053	76.6309	51.0401	62.9422	1.54756	0.0295261	0.0874472	1.2199	0.136363	0.403281
sp|Q96S52|PIGS_HUMAN	PIGS	GPI transamidase component PIG-S OS=Homo sapiens OX=9606 GN=PIGS PE=1 SV=3	7	892.885	981.677	1026.92	860.602	881.174	870.376	731.596	679.189	731.237	0.900282	0.0725749	0.164534	1.21948	0.00104163	0.0287372
sp|Q5HY92|FIGN_HUMAN	FIGN	Fidgetin OS=Homo sapiens OX=9606 GN=FIGN PE=1 SV=2	1	47.0001	35.7134	34.7519	43.5361	39.0856	30.9186	29.7787	29.2282	34.1163	0.966585	0.820331	0.891711	1.21925	0.164489	0.447462
sp|Q9BR11|ZSWM1_HUMAN	ZSWIM1	Zinc finger SWIM domain-containing protein 1 OS=Homo sapiens OX=9606 GN=ZSWIM1 PE=2 SV=2	1	28.4303	27.9872	21.2241	40.4768	34.0971	38.9772	29.0475	30.878	33.2312	1.4625	0.0167063	0.0588643	1.21893	0.0404072	0.202406
sp|O94952|FBX21_HUMAN	FBXO21	F-box only protein 21 OS=Homo sapiens OX=9606 GN=FBXO21 PE=2 SV=2	6	337.823	400.629	455.34	591.826	636.399	578.615	541.453	461.732	479.369	1.51353	0.00588057	0.0297693	1.21873	0.0222933	0.144765
sp|P13611|CSPG2_HUMAN	VCAN	Versican core protein OS=Homo sapiens OX=9606 GN=VCAN PE=1 SV=3	1	54.9837	79.9849	81.4911	147.823	153.421	139.589	138.505	104.72	118.496	2.03656	0.0014004	0.0124937	1.21871	0.0676234	0.269147
sp|Q9Y6E2|BZW2_HUMAN	BZW2	Basic leucine zipper and W2 domain-containing protein 2 OS=Homo sapiens OX=9606 GN=BZW2 PE=1 SV=1	15	3603.41	3913.73	3760.58	3727.36	3634.01	3740.82	2950.25	3082.84	3077.31	0.984436	0.573878	0.709441	1.21863	0.000266303	0.0159648
sp|Q9NUL7|DDX28_HUMAN	DDX28	Probable ATP-dependent RNA helicase DDX28 OS=Homo sapiens OX=9606 GN=DDX28 PE=1 SV=2	3	416.131	350.273	284.092	411.615	411.875	459.141	244.449	434.178	373.917	1.22098	0.134001	0.255792	1.2186	0.257691	0.561107
sp|Q6ZNG0|ZN620_HUMAN	ZNF620	Zinc finger protein 620 OS=Homo sapiens OX=9606 GN=ZNF620 PE=2 SV=1	1	38.231	36.2389	28.1	42.3565	45.2871	39.4422	32.2827	33.7009	38.3197	1.23902	0.0814882	0.178746	1.21843	0.037745	0.194047
sp|Q7L0J3|SV2A_HUMAN	SV2A	Synaptic vesicle glycoprotein 2A OS=Homo sapiens OX=9606 GN=SV2A PE=1 SV=1	1	101.068	65.3219	86.7671	99.3962	117.498	106.004	87.4206	90.966	86.683	1.27549	0.116864	0.231721	1.21816	0.024099	0.150757
sp|O14494|PLPP1_HUMAN	PLPP1	Phospholipid phosphatase 1 OS=Homo sapiens OX=9606 GN=PLPP1 PE=1 SV=1	1	83.0897	68.89	89.3809	44.3306	54.8315	49.983	45.669	37.9177	38.8579	0.617935	0.010534	0.0436872	1.21806	0.0843204	0.304274
sp|P62937-2|PPIA-2_HUMAN	PPIA	Isoform of P62937, Isoform 2 of Peptidyl-prolyl cis-trans isomerase A OS=Homo sapiens OX=9606 GN=PPIA PE=1 SV=2	1	416.527	408.838	401.907	242.085	224.483	258.695	173.342	221.076	201.039	0.590955	9.91554e-05	0.00339991	1.21799	0.0636494	0.259248
sp|Q8IWU2|LMTK2_HUMAN	LMTK2	Serine/threonine-protein kinase LMTK2 OS=Homo sapiens OX=9606 GN=LMTK2 PE=1 SV=2	1	13.6454	14.5107	14.1251	19.4008	23.416	17.3377	20.6976	13.9735	14.7183	1.42272	0.0297616	0.0878408	1.21796	0.265943	0.569481
sp|Q8TCD6|PHOP2_HUMAN	PHOSPHO2	Pyridoxal phosphate phosphatase PHOSPHO2 OS=Homo sapiens OX=9606 GN=PHOSPHO2 PE=1 SV=1	1	102.569	92.8213	98.0248	84.0828	75.0412	92.4003	70.0834	64.3823	72.0891	0.85723	0.0720837	0.163787	1.21771	0.0531932	0.234168
sp|Q96C12|ARMC5_HUMAN	ARMC5	Armadillo repeat-containing protein 5 OS=Homo sapiens OX=9606 GN=ARMC5 PE=1 SV=2	2	41.0211	43.1557	45.2429	56.8138	60.8974	54.5181	47.1621	43.7473	50.5644	1.33078	0.00305415	0.0202954	1.21739	0.0194237	0.134327
sp|O14981|BTAF1_HUMAN	BTAF1	TATA-binding protein-associated factor 172 OS=Homo sapiens OX=9606 GN=BTAF1 PE=1 SV=2	16	3214.82	2915.08	2910.37	3142.64	3182.12	3168.56	2470.56	2645.34	2684.65	1.05011	0.210538	0.356235	1.21701	0.00107659	0.0293111
sp|Q9Y519|T184B_HUMAN	TMEM184B	Transmembrane protein 184B OS=Homo sapiens OX=9606 GN=TMEM184B PE=1 SV=2	2	106.205	102.005	90.5249	106.819	123.486	135.388	88.4347	104.334	107.72	1.22414	0.0789654	0.174451	1.21699	0.100053	0.336947
sp|Q15834|CC85B_HUMAN	CCDC85B	Coiled-coil domain-containing protein 85B OS=Homo sapiens OX=9606 GN=CCDC85B PE=1 SV=2	1	31.558	33.4313	38.2364	60.178	65.4641	60.636	39.9511	50.0393	63.0849	1.80457	0.000447498	0.00666582	1.21691	0.184308	0.475219
sp|Q9HCJ5|ZSWM6_HUMAN	ZSWIM6	Zinc finger SWIM domain-containing protein 6 OS=Homo sapiens OX=9606 GN=ZSWIM6 PE=1 SV=2	1	19.3287	21.5249	21.3088	31.6578	32.2869	35.6058	28.2004	27.3616	26.2937	1.60146	0.000904604	0.00977998	1.21617	0.0117726	0.101661
sp|Q9UJ14|GGT7_HUMAN	GGT7	Glutathione hydrolase 7 OS=Homo sapiens OX=9606 GN=GGT7 PE=1 SV=2	2	1002.43	1057.29	1080.18	1037.37	1047.77	1059.29	888.356	840.605	856.921	1.00144	0.952696	0.974335	1.216	0.000266891	0.0159648
sp|O95819-3|M4K4-3_HUMAN	MAP4K4	Isoform of O95819, Isoform 3 of Mitogen-activated protein kinase kinase kinase kinase 4 OS=Homo sapiens OX=9606 GN=MAP4K4 PE=1 SV=2	8	1478.15	1482.49	1484.79	1383.79	1439.9	1435.27	1226.96	1106.63	1169.26	0.958054	0.0263748	0.0808322	1.21586	0.00298742	0.0477231
sp|P52434|RPAB3_HUMAN	POLR2H	DNA-directed RNA polymerases I, II, and III subunit RPABC3 OS=Homo sapiens OX=9606 GN=POLR2H PE=1 SV=4	5	1836.22	1792.15	1491.17	1897.66	1633.25	1987.45	890.034	1982.17	1666.85	1.0779	0.430727	0.584115	1.21575	0.393246	0.693192
sp|Q8NCW6|GLT11_HUMAN	GALNT11	Polypeptide N-acetylgalactosaminyltransferase 11 OS=Homo sapiens OX=9606 GN=GALNT11 PE=1 SV=2	3	290.628	282.958	305.69	299.659	342.035	295.578	268.933	232.972	269.298	1.06596	0.300843	0.456811	1.21534	0.0443619	0.211487
sp|Q92503|S14L1_HUMAN	SEC14L1	SEC14-like protein 1 OS=Homo sapiens OX=9606 GN=SEC14L1 PE=1 SV=2	10	1001.88	1103.61	1238.68	1415.28	1415.43	1352.68	1222.92	1088.15	1131.92	1.25095	0.0175148	0.0608452	1.21505	0.0053207	0.0644065
sp|P37268|FDFT_HUMAN	FDFT1	Squalene synthase OS=Homo sapiens OX=9606 GN=FDFT1 PE=1 SV=1	6	412.248	407.335	409.152	1348.59	1310.04	1303.14	1068.66	1108.69	1085.2	3.22427	3.54943e-07	0.000759838	1.21432	0.000218889	0.0155676
sp|Q9NRM2|ZN277_HUMAN	ZNF277	Zinc finger protein 277 OS=Homo sapiens OX=9606 GN=ZNF277 PE=1 SV=2	3	626.324	659.246	600.858	705.104	682.995	720.579	564.922	582.074	590.348	1.11782	0.0211453	0.0696765	1.21374	0.000726572	0.0242043
sp|Q14CZ7|FAKD3_HUMAN	FASTKD3	FAST kinase domain-containing protein 3, mitochondrial OS=Homo sapiens OX=9606 GN=FASTKD3 PE=1 SV=2	2	55.9752	61.2898	51.011	69.0441	69.9124	71.9005	55.1027	59.6682	58.9719	1.25304	0.0100342	0.0421835	1.21362	0.00170317	0.0364111
sp|Q13873|BMPR2_HUMAN	BMPR2	Bone morphogenetic protein receptor type-2 OS=Homo sapiens OX=9606 GN=BMPR2 PE=1 SV=2	3	100.41	111.83	95.4305	134.148	146.047	138.594	130.133	105.681	109.289	1.36116	0.00342832	0.0216449	1.21352	0.0426835	0.207962
tr|K7ELL7|K7ELL7_HUMAN	PRKCSH	Isoform of P14314, Glucosidase 2 subunit beta OS=Homo sapiens OX=9606 GN=PRKCSH PE=1 SV=1	2	293.122	260.039	207.494	240.973	254.838	277.75	171.363	240.09	226.351	1.01697	0.88173	0.929719	1.21285	0.127366	0.388593
sp|O15305|PMM2_HUMAN	PMM2	Phosphomannomutase 2 OS=Homo sapiens OX=9606 GN=PMM2 PE=1 SV=1	6	694.203	674.975	583.498	685.777	695.458	701.705	534.25	574.298	609.05	1.06671	0.2762	0.43048	1.21271	0.00529359	0.0643078
sp|P51790|CLCN3_HUMAN	CLCN3	H(+)/Cl(-) exchange transporter 3 OS=Homo sapiens OX=9606 GN=CLCN3 PE=1 SV=2	3	615.814	636.899	671.096	547.307	549.927	570.704	494.582	422.38	458.448	0.866998	0.00857608	0.0382794	1.21268	0.0116132	0.100709
sp|Q86Y07|VRK2_HUMAN	VRK2	Serine/threonine-protein kinase VRK2 OS=Homo sapiens OX=9606 GN=VRK2 PE=1 SV=3	2	426.661	339.51	277.516	486.722	497.383	547.385	312.369	497.346	454.505	1.46738	0.0260474	0.0802235	1.21141	0.205236	0.501766
sp|Q9H2H9|S38A1_HUMAN	SLC38A1	Sodium-coupled neutral amino acid transporter 1 OS=Homo sapiens OX=9606 GN=SLC38A1 PE=1 SV=1	4	791.635	782.722	812.579	697.406	738.938	724.976	575.68	582.917	625.882	0.905479	0.00754672	0.0355433	1.21118	0.00319662	0.0490914
sp|Q969S3|ZN622_HUMAN	ZNF622	Zinc finger protein 622 OS=Homo sapiens OX=9606 GN=ZNF622 PE=1 SV=1	7	445.94	431.872	429.168	410.449	393.546	390.793	332.662	325.436	328.463	0.914159	0.00968908	0.041205	1.21106	0.000433631	0.0192087
sp|Q5T0W9|FA83B_HUMAN	FAM83B	Protein FAM83B OS=Homo sapiens OX=9606 GN=FAM83B PE=1 SV=1	1	23.2412	20.4603	15.8259	32.9945	23.1575	35.8985	20.8669	28.1689	26.9839	1.54636	0.070259	0.160637	1.21088	0.297953	0.603789
sp|Q86V59|PNM8A_HUMAN	PNMA8A	Paraneoplastic antigen-like protein 8A OS=Homo sapiens OX=9606 GN=PNMA8A PE=1 SV=2	3	294.187	258.261	239.526	496.218	486.977	474.469	386.073	412.81	404.975	1.84055	0.00020967	0.00482772	1.21083	0.00112523	0.0300432
sp|Q9P2J3|KLHL9_HUMAN	KLHL9	Kelch-like protein 9 OS=Homo sapiens OX=9606 GN=KLHL9 PE=1 SV=2	4	209.153	235.766	231.216	289.672	283.905	265.072	237.294	227.218	228.197	1.24036	0.00810101	0.0369529	1.21068	0.00385306	0.0546295
sp|P84101|SERF2_HUMAN	SERF2	Small EDRK-rich factor 2 OS=Homo sapiens OX=9606 GN=SERF2 PE=1 SV=1	1	46.959	40.6453	26.8399	81.472	91.6704	81.4975	58.0347	72.2048	80.243	2.22501	0.00240365	0.0177459	1.20979	0.114914	0.364496
sp|P17010|ZFX_HUMAN	ZFX	Zinc finger X-chromosomal protein OS=Homo sapiens OX=9606 GN=ZFX PE=2 SV=2	4	591.834	523.261	486.81	499.667	510.187	531.682	380.764	446.386	447.783	0.962314	0.565848	0.703498	1.20911	0.0208796	0.13911
sp|P35269|T2FA_HUMAN	GTF2F1	General transcription factor IIF subunit 1 OS=Homo sapiens OX=9606 GN=GTF2F1 PE=1 SV=2	9	2751.32	2961.61	2795.29	2605.97	2566.69	2610.77	2266.66	2091.23	2079.85	0.914813	0.0210914	0.069555	1.20903	0.00194293	0.038367
sp|Q8WXW3|PIBF1_HUMAN	PIBF1	Progesterone-induced-blocking factor 1 OS=Homo sapiens OX=9606 GN=PIBF1 PE=1 SV=2	8	581.062	598.676	560.409	1257.19	1255.05	1234.87	987.814	1024.13	1090	2.15333	8.92607e-07	0.000759838	1.20799	0.00219705	0.0404933
sp|Q96E52|OMA1_HUMAN	OMA1	Metalloendopeptidase OMA1, mitochondrial OS=Homo sapiens OX=9606 GN=OMA1 PE=1 SV=1	1	44.6533	56.809	50.2682	50.7705	52.0525	48.0648	37.1931	42.6635	45.0818	0.994446	0.943188	0.968843	1.2077	0.0296355	0.169361
sp|O60739|EIF1B_HUMAN	EIF1B	Eukaryotic translation initiation factor 1b OS=Homo sapiens OX=9606 GN=EIF1B PE=1 SV=2	2	311.425	325.547	304.973	431.33	462.202	471.515	353.975	404.947	371.545	1.44918	0.000485233	0.00692767	1.20751	0.0153507	0.116646
sp|O95905|ECD_HUMAN	ECD	Protein ecdysoneless homolog OS=Homo sapiens OX=9606 GN=ECD PE=1 SV=1	9	617.068	704.22	730.289	1342.71	1363.23	1305.59	1198.65	1040.03	1084.22	1.95534	6.82977e-05	0.00277079	1.20724	0.0102283	0.0941958
sp|Q8NHQ8|RASF8_HUMAN	RASSF8	Ras association domain-containing protein 8 OS=Homo sapiens OX=9606 GN=RASSF8 PE=1 SV=2	1	64.8408	39.6283	37.6388	55.3084	65.6226	53.7799	33.7883	50.1347	60.8473	1.22942	0.316971	0.473233	1.20681	0.315379	0.620387
sp|Q92564|DCNL4_HUMAN	DCUN1D4	DCN1-like protein 4 OS=Homo sapiens OX=9606 GN=DCUN1D4 PE=1 SV=2	1	38.1955	43.3608	48.7173	32.5612	29.781	29.8952	27.6404	21.8895	26.904	0.708028	0.016143	0.0574681	1.20676	0.0597366	0.250339
sp|Q9Y3D8|KAD6_HUMAN	AK6	Adenylate kinase isoenzyme 6 OS=Homo sapiens OX=9606 GN=AK6 PE=1 SV=1	2	433.81	457.616	479.029	533.315	569.143	529.802	469.222	428.882	455.188	1.19104	0.00855638	0.0382703	1.20614	0.00573505	0.0664892
sp|Q3B726|RPA43_HUMAN	TWISTNB	DNA-directed RNA polymerase I subunit RPA43 OS=Homo sapiens OX=9606 GN=TWISTNB PE=1 SV=1	2	257.101	248.045	265.147	317.473	320.844	298.805	263.351	242.395	271.233	1.21658	0.00275829	0.0190592	1.20611	0.00832568	0.0831047
sp|O15431|COPT1_HUMAN	SLC31A1	High affinity copper uptake protein 1 OS=Homo sapiens OX=9606 GN=SLC31A1 PE=1 SV=1	1	188.29	211.569	201.005	198.395	201.92	194.685	144.791	160.803	187.827	0.990241	0.795218	0.873769	1.20587	0.0564099	0.243818
sp|P35754|GLRX1_HUMAN	GLRX	Glutaredoxin-1 OS=Homo sapiens OX=9606 GN=GLRX PE=1 SV=2	2	366.548	447.597	500.254	487.908	497.719	468.451	463.517	367.561	374.898	1.10627	0.307292	0.463977	1.20573	0.0611075	0.252587
sp|P49917|DNLI4_HUMAN	LIG4	DNA ligase 4 OS=Homo sapiens OX=9606 GN=LIG4 PE=1 SV=2	5	543.172	423.517	378.205	546.843	536.375	612.903	408.878	509.225	488.779	1.26116	0.0991779	0.206253	1.20559	0.0682021	0.2704
sp|P30044|PRDX5_HUMAN	PRDX5	Peroxiredoxin-5, mitochondrial OS=Homo sapiens OX=9606 GN=PRDX5 PE=1 SV=4	5	1371.77	1148.8	1033.41	2055.39	2022.55	2165.42	1292.83	2004.83	1882.44	1.75672	0.00116253	0.0112611	1.20526	0.188759	0.481181
sp|Q9HB90|RRAGC_HUMAN	RRAGC	Ras-related GTP-binding protein C OS=Homo sapiens OX=9606 GN=RRAGC PE=1 SV=1	3	285.004	421.824	391.192	389.481	351.485	332.11	341.616	265.665	283.082	0.977283	0.861638	0.917029	1.20521	0.0993263	0.33594
sp|O14735|CDIPT_HUMAN	CDIPT	CDP-diacylglycerol--inositol 3-phosphatidyltransferase OS=Homo sapiens OX=9606 GN=CDIPT PE=1 SV=1	2	115.552	150.194	205.534	187.816	192.427	170.425	179.221	125.459	152.313	1.16845	0.383267	0.541211	1.20498	0.138436	0.406188
sp|Q13137|CACO2_HUMAN	CALCOCO2	Calcium-binding and coiled-coil domain-containing protein 2 OS=Homo sapiens OX=9606 GN=CALCOCO2 PE=1 SV=1	9	1665.42	1608.67	1305.95	1971.02	1916.08	2075.44	1405.67	1826.69	1717.25	1.30185	0.0189472	0.0642418	1.20465	0.0660348	0.265844
sp|Q9BRX8|PXL2A_HUMAN	PRXL2A	Peroxiredoxin-like 2A OS=Homo sapiens OX=9606 GN=PRXL2A PE=1 SV=3	2	179.397	167.144	183.569	182.079	195.568	173.62	149.846	147.078	160.951	1.03991	0.431557	0.584757	1.20397	0.0153583	0.116646
sp|O60268|K0513_HUMAN	KIAA0513	Uncharacterized protein KIAA0513 OS=Homo sapiens OX=9606 GN=KIAA0513 PE=1 SV=1	3	162.631	138.992	125.526	180.246	194.782	190.065	129.411	167.169	172.979	1.32294	0.0169061	0.0593598	1.20345	0.0901234	0.316694
sp|Q8TAT5|NEIL3_HUMAN	NEIL3	Endonuclease 8-like 3 OS=Homo sapiens OX=9606 GN=NEIL3 PE=1 SV=3	2	262.958	310.759	316.013	228.078	199.834	222.166	181.969	170.599	187.709	0.730646	0.0135082	0.0513986	1.20323	0.0213166	0.140725
sp|Q01650|LAT1_HUMAN	SLC7A5	Large neutral amino acids transporter small subunit 1 OS=Homo sapiens OX=9606 GN=SLC7A5 PE=1 SV=2	6	2970.04	3250.73	2944.69	2743.4	2409.63	2093.2	1132.24	2526.33	2365.21	0.790602	0.0391376	0.105817	1.20294	0.44256	0.729683
sp|O75192|PX11A_HUMAN	PEX11A	Peroxisomal membrane protein 11A OS=Homo sapiens OX=9606 GN=PEX11A PE=1 SV=1	1	87.3907	65.3365	68.7226	85.2161	63.9096	87.2218	52.1034	75.2229	69.2005	1.06727	0.649713	0.766244	1.20262	0.262155	0.566551
sp|Q15043|S39AE_HUMAN	SLC39A14	Zinc transporter ZIP14 OS=Homo sapiens OX=9606 GN=SLC39A14 PE=1 SV=3	3	483.019	404.832	332.369	415.767	404.196	444.788	297.087	371.55	383.321	1.03649	0.758795	0.847299	1.20228	0.0744849	0.284173
sp|P16435|NCPR_HUMAN	POR	NADPH--cytochrome P450 reductase OS=Homo sapiens OX=9606 GN=POR PE=1 SV=2	9	3057.43	3004.73	2908.01	3544.61	3283.47	3538.76	2267.26	3240.09	3115.36	1.1557	0.00851693	0.0382026	1.20227	0.141056	0.411518
sp|P14635|CCNB1_HUMAN	CCNB1	G2/mitotic-specific cyclin-B1 OS=Homo sapiens OX=9606 GN=CCNB1 PE=1 SV=1	6	689.152	660.575	602.357	953.269	967.596	1064.38	738.063	882.267	863.157	1.52926	0.00134666	0.0123031	1.20204	0.0428933	0.20822
sp|O14782|KIF3C_HUMAN	KIF3C	Kinesin-like protein KIF3C OS=Homo sapiens OX=9606 GN=KIF3C PE=1 SV=3	5	1030.63	925.339	890.967	962.342	1026.96	1015.52	738.484	875.762	886.244	1.05546	0.320901	0.477081	1.20169	0.0311371	0.174299
sp|Q15629|TRAM1_HUMAN	TRAM1	Translocating chain-associated membrane protein 1 OS=Homo sapiens OX=9606 GN=TRAM1 PE=1 SV=3	1	62.7091	81.493	58.7056	85.948	85.6898	94.9192	69.6893	92.4866	59.6977	1.31369	0.0501873	0.126627	1.20139	0.216766	0.517823
sp|P32856|STX2_HUMAN	STX2	Syntaxin-2 OS=Homo sapiens OX=9606 GN=STX2 PE=1 SV=3	2	205.116	188.981	185.11	194.979	185.457	180.297	135.708	161.27	169.785	0.968105	0.456881	0.607632	1.20132	0.0478039	0.219927
sp|Q8IY57-5|YAF2-5_HUMAN	YAF2	Isoform of Q8IY57, Isoform 2 of YY1-associated factor 2 OS=Homo sapiens OX=9606 GN=YAF2 PE=1 SV=3	1	22.3998	25.2524	17.1707	30.4243	31.0107	30.8703	20.8987	22.2385	33.7023	1.42396	0.0181397	0.0621811	1.20127	0.273699	0.577191
sp|Q8NCE2|MTMRE_HUMAN	MTMR14	Myotubularin-related protein 14 OS=Homo sapiens OX=9606 GN=MTMR14 PE=1 SV=2	4	1215.32	1174.43	1141.9	1086.55	1111.94	1158.66	878.655	938.344	978.303	0.95059	0.12409	0.242182	1.201	0.00640097	0.0715634
sp|P52435|RPB11_HUMAN	POLR2J	DNA-directed RNA polymerase II subunit RPB11-a OS=Homo sapiens OX=9606 GN=POLR2J PE=1 SV=1	2	293.774	323.741	348.102	417.593	448.551	461.254	349.929	360.607	394.866	1.37466	0.00407789	0.0237656	1.20083	0.016888	0.123239
sp|Q6XUX3|DUSTY_HUMAN	DSTYK	Dual serine/threonine and tyrosine protein kinase OS=Homo sapiens OX=9606 GN=DSTYK PE=1 SV=2	6	662.882	719.973	682.369	793.295	758.003	792.898	642.923	655.612	653.817	1.13508	0.010413	0.0432731	1.2007	0.000452545	0.0194168
sp|Q5VWJ9|SNX30_HUMAN	SNX30	Sorting nexin-30 OS=Homo sapiens OX=9606 GN=SNX30 PE=1 SV=1	8	1207.86	1197.64	1161.74	1093.46	1147.18	1153.46	921.137	918.495	987.193	0.951464	0.070978	0.161888	1.20068	0.00302574	0.0480179
sp|Q9NWS6|F118A_HUMAN	FAM118A	Protein FAM118A OS=Homo sapiens OX=9606 GN=FAM118A PE=1 SV=2	1	160.729	177.641	173.272	208.428	202.851	211.034	187.935	168.191	162.271	1.21631	0.00277535	0.0191345	1.20046	0.0130218	0.10715
sp|Q9BZE4|NOG1_HUMAN	GTPBP4	Nucleolar GTP-binding protein 1 OS=Homo sapiens OX=9606 GN=GTPBP4 PE=1 SV=3	11	4004.9	3410.77	3062.07	4045.61	4155.72	4228.54	2970.05	3703.85	3682.57	1.18631	0.0810181	0.177858	1.2002	0.048863	0.222929
sp|Q9P2E9|RRBP1_HUMAN	RRBP1	Ribosome-binding protein 1 OS=Homo sapiens OX=9606 GN=RRBP1 PE=1 SV=5	25	5634.22	5474.71	5380.23	6327.99	6128.73	6293.27	4624.9	5485.72	5521.19	1.13711	0.00143848	0.012732	1.19948	0.0255482	0.157065
sp|Q24JP5|T132A_HUMAN	TMEM132A	Transmembrane protein 132A OS=Homo sapiens OX=9606 GN=TMEM132A PE=1 SV=1	1	12.5787	12.355	11.8784	17.473	23.1561	15.2809	13.8145	18.0363	14.7726	1.51879	0.053963	0.133024	1.19918	0.311116	0.616576
sp|Q53R41|FAKD1_HUMAN	FASTKD1	FAST kinase domain-containing protein 1, mitochondrial OS=Homo sapiens OX=9606 GN=FASTKD1 PE=1 SV=1	3	327.069	310.28	295.773	340.072	347.278	321.808	266.966	283.353	291.24	1.08149	0.0981958	0.204658	1.19915	0.00583962	0.0672131
sp|O95164|UBL3_HUMAN	UBL3	Ubiquitin-like protein 3 OS=Homo sapiens OX=9606 GN=UBL3 PE=1 SV=1	2	202.683	211.068	186.85	452.907	455.274	468.568	351.587	406.39	390.279	2.29229	7.31377e-06	0.00121586	1.19899	0.0109354	0.0974084
sp|P01106|MYC_HUMAN	MYC	Myc proto-oncogene protein OS=Homo sapiens OX=9606 GN=MYC PE=1 SV=1	2	129.286	124.852	108.493	167.2	181.852	195.323	125.072	165.225	163.739	1.50118	0.0041643	0.0239821	1.19897	0.12309	0.380739
sp|O15155|BET1_HUMAN	BET1	BET1 homolog OS=Homo sapiens OX=9606 GN=BET1 PE=1 SV=1	1	146.048	160.858	146.686	165.293	162.784	162.583	135.708	121.824	151.735	1.08172	0.0656666	0.153272	1.19888	0.0354032	0.188151
sp|O00217|NDUS8_HUMAN	NDUFS8	NADH dehydrogenase [ubiquinone] iron-sulfur protein 8, mitochondrial OS=Homo sapiens OX=9606 GN=NDUFS8 PE=1 SV=1	6	1127.82	1100.39	991.611	1246.8	1218.22	1242.66	918.325	1091.87	1082.96	1.15152	0.0187301	0.0637165	1.19867	0.0230435	0.147038
sp|Q9Y512|SAM50_HUMAN	SAMM50	Sorting and assembly machinery component 50 homolog OS=Homo sapiens OX=9606 GN=SAMM50 PE=1 SV=3	10	1480.88	1345.3	1180	1476.85	1472.32	1581.73	1081.56	1374.41	1324.29	1.13098	0.136452	0.258789	1.19857	0.0617631	0.254173
sp|Q49AN0|CRY2_HUMAN	CRY2	Cryptochrome-2 OS=Homo sapiens OX=9606 GN=CRY2 PE=1 SV=2	4	191.87	207.94	232.313	311.62	323.377	295.405	294.35	234.894	247.111	1.47187	0.00223765	0.0170265	1.19842	0.0609674	0.252337
sp|Q8WUM9|S20A1_HUMAN	SLC20A1	Sodium-dependent phosphate transporter 1 OS=Homo sapiens OX=9606 GN=SLC20A1 PE=1 SV=1	3	799.206	809.2	822.851	879.426	893.211	861.408	775.916	687.59	734.423	1.08341	0.00415673	0.0239721	1.19842	0.00584797	0.0672148
sp|Q9UJX2|CDC23_HUMAN	CDC23	Cell division cycle protein 23 homolog OS=Homo sapiens OX=9606 GN=CDC23 PE=1 SV=3	9	1436.64	1534.77	1604.64	1471.27	1471.93	1444.2	1326.8	1139.36	1194.93	0.958774	0.273431	0.427758	1.19839	0.0126656	0.105416
sp|Q96DX7|TRI44_HUMAN	TRIM44	Tripartite motif-containing protein 44 OS=Homo sapiens OX=9606 GN=TRIM44 PE=1 SV=1	2	65.0788	80.2975	83.3066	106.366	122.139	100.504	104.911	82.4134	87.4003	1.43871	0.0175551	0.0608791	1.1976	0.126402	0.386661
sp|Q5KU26|COL12_HUMAN	COLEC12	Collectin-12 OS=Homo sapiens OX=9606 GN=COLEC12 PE=1 SV=3	4	516.908	510.174	488.13	752.234	800.225	738.803	604.12	623.458	686.087	1.51217	0.000230069	0.0049403	1.19732	0.0153066	0.116469
sp|Q9NX40|OCAD1_HUMAN	OCIAD1	OCIA domain-containing protein 1 OS=Homo sapiens OX=9606 GN=OCIAD1 PE=1 SV=1	2	533.103	613.424	586.703	874.903	888.355	905.156	730.369	747.486	751.462	1.53956	0.000244869	0.00509316	1.19696	0.000176872	0.0147905
sp|Q96SB8|SMC6_HUMAN	SMC6	Structural maintenance of chromosomes protein 6 OS=Homo sapiens OX=9606 GN=SMC6 PE=1 SV=2	20	2837.16	2665.09	2502.24	2536.65	2565.47	2701.61	2042.62	2231.7	2245.63	0.974919	0.573323	0.709165	1.1969	0.00669199	0.0735132
sp|Q99519|NEUR1_HUMAN	NEU1	Sialidase-1 OS=Homo sapiens OX=9606 GN=NEU1 PE=1 SV=1	5	175.622	163.482	169.002	370.207	379.615	379.433	288.781	327.325	327.523	2.22248	1.5695e-06	0.00076776	1.19672	0.00952031	0.0904044
sp|Q8NDV3|SMC1B_HUMAN	SMC1B	Structural maintenance of chromosomes protein 1B OS=Homo sapiens OX=9606 GN=SMC1B PE=2 SV=2	1	263.24	250.907	254.397	264.854	283.802	272.23	225.683	216.378	243.889	1.06811	0.0579488	0.139797	1.19671	0.0100439	0.0932352
sp|Q9Y376|CAB39_HUMAN	CAB39	Calcium-binding protein 39 OS=Homo sapiens OX=9606 GN=CAB39 PE=1 SV=1	6	1166.09	1207.05	1223.31	1146.68	1102.12	1080.65	944.581	914.918	923.239	0.92576	0.0262051	0.0804913	1.19647	0.00103539	0.0286656
sp|Q5GLZ8|HERC4_HUMAN	HERC4	Probable E3 ubiquitin-protein ligase HERC4 OS=Homo sapiens OX=9606 GN=HERC4 PE=1 SV=1	12	2165.05	2136.34	2103.12	2129.05	2089.04	2033.25	1707.13	1786	1733.41	0.976084	0.197207	0.339805	1.19608	0.000702045	0.0239719
sp|P11177|ODPB_HUMAN	PDHB	Pyruvate dehydrogenase E1 component subunit beta, mitochondrial OS=Homo sapiens OX=9606 GN=PDHB PE=1 SV=3	11	1540.45	1807.2	1413.16	1995.76	1701.84	2022.55	1433.93	1862.26	1487.28	1.20151	0.108113	0.219086	1.19582	0.139193	0.407825
sp|O75822-2|EIF3J-2_HUMAN	EIF3J	Isoform of O75822, Isoform 2 of Eukaryotic translation initiation factor 3 subunit J OS=Homo sapiens OX=9606 GN=EIF3J PE=1 SV=2	2	183.68	193.629	138.021	203.743	188.36	198.355	150.071	174.468	169.419	1.14579	0.230109	0.378131	1.19536	0.0208397	0.13911
sp|A5PLL7|TM189_HUMAN	TMEM189	Transmembrane protein 189 OS=Homo sapiens OX=9606 GN=TMEM189 PE=1 SV=3	1	68.1671	73.2508	79.7922	135.789	146.91	136.73	126.209	103.556	121.141	1.89607	0.000174852	0.00441689	1.19527	0.0418084	0.20617
sp|Q6P3S6|FBX42_HUMAN	FBXO42	F-box only protein 42 OS=Homo sapiens OX=9606 GN=FBXO42 PE=1 SV=1	4	396.65	424.651	480.732	576.23	624.806	586.227	561.792	459.688	473.875	1.37267	0.00495068	0.0265864	1.19521	0.0506304	0.227976
sp|Q8WWW0|RASF5_HUMAN	RASSF5	Ras association domain-containing protein 5 OS=Homo sapiens OX=9606 GN=RASSF5 PE=1 SV=1	1	14.7927	9.80823	7.86617	11.2607	15.0385	16.4132	8.92563	15.0797	11.7375	1.31556	0.255334	0.408047	1.19499	0.379375	0.680311
sp|Q9Y2B1|RXLT1_HUMAN	RXYLT1	Ribitol-5-phosphate xylosyltransferase 1 OS=Homo sapiens OX=9606 GN=RXYLT1 PE=1 SV=1	2	175.926	131.53	114.885	138.712	154.971	152.133	92.9354	139.963	140.179	1.05558	0.700027	0.805719	1.19497	0.215476	0.516323
sp|O60333-3|KIF1B-3_HUMAN	KIF1B	Isoform of O60333, Isoform 3 of Kinesin-like protein KIF1B OS=Homo sapiens OX=9606 GN=KIF1B PE=1 SV=5	8	604.458	588.294	565.159	816.167	823.932	845.511	662.179	682.507	735.771	1.41396	7.26269e-05	0.00284522	1.19474	0.00463848	0.0594872
sp|Q9BTE0|NAT9_HUMAN	NAT9	N-acetyltransferase 9 OS=Homo sapiens OX=9606 GN=NAT9 PE=1 SV=1	1	179.567	104.724	79.4052	166.51	165.422	186.544	80.4453	178.19	175.37	1.42557	0.169692	0.304727	1.19463	0.439657	0.727582
sp|Q9Y2J2-4|E41L3-4_HUMAN	EPB41L3	Isoform of Q9Y2J2, Isoform 4 of Band 4.1-like protein 3 OS=Homo sapiens OX=9606 GN=EPB41L3 PE=1 SV=2	6	486.857	442.206	420.529	429.77	472.207	447.794	365.653	377.686	386.62	1.00013	0.998061	0.999158	1.19453	0.00591635	0.0677157
sp|Q96C34|RUND1_HUMAN	RUNDC1	RUN domain-containing protein 1 OS=Homo sapiens OX=9606 GN=RUNDC1 PE=1 SV=3	1	255.386	299.945	326.413	467.881	445.256	426.601	411.781	363.49	346.662	1.51942	0.00309017	0.020439	1.19413	0.033738	0.18234
sp|Q96EK5|KBP_HUMAN	KIF1BP	KIF1-binding protein OS=Homo sapiens OX=9606 GN=KIF1BP PE=1 SV=1	14	6570.11	6780.14	6666.88	7785.83	5506.37	7548.94	4622.71	6352.48	6478.69	1.04117	0.724447	0.823647	1.19407	0.295583	0.602562
sp|Q7Z7N9|T179B_HUMAN	TMEM179B	Transmembrane protein 179B OS=Homo sapiens OX=9606 GN=TMEM179B PE=1 SV=1	1	59.9559	40.6919	41.5503	56.8344	56.0396	54.9352	39.6551	48.2968	52.5913	1.18011	0.247318	0.398892	1.194	0.0772748	0.290623
sp|O95239|KIF4A_HUMAN	KIF4A	Chromosome-associated kinesin KIF4A OS=Homo sapiens OX=9606 GN=KIF4A PE=1 SV=3	19	2221.57	1998.03	1874.66	2505.41	2571.18	2557.07	1989.66	2176.77	2227.18	1.2526	0.00771177	0.0358672	1.19395	0.00528026	0.0643078
sp|Q9NWT6|HIF1N_HUMAN	HIF1AN	Hypoxia-inducible factor 1-alpha inhibitor OS=Homo sapiens OX=9606 GN=HIF1AN PE=1 SV=2	3	597.529	577.392	565.784	658.215	756.894	683.394	542.962	579.417	635.76	1.20555	0.0183864	0.0628015	1.19359	0.0472488	0.218389
sp|Q9NXR7|BABA2_HUMAN	BABAM2	BRISC and BRCA1-A complex member 2 OS=Homo sapiens OX=9606 GN=BABAM2 PE=1 SV=2	4	690.851	554.008	572.757	530.201	526.047	563.253	405.746	496.783	454.45	0.891003	0.211306	0.35719	1.19346	0.0385218	0.196567
sp|O43324|MCA3_HUMAN	EEF1E1	Eukaryotic translation elongation factor 1 epsilon-1 OS=Homo sapiens OX=9606 GN=EEF1E1 PE=1 SV=1	9	1687.51	1630.95	1472.23	1580.42	1540.73	1618.52	1165.94	1452.52	1353.24	0.98935	0.81546	0.888183	1.19336	0.0422429	0.207385
sp|O43405|COCH_HUMAN	COCH	Cochlin OS=Homo sapiens OX=9606 GN=COCH PE=1 SV=1	3	197.583	196.975	206.182	317.794	323.833	317.306	273.103	265.897	264.797	1.59625	5.14655e-06	0.00121406	1.193	0.00010221	0.0123178
sp|P51530|DNA2_HUMAN	DNA2	DNA replication ATP-dependent helicase/nuclease DNA2 OS=Homo sapiens OX=9606 GN=DNA2 PE=1 SV=3	11	1180.11	1151.37	1096.41	1762.82	1821.35	1873.97	1428.52	1565.97	1580.74	1.59227	7.45363e-05	0.00288125	1.19298	0.00716764	0.0759037
sp|Q6UWP7|LCLT1_HUMAN	LCLAT1	Lysocardiolipin acyltransferase 1 OS=Homo sapiens OX=9606 GN=LCLAT1 PE=1 SV=1	2	51.6334	70.0235	59.2734	65.2326	67.0621	71.9957	55.8811	63.9935	51.3981	1.12911	0.243923	0.394737	1.19278	0.0588884	0.24953
sp|Q9Y5R8|TPPC1_HUMAN	TRAPPC1	Trafficking protein particle complex subunit 1 OS=Homo sapiens OX=9606 GN=TRAPPC1 PE=1 SV=1	5	429.039	445.067	484.226	499.545	472.418	475.051	439.637	381.264	392.581	1.06529	0.185827	0.325466	1.19245	0.0172247	0.124696
sp|Q6ZN18|AEBP2_HUMAN	AEBP2	Zinc finger protein AEBP2 OS=Homo sapiens OX=9606 GN=AEBP2 PE=1 SV=2	3	402.213	366.984	315.286	505.965	497.769	516.232	368.207	443.196	463.358	1.40156	0.00490932	0.0265218	1.19235	0.0499888	0.226653
sp|Q9NQZ5|STAR7_HUMAN	STARD7	StAR-related lipid transfer protein 7, mitochondrial OS=Homo sapiens OX=9606 GN=STARD7 PE=1 SV=2	3	320.521	314.927	327.266	430.365	465.584	488.38	380.567	385.556	394.9	1.43794	0.00123458	0.0117371	1.19234	0.012844	0.106427
sp|P56556|NDUA6_HUMAN	NDUFA6	NADH dehydrogenase [ubiquinone] 1 alpha subcomplex subunit 6 OS=Homo sapiens OX=9606 GN=NDUFA6 PE=1 SV=4	3	1138.96	1312.11	1336.37	1507.3	1469.76	1412.92	1342.96	1196.47	1142.87	1.15909	0.041712	0.110768	1.19218	0.023056	0.147038
sp|O00754|MA2B1_HUMAN	MAN2B1	Lysosomal alpha-mannosidase OS=Homo sapiens OX=9606 GN=MAN2B1 PE=1 SV=3	2	313.837	268.117	189.994	436.983	398.295	461.32	273.511	453.205	360.949	1.67964	0.0125144	0.0489995	1.19209	0.274357	0.577753
sp|Q9H8T0|AKTIP_HUMAN	AKTIP	AKT-interacting protein OS=Homo sapiens OX=9606 GN=AKTIP PE=1 SV=1	2	30.9214	39.476	42.3393	43.8627	46.1949	30.9998	34.9254	31.5294	35.1044	1.07381	0.659516	0.773541	1.19199	0.252554	0.555768
sp|Q9UBQ6|EXTL2_HUMAN	EXTL2	Exostosin-like 2 OS=Homo sapiens OX=9606 GN=EXTL2 PE=1 SV=1	2	140.582	182.062	169.958	222.034	203.749	213.709	200.491	165.063	171.02	1.29819	0.021704	0.0710004	1.19181	0.0477803	0.219927
sp|Q9P2X0|DPM3_HUMAN	DPM3	Dolichol-phosphate mannosyltransferase subunit 3 OS=Homo sapiens OX=9606 GN=DPM3 PE=1 SV=2	1	129.015	137.354	153.461	136.122	139.924	134.491	129.047	108.601	106.912	0.977865	0.695206	0.802292	1.19148	0.0393415	0.198892
sp|Q3ZAQ7|VMA21_HUMAN	VMA21	Vacuolar ATPase assembly integral membrane protein VMA21 OS=Homo sapiens OX=9606 GN=VMA21 PE=1 SV=1	3	209.601	193.893	211.731	234.529	268.71	258.975	225.276	198.368	216.188	1.23892	0.0135126	0.0513986	1.19127	0.033927	0.182622
sp|P20742|PZP_HUMAN	PZP	Pregnancy zone protein OS=Homo sapiens OX=9606 GN=PZP PE=1 SV=4	1	217.614	301.616	303.446	89.8444	105.185	98.9768	81.8252	82.0948	82.9278	0.357378	0.00354813	0.0221698	1.19104	0.0244809	0.151985
sp|Q7Z3E2|CC186_HUMAN	CCDC186	Coiled-coil domain-containing protein 186 OS=Homo sapiens OX=9606 GN=CCDC186 PE=1 SV=2	13	1472.38	1348.3	1188.02	1646.84	1673.74	1703.87	1338.5	1424.87	1455.4	1.25339	0.015687	0.0565437	1.19098	0.00226184	0.0410993
sp|P67812|SC11A_HUMAN	SEC11A	Signal peptidase complex catalytic subunit SEC11A OS=Homo sapiens OX=9606 GN=SEC11A PE=1 SV=1	1	821.445	909.176	901.345	973.5	939.776	949.098	804.282	821.849	777.562	1.08754	0.061384	0.145767	1.19082	0.000725813	0.0242043
sp|Q9NT22|EMIL3_HUMAN	EMILIN3	EMILIN-3 OS=Homo sapiens OX=9606 GN=EMILIN3 PE=1 SV=2	1	19.7835	24.6838	25.6287	41.375	35.0014	37.1962	38.7997	22.8629	33.7121	1.62024	0.00509944	0.027066	1.1908	0.296589	0.603269
sp|Q9NVU7|SDA1_HUMAN	SDAD1	Protein SDA1 homolog OS=Homo sapiens OX=9606 GN=SDAD1 PE=1 SV=3	8	814.264	770.264	757.331	833.59	880.277	834.402	688.083	683.988	768.12	1.08814	0.0409528	0.10947	1.19067	0.0123755	0.104662
sp|Q7Z3K6|MIER3_HUMAN	MIER3	Mesoderm induction early response protein 3 OS=Homo sapiens OX=9606 GN=MIER3 PE=1 SV=2	3	148.715	138.094	115.254	162.933	176.533	175.58	112.592	167.492	152.517	1.28101	0.025196	0.0783909	1.19058	0.180484	0.47029
sp|P0CG08|GPHRB_HUMAN	GPR89B	Golgi pH regulator B OS=Homo sapiens OX=9606 GN=GPR89B PE=1 SV=1	3	150.204	142.759	142.706	155.241	163.868	153.367	140.618	119.321	136.96	1.08448	0.039707	0.107074	1.19042	0.0263331	0.159581
sp|O94988|FA13A_HUMAN	FAM13A	Protein FAM13A OS=Homo sapiens OX=9606 GN=FAM13A PE=1 SV=2	3	104.863	80.9713	82.9289	117.931	131.462	132.29	80.377	125.849	114.406	1.42015	0.0136962	0.0518672	1.19041	0.231197	0.534008
sp|Q3B7T1|EDRF1_HUMAN	EDRF1	Erythroid differentiation-related factor 1 OS=Homo sapiens OX=9606 GN=EDRF1 PE=1 SV=1	10	688.864	758.513	822.418	1370.05	1436.38	1309.33	1301.96	1057.71	1098.68	1.81327	0.000319869	0.00578258	1.19009	0.0594196	0.249971
sp|Q5T1M5|FKB15_HUMAN	FKBP15	FK506-binding protein 15 OS=Homo sapiens OX=9606 GN=FKBP15 PE=1 SV=2	11	2492.45	2690.04	2830.82	2510.35	2437.65	2428.06	2198.84	2011.46	1987.7	0.920476	0.104545	0.213759	1.19007	0.00539617	0.0649857
sp|P45985|MP2K4_HUMAN	MAP2K4	Dual specificity mitogen-activated protein kinase kinase 4 OS=Homo sapiens OX=9606 GN=MAP2K4 PE=1 SV=1	9	2459.73	2455.07	2329.38	2459.71	2357.88	2453.72	1701.44	2139.02	2270.81	1.00375	0.875025	0.925592	1.18982	0.0919466	0.320503
sp|P51784|UBP11_HUMAN	USP11	Ubiquitin carboxyl-terminal hydrolase 11 OS=Homo sapiens OX=9606 GN=USP11 PE=1 SV=3	12	875.009	995.542	1050.31	1557.38	1673.25	1539.3	1466.52	1238.67	1306.64	1.63306	0.000760042	0.00883469	1.18897	0.0335922	0.182189
sp|P61764|STXB1_HUMAN	STXBP1	Syntaxin-binding protein 1 OS=Homo sapiens OX=9606 GN=STXBP1 PE=1 SV=1	5	395.107	553.932	571.406	584.803	554.226	516.816	558.816	387.514	446.581	1.08905	0.489867	0.638838	1.18877	0.179568	0.469041
sp|Q05682-5|CALD1-5_HUMAN	CALD1	Isoform of Q05682, Isoform 5 of Caldesmon OS=Homo sapiens OX=9606 GN=CALD1 PE=1 SV=3	3	714.888	787.901	852.973	716.815	680.94	661.278	654.418	532.496	545.669	0.874041	0.0832611	0.181325	1.18842	0.0602914	0.250933
sp|O75886|STAM2_HUMAN	STAM2	Signal transducing adapter molecule 2 OS=Homo sapiens OX=9606 GN=STAM2 PE=1 SV=1	4	408.513	388.796	304.918	369.807	380.535	386.249	247.12	357.998	351.359	1.03118	0.739417	0.833153	1.18831	0.172796	0.460099
sp|Q9P0M9|RM27_HUMAN	MRPL27	39S ribosomal protein L27, mitochondrial OS=Homo sapiens OX=9606 GN=MRPL27 PE=1 SV=1	1	36.3715	19.7235	17.7671	29.3948	31.9213	34.9413	19.1721	31.3431	30.5044	1.3032	0.289298	0.444136	1.18808	0.297022	0.603269
sp|O94986|CE152_HUMAN	CEP152	Centrosomal protein of 152 kDa OS=Homo sapiens OX=9606 GN=CEP152 PE=1 SV=4	8	782.292	787.625	787.079	845.131	819.442	843.313	655.588	744.445	711.657	1.06402	0.00399475	0.0234505	1.18762	0.00834044	0.0831507
sp|Q9P0R6|GSKIP_HUMAN	GSKIP	GSK3B-interacting protein OS=Homo sapiens OX=9606 GN=GSKIP PE=1 SV=2	2	154.923	172.039	167.251	176.376	163.447	168.287	134.723	144.501	148.681	1.02812	0.505585	0.65181	1.18744	0.00879832	0.0858359
sp|Q00765|REEP5_HUMAN	REEP5	Receptor expression-enhancing protein 5 OS=Homo sapiens OX=9606 GN=REEP5 PE=1 SV=3	2	1211.41	1254.92	1197.74	1388.42	1395.29	1323.94	1182.48	1121.99	1156.71	1.12106	0.00658958	0.0324334	1.18678	0.00168331	0.036302
sp|Q9Y520-4|PRC2C-4_HUMAN	PRRC2C	Isoform of Q9Y520, Isoform 4 of Protein PRRC2C OS=Homo sapiens OX=9606 GN=PRRC2C PE=1 SV=4	1	63.9852	62.545	69.3606	220.617	205.329	214.241	158.466	200.517	180.606	3.26808	7.10634e-06	0.00121406	1.18643	0.06045	0.251338
sp|Q8TF72|SHRM3_HUMAN	SHROOM3	Protein Shroom3 OS=Homo sapiens OX=9606 GN=SHROOM3 PE=1 SV=2	2	75.2232	77.6124	88.0294	97.8723	114.348	98.5476	86.1389	90.3148	85.5457	1.29022	0.0249949	0.0779427	1.18614	0.0437198	0.210185
sp|P49407-2|ARRB1-2_HUMAN	ARRB1	Isoform of P49407, Isoform 1B of Beta-arrestin-1 OS=Homo sapiens OX=9606 GN=ARRB1 PE=1 SV=2	6	529.075	536.34	596.936	547.135	578.032	556.077	514.81	423.837	478.996	1.01137	0.801046	0.877499	1.18594	0.0349332	0.186622
sp|Q16563|SYPL1_HUMAN	SYPL1	Synaptophysin-like protein 1 OS=Homo sapiens OX=9606 GN=SYPL1 PE=1 SV=1	2	143.288	141.18	128.724	125.056	138.025	140.57	106.737	121.383	112.249	0.976909	0.655673	0.77102	1.18592	0.0304509	0.172166
sp|Q6PH81|CP087_HUMAN	C16orf87	UPF0547 protein C16orf87 OS=Homo sapiens OX=9606 GN=C16orf87 PE=1 SV=1	2	499.422	489.942	431.56	576.113	582.991	565.756	481.456	465.78	507.272	1.2139	0.00968242	0.041198	1.18587	0.0023347	0.0417748
sp|P30533|AMRP_HUMAN	LRPAP1	Alpha-2-macroglobulin receptor-associated protein OS=Homo sapiens OX=9606 GN=LRPAP1 PE=1 SV=1	7	1850.86	1854.49	1473.41	3344.65	1813.5	4501.87	1401.21	3671.69	3073.87	1.86532	0.131175	0.251633	1.18575	0.651007	0.856582
sp|Q5T0D9|TPRGL_HUMAN	TPRG1L	Tumor protein p63-regulated gene 1-like protein OS=Homo sapiens OX=9606 GN=TPRG1L PE=1 SV=1	3	326.708	346.152	398.32	513.846	483.098	455.192	457.851	389.501	377.328	1.35564	0.00962218	0.0410207	1.18573	0.0662965	0.266193
sp|P31689|DNJA1_HUMAN	DNAJA1	DnaJ homolog subfamily A member 1 OS=Homo sapiens OX=9606 GN=DNAJA1 PE=1 SV=2	10	914.252	844.855	840.745	1425.01	1424.02	1407.04	1080.22	1261.2	1249.4	1.63704	2.3155e-05	0.00175699	1.18526	0.0195284	0.134595
sp|Q96PC3|AP1S3_HUMAN	AP1S3	AP-1 complex subunit sigma-3 OS=Homo sapiens OX=9606 GN=AP1S3 PE=1 SV=1	1	285.989	325.006	299.515	308.851	307.859	326.813	255.935	265.518	274.622	1.03626	0.444671	0.597684	1.18522	0.00387644	0.0546755
sp|Q9H0W5|CCDC8_HUMAN	CCDC8	Coiled-coil domain-containing protein 8 OS=Homo sapiens OX=9606 GN=CCDC8 PE=1 SV=2	3	78.1666	96.3295	106.815	169.787	160.56	168.765	139.771	129.365	152.012	1.77424	0.00121012	0.0115717	1.18512	0.0222347	0.144499
sp|P49810|PSN2_HUMAN	PSEN2	Presenilin-2 OS=Homo sapiens OX=9606 GN=PSEN2 PE=1 SV=1	1	105.848	101.649	109.061	105.032	111.773	107.965	88.4275	93.706	91.9086	1.02594	0.398744	0.5546	1.18511	0.00246179	0.0428225
sp|Q0VGL1|LTOR4_HUMAN	LAMTOR4	Ragulator complex protein LAMTOR4 OS=Homo sapiens OX=9606 GN=LAMTOR4 PE=1 SV=1	1	194.83	267.394	267.078	317.57	245.915	279.37	275.923	246.033	189.443	1.1557	0.299702	0.455585	1.18479	0.251712	0.554961
sp|P50539|MXI1_HUMAN	MXI1	Max-interacting protein 1 OS=Homo sapiens OX=9606 GN=MXI1 PE=1 SV=2	1	8.92744	8.42024	12.3951	25.0093	18.5626	16.812	19.1236	19.3559	12.4902	2.0302	0.021512	0.0705444	1.1847	0.402993	0.698889
sp|Q16595|FRDA_HUMAN	FXN	Frataxin, mitochondrial OS=Homo sapiens OX=9606 GN=FXN PE=1 SV=2	3	132.533	140.447	149.008	158.554	155.896	161.216	145.403	122.464	133.648	1.1272	0.0231817	0.0739533	1.18468	0.0220475	0.143624
sp|Q92796|DLG3_HUMAN	DLG3	Disks large homolog 3 OS=Homo sapiens OX=9606 GN=DLG3 PE=1 SV=2	4	660.676	972.534	1206.66	1062.72	1045.63	931.588	1122.13	656.739	787.24	1.07045	0.704097	0.808813	1.18465	0.336031	0.639758
sp|P34932|HSP74_HUMAN	HSPA4	Heat shock 70 kDa protein 4 OS=Homo sapiens OX=9606 GN=HSPA4 PE=1 SV=4	34	7819.85	8018.04	7432.58	7891.12	7438.96	7910.47	5703.43	6974.61	6943.83	0.998714	0.967609	0.982376	1.18442	0.0538845	0.23634
sp|Q53H82|LACB2_HUMAN	LACTB2	Endoribonuclease LACTB2 OS=Homo sapiens OX=9606 GN=LACTB2 PE=1 SV=2	4	926.015	796.585	665.4	698.644	721.083	748.93	505.639	700.76	624.951	0.908148	0.394033	0.550478	1.18418	0.127579	0.388953
sp|Q9HB40|RISC_HUMAN	SCPEP1	Retinoid-inducible serine carboxypeptidase OS=Homo sapiens OX=9606 GN=SCPEP1 PE=1 SV=1	10	2207.83	2525.23	2694.35	2815.44	2328.78	2851.67	1671.8	2453.39	2628.52	1.07654	0.439173	0.592432	1.18393	0.288978	0.594894
sp|P13196|HEM1_HUMAN	ALAS1	5-aminolevulinate synthase, nonspecific, mitochondrial OS=Homo sapiens OX=9606 GN=ALAS1 PE=1 SV=2	3	188.633	155.253	135.762	382.354	383.684	446.257	267.758	381.738	374.545	2.52747	0.000729778	0.00870554	1.18383	0.213483	0.513801
sp|O43847|NRDC_HUMAN	NRDC	Nardilysin OS=Homo sapiens OX=9606 GN=NRDC PE=1 SV=3	15	1576.92	1644.96	1631.07	1958.74	1942.93	1946.06	1630.2	1642.34	1667.48	1.20498	9.96109e-05	0.0034013	1.18375	1.46648e-05	0.00667656
sp|Q9NQ50|RM40_HUMAN	MRPL40	39S ribosomal protein L40, mitochondrial OS=Homo sapiens OX=9606 GN=MRPL40 PE=1 SV=1	3	130.199	173.459	188.211	247.066	257.461	227.017	251.562	189.233	177.199	1.48727	0.0150604	0.0552544	1.18374	0.200437	0.495202
sp|Q9BSR8|YIPF4_HUMAN	YIPF4	Protein YIPF4 OS=Homo sapiens OX=9606 GN=YIPF4 PE=1 SV=1	2	392.105	377.853	400.792	406.37	450.917	407.851	351.864	350.598	366.307	1.08062	0.121786	0.23888	1.18373	0.0133076	0.107949
sp|Q99624|S38A3_HUMAN	SLC38A3	Sodium-coupled neutral amino acid transporter 3 OS=Homo sapiens OX=9606 GN=SLC38A3 PE=1 SV=1	2	113.971	128.827	150.891	113.734	122.371	112.924	113.201	88.8059	92.8496	0.88656	0.252512	0.405271	1.18372	0.0905403	0.317492
sp|Q5T7W7|TSTD2_HUMAN	TSTD2	Thiosulfate sulfurtransferase/rhodanese-like domain-containing protein 2 OS=Homo sapiens OX=9606 GN=TSTD2 PE=1 SV=1	2	101.094	103.569	110.482	145.596	155.889	140.238	123.803	121.391	127.972	1.40165	0.00143122	0.0127073	1.18372	0.0101044	0.0934598
sp|Q16342|PDCD2_HUMAN	PDCD2	Programmed cell death protein 2 OS=Homo sapiens OX=9606 GN=PDCD2 PE=1 SV=2	4	556.844	501.417	434.895	674.077	701.12	716.838	472.806	665.361	629.661	1.40108	0.00593403	0.0299882	1.18339	0.148309	0.424019
sp|Q9Y6I9|TX264_HUMAN	TEX264	Testis-expressed protein 264 OS=Homo sapiens OX=9606 GN=TEX264 PE=1 SV=1	4	815.551	771.892	723.913	989.391	1013.62	1040.17	791.744	872.065	908.244	1.31662	0.00128498	0.0120214	1.18317	0.0137302	0.110097
sp|Q9UBZ9|REV1_HUMAN	REV1	DNA repair protein REV1 OS=Homo sapiens OX=9606 GN=REV1 PE=1 SV=1	7	507.593	544.726	605.526	511.767	554.03	491.835	527.701	385.352	403.753	0.939552	0.380559	0.53826	1.18289	0.171943	0.458988
sp|Q8WZ19|BACD1_HUMAN	KCTD13	BTB/POZ domain-containing adapter for CUL3-mediated RhoA degradation protein 1 OS=Homo sapiens OX=9606 GN=KCTD13 PE=1 SV=1	2	199.196	148.278	124.664	230.099	235.134	243.476	156.46	221.638	221.11	1.50106	0.0242157	0.0762088	1.18274	0.172239	0.459323
sp|O43805|SSNA1_HUMAN	SSNA1	Sjoegren syndrome nuclear autoantigen 1 OS=Homo sapiens OX=9606 GN=SSNA1 PE=1 SV=2	2	86.0606	72.2487	63.811	95.0507	73.1626	72.8003	57.8805	70.0866	75.8082	1.08506	0.555729	0.694874	1.18274	0.242523	0.54616
sp|Q8IWE4|DCNL3_HUMAN	DCUN1D3	DCN1-like protein 3 OS=Homo sapiens OX=9606 GN=DCUN1D3 PE=1 SV=1	2	173.068	188.794	166.77	169.833	175.698	190.786	153.052	147.238	153.301	1.01454	0.791099	0.870443	1.18238	0.0135702	0.109457
sp|O75665|OFD1_HUMAN	OFD1	Oral-facial-digital syndrome 1 protein OS=Homo sapiens OX=9606 GN=OFD1 PE=1 SV=1	10	1517.37	1640.19	1605.68	2474.88	2483.77	2513.17	2162.32	2018.13	2139.9	1.56864	1.93143e-05	0.00158576	1.18218	0.00115281	0.030183
sp|Q9H9Y4|GPN2_HUMAN	GPN2	GPN-loop GTPase 2 OS=Homo sapiens OX=9606 GN=GPN2 PE=1 SV=2	1	51.1113	66.4168	50.0627	48.6035	64.9785	53.1233	45.9126	43.9738	51.1344	0.994716	0.969245	0.983111	1.18213	0.183505	0.474795
sp|Q53FV1|ORML2_HUMAN	ORMDL2	ORM1-like protein 2 OS=Homo sapiens OX=9606 GN=ORMDL2 PE=1 SV=2	1	28.0961	31.3981	49.1711	64.8582	72.5579	65.4469	74.8195	50.2721	46.53	1.86686	0.0109242	0.0447383	1.18204	0.321414	0.626544
tr|A0A087X2H1|A0A087X2H1_HUMAN	HECTD1	Isoform of Q9ULT8, E3 ubiquitin-protein ligase HECTD1 OS=Homo sapiens OX=9606 GN=HECTD1 PE=1 SV=1	20	1939.29	1885.96	1873.39	3075.53	3010.36	3134.43	2509.39	2652	2643.59	1.61799	8.97121e-06	0.00124857	1.18134	0.0012811	0.0315822
sp|Q9H0H3|KLH25_HUMAN	KLHL25	Kelch-like protein 25 OS=Homo sapiens OX=9606 GN=KLHL25 PE=1 SV=1	2	66.8525	50.269	50.322	54.8505	55.6262	59.2046	42.566	50.7758	50.3047	1.01336	0.90185	0.942953	1.18124	0.0435945	0.210027
sp|Q8NBI6|XXLT1_HUMAN	XXYLT1	Xyloside xylosyltransferase 1 OS=Homo sapiens OX=9606 GN=XXYLT1 PE=1 SV=1	1	53.8993	55.6934	61.3916	57.9362	60.2714	64.6804	48.0162	53.8265	53.0172	1.06962	0.256755	0.409439	1.18099	0.0253723	0.156105
sp|Q8NBN3|TM87A_HUMAN	TMEM87A	Transmembrane protein 87A OS=Homo sapiens OX=9606 GN=TMEM87A PE=1 SV=3	2	143.023	142.616	164.653	170.366	183.239	166.34	154.185	131.703	154.377	1.15468	0.0592348	0.141772	1.18098	0.0431525	0.20888
sp|Q8IUL8|CILP2_HUMAN	CILP2	Cartilage intermediate layer protein 2 OS=Homo sapiens OX=9606 GN=CILP2 PE=2 SV=2	1	22.2833	14.7197	23.898	45.791	64.0464	42.7024	41.908	42.7253	44.546	2.50472	0.0134609	0.0513005	1.18084	0.310101	0.616068
sp|Q9H3F6|BACD3_HUMAN	KCTD10	BTB/POZ domain-containing adapter for CUL3-mediated RhoA degradation protein 3 OS=Homo sapiens OX=9606 GN=KCTD10 PE=1 SV=1	4	467.419	460.72	441.958	804.024	812.232	797.768	656.581	678.401	709.596	1.76194	2.32936e-06	0.000853581	1.1807	0.00151265	0.0344338
sp|P42695|CNDD3_HUMAN	NCAPD3	Condensin-2 complex subunit D3 OS=Homo sapiens OX=9606 GN=NCAPD3 PE=1 SV=2	13	1762.48	1820.3	1726.76	1995.01	1931.42	1998.58	1585.48	1740.1	1693.09	1.11592	0.00418855	0.024071	1.18059	0.00398093	0.0547921
sp|Q5SXM2|SNPC4_HUMAN	SNAPC4	snRNA-activating protein complex subunit 4 OS=Homo sapiens OX=9606 GN=SNAPC4 PE=1 SV=1	7	1093.53	1080.85	1020.57	1151.96	1156.93	1166.13	926.903	988.479	1028.21	1.08766	0.0151081	0.0552972	1.18054	0.00399825	0.0547921
sp|O14967|CLGN_HUMAN	CLGN	Calmegin OS=Homo sapiens OX=9606 GN=CLGN PE=1 SV=1	4	1510.05	1097.53	783.152	1334.16	1399.32	1568.42	788.486	1528.67	1326.87	1.26872	0.242645	0.393447	1.18053	0.397479	0.696777
sp|O14965|AURKA_HUMAN	AURKA	Aurora kinase A OS=Homo sapiens OX=9606 GN=AURKA PE=1 SV=2	9	1201.43	1189.94	1122.63	2516.8	2543.68	2593.47	2055.06	2181.25	2248.4	2.17813	2.02488e-06	0.000790184	1.18031	0.00307278	0.0482403
sp|Q9UBC1|IKBL1_HUMAN	NFKBIL1	NF-kappa-B inhibitor-like protein 1 OS=Homo sapiens OX=9606 GN=NFKBIL1 PE=1 SV=1	2	31.959	42.1626	40.6249	46.8316	58.5046	60.6193	58.0753	42.3361	40.2166	1.44628	0.0329231	0.0940414	1.1801	0.298921	0.604407
sp|Q13017|RHG05_HUMAN	ARHGAP5	Rho GTPase-activating protein 5 OS=Homo sapiens OX=9606 GN=ARHGAP5 PE=1 SV=2	10	1453.37	1388.32	1328.25	1399.23	1468.51	1435.96	1123.54	1243.98	1279.9	1.03208	0.341085	0.49923	1.17993	0.0130471	0.10715
sp|P62891|RL39_HUMAN	RPL39	60S ribosomal protein L39 OS=Homo sapiens OX=9606 GN=RPL39 PE=1 SV=2	1	17.3077	15.8154	11.5629	15.1266	18.1112	18.8997	12.0687	13.2973	18.8218	1.16675	0.296247	0.45153	1.17991	0.326759	0.631863
sp|P52292|IMA1_HUMAN	KPNA2	Importin subunit alpha-1 OS=Homo sapiens OX=9606 GN=KPNA2 PE=1 SV=1	18	2617.64	2608.68	2674.15	5326.35	5147.65	5048.41	4439.95	4435.78	4281.6	1.96475	7.07131e-06	0.00121406	1.17975	0.00122614	0.0311092
sp|O60361|NDK8_HUMAN	NME2P1	Putative nucleoside diphosphate kinase OS=Homo sapiens OX=9606 GN=NME2P1 PE=5 SV=1	5	1120.37	1147.23	980.663	1104.23	1089.31	1134.27	819.937	1007.65	993.309	1.02449	0.644938	0.763515	1.1797	0.0521112	0.231715
sp|Q9H553|ALG2_HUMAN	ALG2	Alpha-1,3/1,6-mannosyltransferase ALG2 OS=Homo sapiens OX=9606 GN=ALG2 PE=1 SV=1	6	878.272	886.464	718.204	880.784	828.766	928.682	656.707	789.645	790.34	1.06254	0.450104	0.602123	1.17952	0.0648986	0.262639
sp|O75165|DJC13_HUMAN	DNAJC13	DnaJ homolog subfamily C member 13 OS=Homo sapiens OX=9606 GN=DNAJC13 PE=1 SV=5	26	6668.37	6957.87	6894.2	6393.18	6324.75	6414.29	5570.07	5320.93	5329.86	0.932349	0.00730539	0.0348068	1.17948	0.000350761	0.0172994
sp|Q9NRH1|YAE1_HUMAN	YAE1	Protein YAE1 homolog OS=Homo sapiens OX=9606 GN=YAE1 PE=1 SV=1	2	118.364	123.317	122.267	146.626	146.215	141.045	134.444	112.299	121.185	1.19216	0.000574153	0.00758583	1.17927	0.0301785	0.171151
sp|Q9UBS4|DJB11_HUMAN	DNAJB11	DnaJ homolog subfamily B member 11 OS=Homo sapiens OX=9606 GN=DNAJB11 PE=1 SV=1	9	2701.41	2727.77	2300.64	2880.61	2739.93	3073.21	1834.45	2950.3	2590.37	1.1247	0.12939	0.249202	1.17879	0.268923	0.572118
sp|Q969Q6|P2R3C_HUMAN	PPP2R3C	Serine/threonine-protein phosphatase 2A regulatory subunit B'' subunit gamma OS=Homo sapiens OX=9606 GN=PPP2R3C PE=1 SV=1	7	616.841	649.402	679.201	636.432	690.535	657.808	575.214	522.168	586.641	1.02022	0.612666	0.739113	1.17859	0.0167263	0.122806
sp|Q6P1A2|MBOA5_HUMAN	LPCAT3	Lysophospholipid acyltransferase 5 OS=Homo sapiens OX=9606 GN=LPCAT3 PE=1 SV=1	2	232.666	225.536	245.399	229.364	231.639	215.877	191.406	185.428	197.499	0.962023	0.306922	0.463636	1.17855	0.00477081	0.0604279
sp|Q93063|EXT2_HUMAN	EXT2	Exostosin-2 OS=Homo sapiens OX=9606 GN=EXT2 PE=1 SV=1	4	386.927	436.6	517.065	610.691	631.177	575.915	612.154	441.727	488.562	1.35596	0.0181421	0.0621811	1.17851	0.160376	0.441774
sp|Q7Z3V4|UBE3B_HUMAN	UBE3B	Ubiquitin-protein ligase E3B OS=Homo sapiens OX=9606 GN=UBE3B PE=1 SV=3	4	370.549	390.945	412.187	398.509	411.836	377.825	369.65	307.068	331.879	1.01234	0.771893	0.857136	1.17804	0.0445559	0.212042
sp|P49759|CLK1_HUMAN	CLK1	Dual specificity protein kinase CLK1 OS=Homo sapiens OX=9606 GN=CLK1 PE=1 SV=2	7	943.575	892.392	800.706	1489.89	1445.66	1558.62	1148.75	1363.72	1304.65	1.70449	0.000310729	0.00571294	1.17737	0.0351094	0.187197
sp|Q8NBP0|TTC13_HUMAN	TTC13	Tetratricopeptide repeat protein 13 OS=Homo sapiens OX=9606 GN=TTC13 PE=2 SV=3	9	1190.8	1218.19	1176.75	1502.51	1481.99	1494.32	1203.02	1276.83	1324.97	1.24906	2.54047e-05	0.0018424	1.17714	0.00334623	0.0498778
sp|Q5SW96|ARH_HUMAN	LDLRAP1	Low density lipoprotein receptor adapter protein 1 OS=Homo sapiens OX=9606 GN=LDLRAP1 PE=1 SV=3	4	400.993	383.403	367.987	415.27	414.055	443.551	343.1	387.84	350.517	1.10456	0.0414371	0.110309	1.177	0.0193875	0.134303
sp|Q9BY50|SC11C_HUMAN	SEC11C	Signal peptidase complex catalytic subunit SEC11C OS=Homo sapiens OX=9606 GN=SEC11C PE=1 SV=3	1	155.794	177.983	207.386	189.225	206.821	189.771	184.574	157.777	155.436	1.08251	0.405401	0.560029	1.17684	0.0557759	0.242099
sp|P35869|AHR_HUMAN	AHR	Aryl hydrocarbon receptor OS=Homo sapiens OX=9606 GN=AHR PE=1 SV=2	3	186.298	143.175	122.288	173.941	170.75	200.08	118.813	173.721	170.397	1.20588	0.214103	0.360244	1.17679	0.245383	0.54918
sp|Q5TEA3|CT194_HUMAN	C20orf194	Uncharacterized protein C20orf194 OS=Homo sapiens OX=9606 GN=C20orf194 PE=1 SV=1	1	57.1857	36.6406	31.3556	59.8207	57.0839	67.5278	35.9501	59.6546	61.1222	1.47332	0.0802428	0.176534	1.17678	0.350055	0.651238
sp|P07093|GDN_HUMAN	SERPINE2	Glia-derived nexin OS=Homo sapiens OX=9606 GN=SERPINE2 PE=1 SV=1	4	226.437	222.876	200.783	329.211	338.192	324.066	245.927	299.08	297.664	1.52511	0.000227617	0.0049403	1.17658	0.0508194	0.228701
sp|Q8TAK5|GABP2_HUMAN	GABPB2	GA-binding protein subunit beta-2 OS=Homo sapiens OX=9606 GN=GABPB2 PE=1 SV=1	1	216.612	217.947	238.238	158.647	170.355	153.834	160.61	115.701	134.131	0.717655	0.0017697	0.0145903	1.17638	0.158159	0.438024
tr|M0QXE6|M0QXE6_HUMAN	POLD1	Isoform of P28340, DNA polymerase delta catalytic subunit (Fragment) OS=Homo sapiens OX=9606 GN=POLD1 PE=1 SV=1	1	21.6904	21.214	22.1439	13.9785	20.0476	13.9613	11.3257	14.0486	15.4249	0.73772	0.0496763	0.125725	1.17618	0.366825	0.668221
sp|Q9NQC3-5|RTN4-5_HUMAN	RTN4	Isoform of Q9NQC3, Isoform B2 of Reticulon-4 OS=Homo sapiens OX=9606 GN=RTN4 PE=1 SV=2	2	72.2408	72.7128	69.7281	79.1623	83.3252	84.8161	70.4546	68.4227	71.3838	1.15195	0.00487203	0.0264237	1.17617	0.00291684	0.0472401
sp|Q9UKA4|AKA11_HUMAN	AKAP11	A-kinase anchor protein 11 OS=Homo sapiens OX=9606 GN=AKAP11 PE=1 SV=1	14	1812.46	1848.25	1741.89	2281.99	2252.25	2236.65	1911.75	1881.56	1963.41	1.25327	0.000177757	0.00442773	1.17617	0.000246165	0.0156452
sp|P60604|UB2G2_HUMAN	UBE2G2	Ubiquitin-conjugating enzyme E2 G2 OS=Homo sapiens OX=9606 GN=UBE2G2 PE=1 SV=1	2	218.08	255.89	251.96	366.53	360.701	351.559	332.329	279.262	305.722	1.48608	0.000771616	0.00886711	1.17603	0.0277959	0.164047
sp|O60245|PCDH7_HUMAN	PCDH7	Protocadherin-7 OS=Homo sapiens OX=9606 GN=PCDH7 PE=1 SV=2	2	167.182	189.411	185.526	184.722	178.536	182.559	176.163	145.048	143.126	1.00682	0.870422	0.922543	1.17548	0.0666798	0.266817
sp|Q13625|ASPP2_HUMAN	TP53BP2	Apoptosis-stimulating of p53 protein 2 OS=Homo sapiens OX=9606 GN=TP53BP2 PE=1 SV=2	8	1132.78	937.165	880.993	1205.57	1244.37	1256.2	891.707	1118.16	1143.09	1.25592	0.0318381	0.0919032	1.17545	0.0862091	0.309454
sp|O60239|3BP5_HUMAN	SH3BP5	SH3 domain-binding protein 5 OS=Homo sapiens OX=9606 GN=SH3BP5 PE=1 SV=2	2	148.281	169.373	145.703	220.735	203.951	208.856	169.179	172.475	197.443	1.36729	0.00324123	0.0209644	1.17519	0.0369149	0.19172
sp|Q13257|MD2L1_HUMAN	MAD2L1	Mitotic spindle assembly checkpoint protein MAD2A OS=Homo sapiens OX=9606 GN=MAD2L1 PE=1 SV=1	9	1382.17	1315.98	1376.81	1265.83	1409.98	1337.82	1140.59	1071.03	1204.26	0.98495	0.684247	0.794114	1.17499	0.0245424	0.152252
sp|P62256|UBE2H_HUMAN	UBE2H	Ubiquitin-conjugating enzyme E2 H OS=Homo sapiens OX=9606 GN=UBE2H PE=1 SV=1	3	915.452	787.31	743.209	913.826	941.148	959.209	694.693	849.651	850.777	1.15054	0.0827471	0.180616	1.17496	0.0593388	0.24976
sp|Q8WVZ9|KBTB7_HUMAN	KBTBD7	Kelch repeat and BTB domain-containing protein 7 OS=Homo sapiens OX=9606 GN=KBTBD7 PE=1 SV=1	1	46.4883	46.7021	67.7886	87.3595	91.7369	81.7107	77.4024	76.2733	68.3409	1.62013	0.0120916	0.0478531	1.17472	0.033588	0.182189
sp|Q8NCG7|DGLB_HUMAN	DAGLB	Sn1-specific diacylglycerol lipase beta OS=Homo sapiens OX=9606 GN=DAGLB PE=1 SV=2	3	236.978	259.916	271.465	281.929	257	260.798	239.161	217.529	224.192	1.04082	0.458594	0.609006	1.17455	0.0169461	0.123443
sp|Q9BUE6|ISCA1_HUMAN	ISCA1	Iron-sulfur cluster assembly 1 homolog, mitochondrial OS=Homo sapiens OX=9606 GN=ISCA1 PE=1 SV=1	2	134.997	142.942	127.478	239.012	247.805	240.645	200.193	213.683	205.722	1.79435	3.29673e-05	0.00200988	1.17409	0.00164102	0.0357663
sp|Q15818|NPTX1_HUMAN	NPTX1	Neuronal pentraxin-1 OS=Homo sapiens OX=9606 GN=NPTX1 PE=2 SV=2	3	136.164	135.77	123.422	313.078	340.184	341.457	274.292	282.135	290.92	2.51601	3.9389e-05	0.00218661	1.17392	0.00923046	0.0885756
sp|O43684|BUB3_HUMAN	BUB3	Mitotic checkpoint protein BUB3 OS=Homo sapiens OX=9606 GN=BUB3 PE=1 SV=1	14	3383.56	3366.85	3411.19	3477.72	3318	3228.12	2928.06	2843.51	2767.58	0.986443	0.569127	0.705873	1.17387	0.00461087	0.0593442
sp|Q96S82|UBL7_HUMAN	UBL7	Ubiquitin-like protein 7 OS=Homo sapiens OX=9606 GN=UBL7 PE=1 SV=2	4	490.833	407.563	364.321	484.635	525.443	517.247	334.11	461.985	505.115	1.20955	0.0874235	0.187696	1.17377	0.226879	0.53013
sp|P16989-2|YBOX3-2_HUMAN	YBX3	Isoform of P16989, Isoform 2 of Y-box-binding protein 3 OS=Homo sapiens OX=9606 GN=YBX3 PE=1 SV=4	1	185.01	108.233	72.486	118.816	140.515	133.27	63.1915	133.035	138.253	1.07348	0.80411	0.88015	1.17377	0.482026	0.756926
sp|Q96QD5|DEPD7_HUMAN	DEPDC7	DEP domain-containing protein 7 OS=Homo sapiens OX=9606 GN=DEPDC7 PE=2 SV=1	4	423.422	432.468	442.148	735.309	740.724	745.042	617.793	651.44	623.105	1.7111	9.22134e-07	0.000759838	1.17372	0.000534416	0.0212599
sp|P62266|RS23_HUMAN	RPS23	40S ribosomal protein S23 OS=Homo sapiens OX=9606 GN=RPS23 PE=1 SV=3	4	685.429	781.358	824.667	901.162	824.488	857.174	774.075	723.41	703.21	1.12716	0.106346	0.21647	1.17364	0.0141498	0.112145
sp|Q9UBR1|BUP1_HUMAN	UPB1	Beta-ureidopropionase OS=Homo sapiens OX=9606 GN=UPB1 PE=1 SV=1	1	72.9439	68.1731	67.7778	75.924	76.1778	84.591	63.6903	69.7419	68.2499	1.13307	0.048262	0.122897	1.17359	0.025982	0.158424
sp|Q9NRX1|PNO1_HUMAN	PNO1	RNA-binding protein PNO1 OS=Homo sapiens OX=9606 GN=PNO1 PE=1 SV=1	4	628.061	608.203	559.642	621.153	648.81	642.607	508.658	561.394	560.072	1.06496	0.151594	0.278421	1.17327	0.00813942	0.0818436
sp|Q96G74|OTUD5_HUMAN	OTUD5	OTU domain-containing protein 5 OS=Homo sapiens OX=9606 GN=OTUD5 PE=1 SV=1	3	372.976	395.699	389.525	753.132	775.994	787.194	640.456	657.555	676.289	1.99993	5.75894e-06	0.00121406	1.17324	0.00137959	0.0334566
sp|Q16611|BAK_HUMAN	BAK1	Bcl-2 homologous antagonist/killer OS=Homo sapiens OX=9606 GN=BAK1 PE=1 SV=1	1	20.7939	30.3964	25.9189	28.3405	24.1779	22.1606	20.1056	23.8852	19.6665	0.968484	0.819107	0.89078	1.17314	0.17922	0.468846
sp|O00303|EIF3F_HUMAN	EIF3F	Eukaryotic translation initiation factor 3 subunit F OS=Homo sapiens OX=9606 GN=EIF3F PE=1 SV=1	14	3279.13	3201.47	2953.59	3253.97	3223.75	3276.48	1891.64	3384.27	3039.14	1.03392	0.343403	0.501459	1.17308	0.347824	0.64989
sp|Q96RR1|PEO1_HUMAN	TWNK	Twinkle protein, mitochondrial OS=Homo sapiens OX=9606 GN=TWNK PE=1 SV=1	3	234.974	279.44	260.695	419.437	392.006	395.837	359.393	352.458	317.382	1.55756	0.00074227	0.00877788	1.17299	0.0189385	0.131974
sp|Q8NBL1|PGLT1_HUMAN	POGLUT1	Protein O-glucosyltransferase 1 OS=Homo sapiens OX=9606 GN=POGLUT1 PE=1 SV=1	1	263.421	252.143	254.04	267.082	267.088	265.822	203.909	233.978	244.185	1.03949	0.0448146	0.11696	1.17288	0.0313895	0.17511
sp|P27797|CALR_HUMAN	CALR	Calreticulin OS=Homo sapiens OX=9606 GN=CALR PE=1 SV=1	29	8790.85	8674.67	8711.99	9141.41	7733.85	8547.85	6532.84	7397.87	7746.01	0.971181	0.572296	0.708454	1.17283	0.0835517	0.303236
sp|Q8N1Q1|CAH13_HUMAN	CA13	Carbonic anhydrase 13 OS=Homo sapiens OX=9606 GN=CA13 PE=1 SV=1	1	30.6972	34.0709	39.1762	40.5543	36.2162	41.0867	35.7046	30.9388	33.8732	1.13385	0.185928	0.325573	1.17251	0.0495328	0.225012
sp|Q9Y6W3|CAN7_HUMAN	CAPN7	Calpain-7 OS=Homo sapiens OX=9606 GN=CAPN7 PE=1 SV=1	9	761.55	776.826	761.495	834.768	834.353	864.291	731.85	695.827	733.56	1.10155	0.00221114	0.0168718	1.1722	0.00142073	0.0334566
sp|Q9HD34|LYRM4_HUMAN	LYRM4	LYR motif-containing protein 4 OS=Homo sapiens OX=9606 GN=LYRM4 PE=1 SV=1	5	536.777	583.69	647.607	645.504	674.499	593.625	556.592	499.362	577.406	1.08232	0.290739	0.445925	1.17159	0.0482342	0.221445
sp|Q9UMR3|TBX20_HUMAN	TBX20	T-box transcription factor TBX20 OS=Homo sapiens OX=9606 GN=TBX20 PE=1 SV=4	1	132.874	118.555	114.272	136.909	138.824	136.63	114.47	118.674	118.833	1.1276	0.0516449	0.129034	1.17156	0.000222149	0.0155676
sp|P84085|ARF5_HUMAN	ARF5	ADP-ribosylation factor 5 OS=Homo sapiens OX=9606 GN=ARF5 PE=1 SV=2	4	1553.44	1215.52	884.461	1279.39	1180.64	1432	744.558	1394.36	1183.22	1.06531	0.719718	0.819521	1.17154	0.406279	0.701346
sp|P57682|KLF3_HUMAN	KLF3	Krueppel-like factor 3 OS=Homo sapiens OX=9606 GN=KLF3 PE=1 SV=1	1	19.689	16.5514	19.6683	36.2979	40.7337	38.1595	27.5898	36.7157	34.0422	2.06034	0.000282183	0.00545399	1.17126	0.134448	0.400072
sp|Q9NZ43|USE1_HUMAN	USE1	Vesicle transport protein USE1 OS=Homo sapiens OX=9606 GN=USE1 PE=1 SV=2	2	103.026	101.811	107.554	103.449	101.367	101.365	81.4806	94.595	85.3896	0.980121	0.332738	0.489724	1.17102	0.0195273	0.134595
sp|Q9UHK0|NUFP1_HUMAN	NUFIP1	Nuclear fragile X mental retardation-interacting protein 1 OS=Homo sapiens OX=9606 GN=NUFIP1 PE=1 SV=2	5	380.58	340.42	383.592	593.772	590.436	564.051	525.702	462.013	505.252	1.58272	0.000216281	0.00486929	1.171	0.0154364	0.116845
sp|Q9H773|DCTP1_HUMAN	DCTPP1	dCTP pyrophosphatase 1 OS=Homo sapiens OX=9606 GN=DCTPP1 PE=1 SV=1	3	143.423	155.623	155.162	141.203	146.471	151.933	124.891	130.411	120.17	0.967854	0.389989	0.547441	1.17081	0.00754246	0.0779451
sp|Q8WV16|DCAF4_HUMAN	DCAF4	DDB1- and CUL4-associated factor 4 OS=Homo sapiens OX=9606 GN=DCAF4 PE=1 SV=3	1	55.7185	48.6481	54.4339	107.031	100.215	104.915	84.3921	93.2675	88.9946	1.96574	6.6322e-05	0.00275893	1.17066	0.00963439	0.0911707
sp|Q5RI15|COX20_HUMAN	COX20	Cytochrome c oxidase assembly protein COX20, mitochondrial OS=Homo sapiens OX=9606 GN=COX20 PE=1 SV=2	1	19.629	14.5667	18.9937	18.8317	19.121	16.0873	16.1429	12.8871	17.1342	1.01599	0.88638	0.932578	1.1706	0.177508	0.467141
sp|Q03181|PPARD_HUMAN	PPARD	Peroxisome proliferator-activated receptor delta OS=Homo sapiens OX=9606 GN=PPARD PE=1 SV=1	2	267.017	307.458	299.226	272.28	283.373	294.417	254.506	230.143	241.561	0.972953	0.601107	0.729655	1.17056	0.0122222	0.104226
sp|Q9BX70|BTBD2_HUMAN	BTBD2	BTB/POZ domain-containing protein 2 OS=Homo sapiens OX=9606 GN=BTBD2 PE=1 SV=1	1	166.392	152.425	138.166	217.205	235.267	224.316	169.272	194.782	214.157	1.48099	0.00164282	0.0139097	1.17049	0.0790401	0.293509
sp|Q9NWV8|BABA1_HUMAN	BABAM1	BRISC and BRCA1-A complex member 1 OS=Homo sapiens OX=9606 GN=BABAM1 PE=1 SV=1	10	1118.62	1134.44	1176.46	957.85	1000.66	924.505	852.226	768.521	842.461	0.840647	0.00287768	0.0195257	1.17043	0.0152645	0.116365
sp|Q8N7W2|BEND7_HUMAN	BEND7	BEN domain-containing protein 7 OS=Homo sapiens OX=9606 GN=BEND7 PE=1 SV=2	2	43.3884	47.5771	40.0689	53.5329	49.1764	49.7566	34.781	47.4777	48.0079	1.16356	0.0496105	0.125665	1.17041	0.177996	0.468125
sp|Q9BVG3|TRI62_HUMAN	TRIM62	E3 ubiquitin-protein ligase TRIM62 OS=Homo sapiens OX=9606 GN=TRIM62 PE=1 SV=1	1	11.7164	18.8403	21.5144	29.1984	27.5229	32.264	27.0256	24.1953	24.8143	1.70892	0.019079	0.0644601	1.17032	0.0573196	0.245903
sp|Q9H2G4|TSYL2_HUMAN	TSPYL2	Testis-specific Y-encoded-like protein 2 OS=Homo sapiens OX=9606 GN=TSPYL2 PE=1 SV=1	1	45.2596	41.8021	42.5061	83.8702	89.1845	94.0856	81.5117	77.7213	69.032	2.06178	0.000126705	0.0037758	1.17031	0.051838	0.231451
sp|P46977|STT3A_HUMAN	STT3A	Dolichyl-diphosphooligosaccharide--protein glycosyltransferase subunit STT3A OS=Homo sapiens OX=9606 GN=STT3A PE=1 SV=2	9	1215.35	1279.1	1289.19	1192.65	1191.95	1205.46	1028.98	996.249	1043.22	0.948838	0.0517778	0.129208	1.16999	0.000283422	0.0161882
sp|P57737-3|CORO7-3_HUMAN	CORO7	Isoform of P57737, Isoform 3 of Coronin-7 OS=Homo sapiens OX=9606 GN=CORO7 PE=1 SV=2	1	52.0816	40.7247	30.7928	61.7254	71.3593	58.5502	44.7715	54.8352	64.1859	1.55046	0.0353447	0.0981532	1.16999	0.244107	0.54772
sp|P16157|ANK1_HUMAN	ANK1	Ankyrin-1 OS=Homo sapiens OX=9606 GN=ANK1 PE=1 SV=3	3	118.938	119.831	118.162	119.048	136.087	129.425	106.866	104.44	117.385	1.07741	0.138153	0.260807	1.16997	0.0427561	0.208191
sp|O95178|NDUB2_HUMAN	NDUFB2	NADH dehydrogenase [ubiquinone] 1 beta subcomplex subunit 2, mitochondrial OS=Homo sapiens OX=9606 GN=NDUFB2 PE=1 SV=1	1	93.663	70.9218	68.9046	113.982	121.476	131.121	99.1221	105.122	109.089	1.57	0.00904116	0.039664	1.16993	0.0365877	0.190978
sp|O95997|PTTG1_HUMAN	PTTG1	Securin OS=Homo sapiens OX=9606 GN=PTTG1 PE=1 SV=1	2	238.976	215.395	213.022	499.797	528.345	498.568	395.919	429.489	479.723	2.28757	2.34413e-05	0.0017624	1.16978	0.0479885	0.220564
sp|Q96J42|TXD15_HUMAN	TXNDC15	Thioredoxin domain-containing protein 15 OS=Homo sapiens OX=9606 GN=TXNDC15 PE=1 SV=1	1	9.15619	11.79	12.6904	19.9857	17.169	12.8574	17.8856	12.415	12.4652	1.48684	0.0789929	0.174451	1.16944	0.430166	0.718606
sp|P27105|STOM_HUMAN	STOM	Erythrocyte band 7 integral membrane protein OS=Homo sapiens OX=9606 GN=STOM PE=1 SV=3	4	764.605	726.96	735.114	1019.55	1030	1048.48	796.393	928.222	925.072	1.39132	3.3951e-05	0.00201777	1.16921	0.0278409	0.164047
sp|P43694|GATA4_HUMAN	GATA4	Transcription factor GATA-4 OS=Homo sapiens OX=9606 GN=GATA4 PE=1 SV=2	2	46.0096	45.9846	51.3885	68.4449	67.2102	68.7591	51.7792	64.6956	58.3698	1.42565	0.000395444	0.00627169	1.16912	0.0586582	0.249131
sp|Q92784|DPF3_HUMAN	DPF3	Zinc finger protein DPF3 OS=Homo sapiens OX=9606 GN=DPF3 PE=1 SV=3	2	259.115	298.383	268.645	448.467	430.333	420.027	388.738	383.231	339.062	1.57216	0.000402197	0.00632552	1.16903	0.024451	0.151985
sp|Q8N766|EMC1_HUMAN	EMC1	ER membrane protein complex subunit 1 OS=Homo sapiens OX=9606 GN=EMC1 PE=1 SV=1	15	1776.72	1769.42	1691.96	1717.82	1635.62	1648.16	1356.18	1431.01	1491.86	0.95485	0.101898	0.209813	1.16886	0.00677779	0.0741704
sp|Q96DN5|TBC31_HUMAN	TBC1D31	TBC1 domain family member 31 OS=Homo sapiens OX=9606 GN=TBC1D31 PE=1 SV=2	1	30.32	27.808	22.2389	39.4337	44.388	46.1818	29.3359	39.175	42.7119	1.61762	0.00611875	0.0306531	1.16886	0.234972	0.53702
sp|Q9BU89|DOHH_HUMAN	DOHH	Deoxyhypusine hydroxylase OS=Homo sapiens OX=9606 GN=DOHH PE=1 SV=1	1	16.7773	15.5011	12.1467	28.5392	27.8299	23.9787	16.9598	28.0849	23.6987	1.80861	0.00376076	0.0227282	1.16881	0.334962	0.6394
sp|Q14CZ0|CP072_HUMAN	C16orf72	UPF0472 protein C16orf72 OS=Homo sapiens OX=9606 GN=C16orf72 PE=1 SV=1	2	145.936	143.593	134.085	340.304	324.669	318.419	282.203	287.303	271.887	2.32143	1.50796e-05	0.00156769	1.16877	0.00396127	0.0547921
sp|Q9Y297|FBW1A_HUMAN	BTRC	F-box/WD repeat-containing protein 1A OS=Homo sapiens OX=9606 GN=BTRC PE=1 SV=1	6	827.617	871.753	853.956	1221.42	1306.26	1243.77	1103.75	1023.58	1099.73	1.47707	0.000139837	0.00391843	1.1687	0.00756642	0.0779959
sp|Q9NVN3|RIC8B_HUMAN	RIC8B	Synembryn-B OS=Homo sapiens OX=9606 GN=RIC8B PE=1 SV=2	3	415.592	377.48	333.007	464.572	476.586	485.258	390.673	416.612	413.274	1.26671	0.0152401	0.0554837	1.16866	0.00246641	0.0428225
sp|Q8WVC6|DCAKD_HUMAN	DCAKD	Dephospho-CoA kinase domain-containing protein OS=Homo sapiens OX=9606 GN=DCAKD PE=1 SV=1	3	388.281	398.353	395.031	377.1	391.913	405.335	325.176	329.628	350.14	0.993808	0.792555	0.871693	1.16857	0.00728797	0.0763919
sp|Q9H8M1|CQ10B_HUMAN	COQ10B	Coenzyme Q-binding protein COQ10 homolog B, mitochondrial OS=Homo sapiens OX=9606 GN=COQ10B PE=2 SV=1	1	121.301	136.19	138.85	210.394	230.666	221.212	192.967	183.115	190.656	1.67097	0.000378643	0.00619961	1.16857	0.0083513	0.0831578
sp|P60228|EIF3E_HUMAN	EIF3E	Eukaryotic translation initiation factor 3 subunit E OS=Homo sapiens OX=9606 GN=EIF3E PE=1 SV=1	20	4328.74	4415.44	4375.8	4517.68	4561.12	4588.9	3830.52	3892.64	3973.68	1.04175	0.00494567	0.0265769	1.1685	0.00014373	0.0141912
sp|Q7Z5Y7|KCD20_HUMAN	KCTD20	BTB/POZ domain-containing protein KCTD20 OS=Homo sapiens OX=9606 GN=KCTD20 PE=1 SV=1	1	45.1864	48.7908	52.1188	60.5541	72.2381	72.3687	50.1781	55.5938	69.8654	1.40429	0.0110225	0.0448418	1.16809	0.235683	0.537721
sp|P61009|SPCS3_HUMAN	SPCS3	Signal peptidase complex subunit 3 OS=Homo sapiens OX=9606 GN=SPCS3 PE=1 SV=1	7	3144.94	1988.54	1502.87	2199.79	2162.55	2488.24	1348.24	2492.13	2024.47	1.03228	0.892867	0.936762	1.16808	0.398067	0.696894
sp|O00483|NDUA4_HUMAN	NDUFA4	Cytochrome c oxidase subunit NDUFA4 OS=Homo sapiens OX=9606 GN=NDUFA4 PE=1 SV=1	4	295.653	300.622	297.538	356.837	387.415	383.632	285.992	308.481	371.222	1.26188	0.00131346	0.0121214	1.16795	0.11834	0.372
sp|O95235|KI20A_HUMAN	KIF20A	Kinesin-like protein KIF20A OS=Homo sapiens OX=9606 GN=KIF20A PE=1 SV=1	9	433.502	449.094	460.485	1013.39	1002.85	970.553	877.931	803.832	876.202	2.22384	3.4204e-06	0.000965074	1.16764	0.00661787	0.0728945
sp|Q7L8L6|FAKD5_HUMAN	FASTKD5	FAST kinase domain-containing protein 5, mitochondrial OS=Homo sapiens OX=9606 GN=FASTKD5 PE=1 SV=1	2	350.756	405.585	427.684	502.525	479.318	497.999	433.908	400.339	433.302	1.24984	0.0146362	0.0541764	1.16748	0.00579429	0.0668607
sp|Q5W0V3|F16B1_HUMAN	FAM160B1	Protein FAM160B1 OS=Homo sapiens OX=9606 GN=FAM160B1 PE=1 SV=1	8	667.379	842.986	931.517	935.778	957.103	877.924	952.997	670.819	749.658	1.1347	0.247997	0.399909	1.1674	0.203937	0.499931
sp|Q5TGZ0|MIC10_HUMAN	MICOS10	MICOS complex subunit MIC10 OS=Homo sapiens OX=9606 GN=MICOS10 PE=1 SV=1	1	187.197	123.804	111.387	177.879	199.302	212.303	129.073	175.371	200.591	1.3956	0.0945744	0.199085	1.16721	0.292153	0.598099
sp|O60333|KIF1B_HUMAN	KIF1B	Kinesin-like protein KIF1B OS=Homo sapiens OX=9606 GN=KIF1B PE=1 SV=5	14	1833.35	1681.92	1497.33	2200.11	2152.09	2100.85	1795.58	1867.47	1867.13	1.28737	0.00903692	0.039664	1.16688	0.00118151	0.0305743
sp|Q0JRZ9|FCHO2_HUMAN	FCHO2	F-BAR domain only protein 2 OS=Homo sapiens OX=9606 GN=FCHO2 PE=1 SV=2	5	649.647	652.865	601.686	648.364	649.273	658.35	512.731	585.467	578.19	1.0272	0.3636	0.521958	1.16679	0.0162382	0.120865
sp|Q9HB20|PKHA3_HUMAN	PLEKHA3	Pleckstrin homology domain-containing family A member 3 OS=Homo sapiens OX=9606 GN=PLEKHA3 PE=1 SV=2	3	250.09	238.972	223.196	294.859	314.142	318.303	252.595	262.024	280.149	1.30192	0.00252204	0.0182478	1.16676	0.0151578	0.116092
sp|Q6EMB2|TTLL5_HUMAN	TTLL5	Tubulin polyglutamylase TTLL5 OS=Homo sapiens OX=9606 GN=TTLL5 PE=1 SV=3	1	48.5563	54.7253	52.0265	104.395	124.175	110.321	113.071	84.934	92.4533	2.18206	0.000564634	0.00749947	1.16675	0.190412	0.483404
sp|Q9NUN5|LMBD1_HUMAN	LMBRD1	Probable lysosomal cobalamin transporter OS=Homo sapiens OX=9606 GN=LMBRD1 PE=1 SV=1	1	559.994	601.393	571.467	651.517	597.381	666.227	506.902	581.76	553.015	1.10519	0.0667386	0.155155	1.16657	0.0393271	0.198892
sp|Q99741|CDC6_HUMAN	CDC6	Cell division control protein 6 homolog OS=Homo sapiens OX=9606 GN=CDC6 PE=1 SV=1	3	165.577	186.811	205.204	314.613	351.972	316.064	300.284	262.655	279.667	1.76231	0.00106886	0.010697	1.1662	0.0462371	0.215536
sp|Q49AR2|CE022_HUMAN	C5orf22	UPF0489 protein C5orf22 OS=Homo sapiens OX=9606 GN=C5orf22 PE=1 SV=2	3	204.424	221.672	229.911	349.77	358.248	345.999	318.266	285.421	300.323	1.60672	9.11485e-05	0.00325285	1.16594	0.00792762	0.0807042
sp|Q86UW7|CAPS2_HUMAN	CADPS2	Calcium-dependent secretion activator 2 OS=Homo sapiens OX=9606 GN=CADPS2 PE=1 SV=2	2	133.965	107.69	191.217	126.318	151.065	120.296	120.349	112.632	108.13	0.918699	0.679709	0.790438	1.16583	0.134383	0.400024
sp|P48556|PSMD8_HUMAN	PSMD8	26S proteasome non-ATPase regulatory subunit 8 OS=Homo sapiens OX=9606 GN=PSMD8 PE=1 SV=2	9	1871.25	1695.62	1496.78	1581.4	1608.14	1683.28	1198.45	1463.92	1517.54	0.962314	0.60164	0.730111	1.16577	0.0889281	0.314343
sp|Q49MG5|MAP9_HUMAN	MAP9	Microtubule-associated protein 9 OS=Homo sapiens OX=9606 GN=MAP9 PE=1 SV=3	5	1332.21	1318.52	1191.06	1386.28	1382.07	1509.94	1118.21	1298.51	1253.24	1.11362	0.0770761	0.171621	1.16576	0.0415374	0.205645
sp|P53350|PLK1_HUMAN	PLK1	Serine/threonine-protein kinase PLK1 OS=Homo sapiens OX=9606 GN=PLK1 PE=1 SV=1	7	1011.5	913.381	892.377	1956.97	1965.85	2015.47	1587.06	1742.83	1764.2	2.10783	1.42912e-05	0.00156382	1.16572	0.00869688	0.0850489
sp|Q92859|NEO1_HUMAN	NEO1	Neogenin OS=Homo sapiens OX=9606 GN=NEO1 PE=1 SV=2	1	50.0085	39.0304	18.0989	45.8567	48.5777	47.8857	24.2574	47.4915	50.3537	1.32838	0.280022	0.433711	1.16558	0.462546	0.74227
sp|Q15025|TNIP1_HUMAN	TNIP1	TNFAIP3-interacting protein 1 OS=Homo sapiens OX=9606 GN=TNIP1 PE=1 SV=2	5	515.352	455.377	454.826	462.77	499.174	473.836	393.433	403.159	435.243	1.00717	0.888363	0.93359	1.16556	0.014919	0.115313
sp|Q6P4I2|WDR73_HUMAN	WDR73	WD repeat-containing protein 73 OS=Homo sapiens OX=9606 GN=WDR73 PE=1 SV=1	4	415.595	418.127	399.451	452.916	442.613	420.642	373.839	384.894	370.559	1.0673	0.068464	0.158046	1.16548	0.00398853	0.0547921
sp|Q5U5R9|HECD2_HUMAN	HECTD2	Probable E3 ubiquitin-protein ligase HECTD2 OS=Homo sapiens OX=9606 GN=HECTD2 PE=2 SV=2	1	65.4379	59.6016	71.338	83.153	91.7347	91.7046	78.207	73.3193	77.2199	1.35755	0.00616096	0.030786	1.16545	0.0173137	0.124817
sp|Q8TAP8|PPR35_HUMAN	PPP1R35	Protein phosphatase 1 regulatory subunit 35 OS=Homo sapiens OX=9606 GN=PPP1R35 PE=1 SV=1	1	38.6409	28.5051	31.82	48.6525	48.9441	47.9456	41.9151	43.2874	39.7079	1.47063	0.00661606	0.0325217	1.16517	0.00316107	0.0490914
sp|Q8WUW1|BRK1_HUMAN	BRK1	Protein BRICK1 OS=Homo sapiens OX=9606 GN=BRK1 PE=1 SV=1	1	137.118	150.09	138.273	155.206	159.179	152.677	139.503	123.809	137.591	1.09773	0.0383307	0.104263	1.16502	0.014075	0.112094
sp|Q9BWF2|TRAIP_HUMAN	TRAIP	E3 ubiquitin-protein ligase TRAIP OS=Homo sapiens OX=9606 GN=TRAIP PE=1 SV=1	2	119.581	119.495	115.476	172.671	167.767	168.886	145.758	145.152	146.29	1.43653	1.36545e-05	0.00156382	1.16497	9.33063e-05	0.0114783
sp|Q92990|GLMN_HUMAN	GLMN	Glomulin OS=Homo sapiens OX=9606 GN=GLMN PE=1 SV=2	12	2538.28	1896.6	1653.22	1702.25	1866.73	1875.99	1211.69	1731.66	1730.75	0.894363	0.471559	0.621951	1.16492	0.23113	0.534003
sp|Q9UDV6|ZN212_HUMAN	ZNF212	Zinc finger protein 212 OS=Homo sapiens OX=9606 GN=ZNF212 PE=1 SV=3	1	46.2117	55.5075	39.5661	74.3917	73.3896	53.2311	59.1737	51.7009	61.6898	1.42274	0.0744493	0.167521	1.16485	0.275682	0.579438
sp|Q9BVK6|TMED9_HUMAN	TMED9	Transmembrane emp24 domain-containing protein 9 OS=Homo sapiens OX=9606 GN=TMED9 PE=1 SV=2	6	932.19	885.797	887.121	878.954	917.404	884.97	753.347	761.665	786.984	0.991209	0.703304	0.80847	1.16478	0.00127482	0.0315822
sp|O95995|DRC4_HUMAN	GAS8	Dynein regulatory complex subunit 4 OS=Homo sapiens OX=9606 GN=GAS8 PE=1 SV=1	2	234.033	238.138	214.576	330.289	338.128	348.452	264.323	293.894	315.019	1.4807	0.000253655	0.0051521	1.16448	0.0374315	0.192925
sp|Q9P203|BTBD7_HUMAN	BTBD7	BTB/POZ domain-containing protein 7 OS=Homo sapiens OX=9606 GN=BTBD7 PE=1 SV=3	2	78.9671	88.5871	83.8067	103.964	111.056	91.9096	87.6508	90.0559	85.8992	1.22107	0.0412204	0.109818	1.16435	0.0649404	0.262678
sp|Q8IUX1|T126B_HUMAN	TMEM126B	Complex I assembly factor TMEM126B, mitochondrial OS=Homo sapiens OX=9606 GN=TMEM126B PE=1 SV=2	2	268.654	277.947	295.569	421.017	382.505	437.838	339.571	371.423	355.319	1.474	0.00185389	0.015102	1.16416	0.0359887	0.189785
sp|P56381|ATP5E_HUMAN	ATP5F1E	ATP synthase subunit epsilon, mitochondrial OS=Homo sapiens OX=9606 GN=ATP5F1E PE=1 SV=2	2	236.696	220.18	219.704	296.488	284.817	336.792	242.973	276.332	269.336	1.35697	0.00852982	0.0382217	1.16415	0.0826533	0.30131
sp|P31274|HXC9_HUMAN	HOXC9	Homeobox protein Hox-C9 OS=Homo sapiens OX=9606 GN=HOXC9 PE=1 SV=3	1	58.6918	56.5907	62.2874	103.714	109.015	108.312	106.621	81.2099	87.9592	1.80797	3.45135e-05	0.00202027	1.16408	0.124523	0.383779
sp|P62068|UBP46_HUMAN	USP46	Ubiquitin carboxyl-terminal hydrolase 46 OS=Homo sapiens OX=9606 GN=USP46 PE=1 SV=1	1	160.481	169.333	164.428	197.682	187.217	170.439	171.804	158.555	146.752	1.12362	0.0710035	0.161901	1.16396	0.0721165	0.278903
sp|Q96C24|SYTL4_HUMAN	SYTL4	Synaptotagmin-like protein 4 OS=Homo sapiens OX=9606 GN=SYTL4 PE=1 SV=2	2	184.474	218.057	212.325	286.938	335.175	315.366	293.898	253.49	258.074	1.52471	0.00349843	0.0219355	1.1639	0.0809522	0.297624
sp|Q16537|2A5E_HUMAN	PPP2R5E	Serine/threonine-protein phosphatase 2A 56 kDa regulatory subunit epsilon isoform OS=Homo sapiens OX=9606 GN=PPP2R5E PE=1 SV=1	5	642.88	606.079	571.374	732.34	736.539	723.887	549.861	662.721	671.606	1.2046	0.00408322	0.0237656	1.16377	0.0592191	0.24976
sp|Q9H2C0|GAN_HUMAN	GAN	Gigaxonin OS=Homo sapiens OX=9606 GN=GAN PE=1 SV=1	9	893.126	1039.27	1079.3	1093	1061.08	1033.16	956.557	882.499	899.836	1.05829	0.378617	0.536254	1.1637	0.00614012	0.0695965
sp|Q9HA47|UCK1_HUMAN	UCK1	Uridine-cytidine kinase 1 OS=Homo sapiens OX=9606 GN=UCK1 PE=1 SV=1	3	334.771	375.635	407.916	435.697	456.317	434.271	418.688	348.81	372.315	1.18596	0.0360676	0.0996541	1.1636	0.0459064	0.215342
sp|Q8IUF1|CBWD2_HUMAN	CBWD2	COBW domain-containing protein 2 OS=Homo sapiens OX=9606 GN=CBWD2 PE=2 SV=1	7	1355.83	1065.41	743.626	1025.78	960.287	1165.33	622.555	1115.16	970.762	0.995744	0.981982	0.989955	1.16353	0.403559	0.69927
sp|Q49A88|CCD14_HUMAN	CCDC14	Coiled-coil domain-containing protein 14 OS=Homo sapiens OX=9606 GN=CCDC14 PE=1 SV=3	4	109.863	113.077	101.972	165.985	180.676	167.946	141.064	153.375	147.935	1.58384	0.000366689	0.00612019	1.16328	0.0144263	0.113349
sp|P23634|AT2B4_HUMAN	ATP2B4	Plasma membrane calcium-transporting ATPase 4 OS=Homo sapiens OX=9606 GN=ATP2B4 PE=1 SV=2	12	2549.04	2421.88	2375.76	2108.96	2075.1	2101.75	1710.57	1855.05	1838.59	0.855599	0.00259056	0.0184355	1.16313	0.00328727	0.0494297
sp|O00505|IMA4_HUMAN	KPNA3	Importin subunit alpha-4 OS=Homo sapiens OX=9606 GN=KPNA3 PE=1 SV=2	5	911.265	1015.34	1007.79	1098.56	1120.3	1041.3	929.635	896.631	977.036	1.11102	0.0569149	0.137993	1.16297	0.0100888	0.0934216
sp|Q96AT9|RPE_HUMAN	RPE	Ribulose-phosphate 3-epimerase OS=Homo sapiens OX=9606 GN=RPE PE=1 SV=1	1	71.7858	61.0764	49.9605	64.6936	70.3764	71.1567	53.0778	58.9983	65.2554	1.12801	0.30405	0.460145	1.16294	0.0767807	0.289429
sp|Q12849|GRSF1_HUMAN	GRSF1	G-rich sequence factor 1 OS=Homo sapiens OX=9606 GN=GRSF1 PE=1 SV=3	9	2024.58	1899.67	1772.27	2386.22	2447.21	2487.25	1917.06	2138.34	2239.62	1.28511	0.00232171	0.0174715	1.16293	0.0265273	0.160206
sp|O95985|TOP3B_HUMAN	TOP3B	DNA topoisomerase 3-beta-1 OS=Homo sapiens OX=9606 GN=TOP3B PE=1 SV=1	8	1387.07	1328.1	1377.38	1373.99	1432.42	1395.8	1173.4	1212.15	1227.98	1.0268	0.217197	0.363993	1.16291	0.00112914	0.0300432
sp|O15121|DEGS1_HUMAN	DEGS1	Sphingolipid delta(4)-desaturase DES1 OS=Homo sapiens OX=9606 GN=DEGS1 PE=1 SV=1	1	84.1339	175.826	271.063	328.419	333.349	247.467	406.837	164.891	210.149	1.71223	0.106489	0.216652	1.16289	0.62084	0.840578
sp|Q96GN5|CDA7L_HUMAN	CDCA7L	Cell division cycle-associated 7-like protein OS=Homo sapiens OX=9606 GN=CDCA7L PE=1 SV=2	3	180.03	200.198	175.797	392.392	410.453	395.573	339.276	340.316	351.087	2.15533	2.16512e-05	0.00168982	1.16275	0.00114387	0.0301613
sp|Q9UNH6|SNX7_HUMAN	SNX7	Sorting nexin-7 OS=Homo sapiens OX=9606 GN=SNX7 PE=1 SV=1	10	1319.69	1545.07	1489.37	1482.48	1431.68	1463.24	1290.35	1229.52	1245.69	1.00534	0.916364	0.951946	1.16248	0.000963222	0.0272193
sp|Q9H4A6|GOLP3_HUMAN	GOLPH3	Golgi phosphoprotein 3 OS=Homo sapiens OX=9606 GN=GOLPH3 PE=1 SV=1	7	1476.71	1320	1161.92	1528.54	1512.28	1593.19	1071.71	1492.65	1422.29	1.17061	0.0751195	0.168428	1.16238	0.178747	0.468543
sp|Q96FA3|PELI1_HUMAN	PELI1	E3 ubiquitin-protein ligase pellino homolog 1 OS=Homo sapiens OX=9606 GN=PELI1 PE=1 SV=2	1	27.7672	28.0612	37.014	57.976	55.3487	60.6604	55.0912	45.1627	49.4458	1.87398	0.00135231	0.0123198	1.16223	0.0678932	0.269436
sp|Q86V85|GP180_HUMAN	GPR180	Integral membrane protein GPR180 OS=Homo sapiens OX=9606 GN=GPR180 PE=2 SV=1	3	366.924	368.951	330.861	311.279	337.694	353.226	254.226	299.73	308.355	0.9395	0.284132	0.438422	1.16222	0.0882478	0.313205
sp|Q9Y314|NOSIP_HUMAN	NOSIP	Nitric oxide synthase-interacting protein OS=Homo sapiens OX=9606 GN=NOSIP PE=1 SV=1	9	933.05	1048.45	1105.84	1542.75	1550.14	1491.75	1445.29	1171.39	1328.18	1.48498	0.000763	0.00883469	1.16218	0.0588846	0.24953
sp|Q9NVW2|RNF12_HUMAN	RLIM	E3 ubiquitin-protein ligase RLIM OS=Homo sapiens OX=9606 GN=RLIM PE=1 SV=3	2	121.864	120.259	127.99	249.367	274.248	242.937	230.272	216.137	213.235	2.07113	0.000177398	0.00442773	1.16207	0.030823	0.173366
sp|Q63ZY3|KANK2_HUMAN	KANK2	KN motif and ankyrin repeat domain-containing protein 2 OS=Homo sapiens OX=9606 GN=KANK2 PE=1 SV=1	3	245.73	240.215	211.175	352.315	342.124	369.078	286.307	311.681	317.458	1.52559	0.000778718	0.00890303	1.16175	0.01631	0.121069
sp|Q7Z3F1|GP155_HUMAN	GPR155	Integral membrane protein GPR155 OS=Homo sapiens OX=9606 GN=GPR155 PE=2 SV=2	1	21.7437	24.1339	32.1411	26.1909	28.8329	30.2727	28.7079	21.1079	23.6289	1.09328	0.510671	0.655651	1.16137	0.194064	0.488001
sp|O43237|DC1L2_HUMAN	DYNC1LI2	Cytoplasmic dynein 1 light intermediate chain 2 OS=Homo sapiens OX=9606 GN=DYNC1LI2 PE=1 SV=1	12	1162.77	1356.87	1355.88	1475.08	1483.29	1385.38	1316.82	1191.97	1231.74	1.12082	0.0952478	0.200245	1.16127	0.0141763	0.112246
sp|Q86VS8|HOOK3_HUMAN	HOOK3	Protein Hook homolog 3 OS=Homo sapiens OX=9606 GN=HOOK3 PE=1 SV=2	10	1198.54	1125.04	1026.74	1356.81	1401.65	1358.04	1051.14	1251.2	1242.83	1.22869	0.00792714	0.036496	1.16116	0.0467114	0.216507
sp|O00463|TRAF5_HUMAN	TRAF5	TNF receptor-associated factor 5 OS=Homo sapiens OX=9606 GN=TRAF5 PE=1 SV=2	3	242.665	239.08	191.987	256.433	255.779	263.184	208.97	230.472	228.338	1.1509	0.109195	0.22057	1.16115	0.00772558	0.0789416
sp|Q96L58|B3GT6_HUMAN	B3GALT6	Beta-1,3-galactosyltransferase 6 OS=Homo sapiens OX=9606 GN=B3GALT6 PE=1 SV=2	4	555.39	539.519	566.276	626.442	620.607	606.393	567.939	517.32	511.007	1.11573	0.0028128	0.0192733	1.16111	0.0106777	0.0963698
sp|Q8TCJ2|STT3B_HUMAN	STT3B	Dolichyl-diphosphooligosaccharide--protein glycosyltransferase subunit STT3B OS=Homo sapiens OX=9606 GN=STT3B PE=1 SV=1	5	1065.38	769.48	697.368	893.765	881.657	960.718	626.919	904.533	825.348	1.08053	0.587038	0.719529	1.16096	0.216082	0.516923
sp|P49770|EI2BB_HUMAN	EIF2B2	Translation initiation factor eIF-2B subunit beta OS=Homo sapiens OX=9606 GN=EIF2B2 PE=1 SV=3	4	588.19	757.799	844.857	872.617	797.925	775.3	817.514	652.846	636.427	1.11639	0.352659	0.511454	1.16093	0.156415	0.436735
sp|P54105|ICLN_HUMAN	CLNS1A	Methylosome subunit pICln OS=Homo sapiens OX=9606 GN=CLNS1A PE=1 SV=1	6	616.17	887.6	961.094	1135.23	1142.34	1035.57	1089.19	858.059	906.632	1.34415	0.0625742	0.147993	1.16092	0.122404	0.37953
sp|Q9NUG6|PDRG1_HUMAN	PDRG1	p53 and DNA damage-regulated protein 1 OS=Homo sapiens OX=9606 GN=PDRG1 PE=1 SV=2	1	281.015	279.499	210.525	344.12	267.943	328.97	236.289	301.475	272.979	1.22047	0.160129	0.290901	1.1607	0.220853	0.523477
sp|Q8NA72|POC5_HUMAN	POC5	Centrosomal protein POC5 OS=Homo sapiens OX=9606 GN=POC5 PE=1 SV=2	4	328.893	383.085	402.344	519.388	526.116	520.448	481.72	425.585	441.96	1.4053	0.00242205	0.0178335	1.1606	0.0126451	0.105416
sp|Q00839|HNRPU_HUMAN	HNRNPU	Heterogeneous nuclear ribonucleoprotein U OS=Homo sapiens OX=9606 GN=HNRNPU PE=1 SV=6	27	10141.6	10397.1	8234.4	8689.19	7338.8	8405.29	5724.44	8347.04	6981.93	0.849171	0.143536	0.268292	1.16054	0.261132	0.565384
sp|Q9HCI6|K1586_HUMAN	KIAA1586	E3 SUMO-protein ligase KIAA1586 OS=Homo sapiens OX=9606 GN=KIAA1586 PE=1 SV=2	2	121.133	103.773	106.328	135.173	144.649	141.03	108.273	122.52	131.935	1.27056	0.00794428	0.0365053	1.16024	0.0591591	0.24976
sp|Q9P2N6|KANL3_HUMAN	KANSL3	KAT8 regulatory NSL complex subunit 3 OS=Homo sapiens OX=9606 GN=KANSL3 PE=1 SV=2	8	577.567	528.374	491.838	670.358	728.044	705.101	560.61	600.587	651.906	1.31652	0.00491172	0.0265218	1.16017	0.03646	0.190798
sp|Q8WUD1|RAB2B_HUMAN	RAB2B	Ras-related protein Rab-2B OS=Homo sapiens OX=9606 GN=RAB2B PE=1 SV=1	9	1270.43	1120.11	1055	1227.33	1191.85	1155.15	943.973	1068.93	1068.49	1.03738	0.557155	0.696232	1.15997	0.0241661	0.150946
sp|O95873|CF047_HUMAN	C6orf47	Uncharacterized protein C6orf47 OS=Homo sapiens OX=9606 GN=C6orf47 PE=1 SV=2	1	54.9897	54.2877	53.6956	73.3952	73.4202	77.7698	51.4338	73.748	68.4366	1.37805	0.000165433	0.00429025	1.15994	0.208193	0.50571
sp|A1XBS5|FA92A_HUMAN	FAM92A	Protein FAM92A OS=Homo sapiens OX=9606 GN=FAM92A PE=1 SV=2	3	194.925	178.928	175.592	241.266	254.183	243.637	203.479	218.641	215.106	1.34515	0.000911669	0.00983043	1.15985	0.00498611	0.0620048
sp|Q12893|TM115_HUMAN	TMEM115	Transmembrane protein 115 OS=Homo sapiens OX=9606 GN=TMEM115 PE=1 SV=1	3	445.545	419.639	394.504	526.944	517.707	541.922	431.41	466.223	470.465	1.2595	0.00262603	0.018568	1.15969	0.00691861	0.0747995
sp|Q96Q83|ALKB3_HUMAN	ALKBH3	Alpha-ketoglutarate-dependent dioxygenase alkB homolog 3 OS=Homo sapiens OX=9606 GN=ALKBH3 PE=1 SV=1	1	19.9671	20.2349	30.8212	26.2249	28.7552	22.8459	28.5229	17.8757	20.7262	1.09578	0.597812	0.727771	1.15942	0.379438	0.680311
sp|Q9H5Q4|TFB2M_HUMAN	TFB2M	Dimethyladenosine transferase 2, mitochondrial OS=Homo sapiens OX=9606 GN=TFB2M PE=1 SV=1	6	633.307	712.125	729.496	834.523	812.805	803.69	758.046	686.051	669.935	1.18125	0.0155135	0.0561541	1.1594	0.0171162	0.12421
sp|Q96TC7|RMD3_HUMAN	RMDN3	Regulator of microtubule dynamics protein 3 OS=Homo sapiens OX=9606 GN=RMDN3 PE=1 SV=2	6	1514.98	1728.56	1933.77	1800.64	1775.77	1736.98	1803.98	1339.67	1439.36	1.02628	0.729553	0.826945	1.15937	0.162342	0.444798
sp|Q92733|PRCC_HUMAN	PRCC	Proline-rich protein PRCC OS=Homo sapiens OX=9606 GN=PRCC PE=1 SV=1	5	695.99	669.427	653.173	755.671	773.723	767.714	607.599	669.171	704.599	1.13798	0.00238221	0.0176992	1.15935	0.0217631	0.142111
sp|Q0D2I5|IFFO1_HUMAN	IFFO1	Intermediate filament family orphan 1 OS=Homo sapiens OX=9606 GN=IFFO1 PE=2 SV=2	5	279.035	308.656	291.386	579.228	539.671	477.968	480.755	454.931	441.826	1.81653	0.0014603	0.0128817	1.15924	0.0817166	0.29936
sp|Q9P2T1|GMPR2_HUMAN	GMPR2	GMP reductase 2 OS=Homo sapiens OX=9606 GN=GMPR2 PE=1 SV=1	6	2664.75	2678.74	2667.06	2229.8	2216.95	2135.18	1977.97	1811.93	1888.14	0.821658	9.14048e-05	0.00325285	1.15919	0.00591563	0.0677157
sp|Q7L0Q8|RHOU_HUMAN	RHOU	Rho-related GTP-binding protein RhoU OS=Homo sapiens OX=9606 GN=RHOU PE=1 SV=1	1	128.662	126.31	129.828	107.419	123.824	115.606	93.1033	103.443	102.686	0.901375	0.0594384	0.142177	1.15913	0.0517822	0.231451
sp|Q9H000|MKRN2_HUMAN	MKRN2	Probable E3 ubiquitin-protein ligase makorin-2 OS=Homo sapiens OX=9606 GN=MKRN2 PE=1 SV=2	9	901.229	867.988	862.343	1029.38	1038.92	1062.53	878.367	916.151	906.554	1.18972	0.00044037	0.00665878	1.15911	0.000675161	0.0234433
sp|Q6PJ61|FBX46_HUMAN	FBXO46	F-box only protein 46 OS=Homo sapiens OX=9606 GN=FBXO46 PE=1 SV=3	1	76.9608	69.4192	81.3638	106.559	110.316	97.074	90.6357	84.7134	95.5121	1.37852	0.00546654	0.0283893	1.15908	0.0460678	0.215342
sp|P49815|TSC2_HUMAN	TSC2	Tuberin OS=Homo sapiens OX=9606 GN=TSC2 PE=1 SV=2	17	2229.19	2056.87	2083.42	2200.97	2229.58	2278.29	1935.23	1924.04	1929.11	1.05328	0.123511	0.241397	1.15902	0.000176446	0.0147905
sp|Q92882|OSTF1_HUMAN	OSTF1	Osteoclast-stimulating factor 1 OS=Homo sapiens OX=9606 GN=OSTF1 PE=1 SV=2	3	1926.07	2029.31	2024.61	2353.93	900.727	2956.39	1025.49	2268.24	2065.84	1.03864	0.905779	0.945225	1.15887	0.714077	0.889087
sp|Q96K83|ZN521_HUMAN	ZNF521	Zinc finger protein 521 OS=Homo sapiens OX=9606 GN=ZNF521 PE=1 SV=1	3	381.979	404.433	413.177	366.528	354.888	363.188	325.845	291.691	318.446	0.904146	0.0180589	0.0621034	1.15879	0.0105759	0.0963698
sp|P55209-3|NP1L1-3_HUMAN	NAP1L1	Isoform of P55209, Isoform 3 of Nucleosome assembly protein 1-like 1 OS=Homo sapiens OX=9606 GN=NAP1L1 PE=1 SV=1	1	499.614	482.949	495.887	463.45	478.222	515.262	417.749	398.421	441.229	0.985447	0.681162	0.791565	1.15869	0.0281724	0.164811
sp|Q9NPE2|NGRN_HUMAN	NGRN	Neugrin OS=Homo sapiens OX=9606 GN=NGRN PE=1 SV=2	3	61.878	71.5396	68.8448	91.2556	96.0683	77.0098	85.5024	74.7969	67.8331	1.30689	0.0319676	0.0921662	1.15869	0.191716	0.48578
sp|Q9C0C7|AMRA1_HUMAN	AMBRA1	Activating molecule in BECN1-regulated autophagy protein 1 OS=Homo sapiens OX=9606 GN=AMBRA1 PE=1 SV=2	4	246.966	249.426	246.505	390.807	377.157	372.062	319.675	328.277	336.001	1.53457	1.99347e-05	0.00160162	1.15862	0.00206815	0.0396805
sp|O43156|TTI1_HUMAN	TTI1	TELO2-interacting protein 1 homolog OS=Homo sapiens OX=9606 GN=TTI1 PE=1 SV=3	7	1566.65	1333.43	1166.79	1381.16	1333.65	1419.22	1018.59	1300.67	1249.09	1.01651	0.859442	0.915562	1.15853	0.104724	0.345111
sp|Q4AC94|C2CD3_HUMAN	C2CD3	C2 domain-containing protein 3 OS=Homo sapiens OX=9606 GN=C2CD3 PE=1 SV=4	2	111.912	128.229	120.999	154.484	149.331	145.85	143.78	116.247	128.147	1.24513	0.00525744	0.0276163	1.15841	0.0702556	0.275337
sp|P48729|KC1A_HUMAN	CSNK1A1	Casein kinase I isoform alpha OS=Homo sapiens OX=9606 GN=CSNK1A1 PE=1 SV=2	5	1437.9	1246.76	1089.01	1500.83	1490.36	1508.1	1131.99	1408.98	1343.88	1.19228	0.0747798	0.167942	1.15816	0.0708463	0.276997
sp|Q92824|PCSK5_HUMAN	PCSK5	Proprotein convertase subtilisin/kexin type 5 OS=Homo sapiens OX=9606 GN=PCSK5 PE=1 SV=4	1	25.6394	19.2284	17.6609	36.9642	38.0544	42.1428	35.0026	32.2358	33.929	1.87372	0.00330584	0.0212149	1.15809	0.0394747	0.199186
sp|Q9Y5P6|GMPPB_HUMAN	GMPPB	Mannose-1-phosphate guanyltransferase beta OS=Homo sapiens OX=9606 GN=GMPPB PE=1 SV=2	6	1332.98	1308.86	1291.73	1270.02	1210.7	1167.92	999.878	1098.85	1052.14	0.927565	0.040956	0.10947	1.15798	0.0157072	0.1182
sp|Q9C0D4|Z518B_HUMAN	ZNF518B	Zinc finger protein 518B OS=Homo sapiens OX=9606 GN=ZNF518B PE=1 SV=2	1	69.5337	66.239	53.8722	75.4814	81.9601	96.503	60.1727	80.0039	79.1606	1.33905	0.0521084	0.12969	1.15778	0.26805	0.571649
sp|Q9ULX6|AKP8L_HUMAN	AKAP8L	A-kinase anchor protein 8-like OS=Homo sapiens OX=9606 GN=AKAP8L PE=1 SV=4	12	2112.02	2165.82	2017.95	2724.41	2446.14	2372.87	1280.02	2621.38	2614.04	1.19817	0.0227246	0.0729734	1.15778	0.49646	0.765618
sp|Q8TDQ7|GNPI2_HUMAN	GNPDA2	Glucosamine-6-phosphate isomerase 2 OS=Homo sapiens OX=9606 GN=GNPDA2 PE=1 SV=1	2	70.3388	77.5062	68.1375	85.4344	81.0262	99.4062	64.645	84.6579	80.3443	1.23096	0.0556204	0.135537	1.15772	0.216105	0.516923
tr|D3DQV9|D3DQV9_HUMAN	EIF4G2	Isoform of P78344, Eukaryotic translation initiation factor 4 gamma 2 (Fragment) OS=Homo sapiens OX=9606 GN=EIF4G2 PE=1 SV=1	21	5710.33	5221.41	5000.47	5642.06	5643.93	5568.6	4539.66	4950.26	5069.35	1.05789	0.219146	0.366211	1.15765	0.00922075	0.0885756
sp|P10644|KAP0_HUMAN	PRKAR1A	cAMP-dependent protein kinase type I-alpha regulatory subunit OS=Homo sapiens OX=9606 GN=PRKAR1A PE=1 SV=1	8	1377.97	1084.22	1007.88	1626.8	1698.28	1681.45	1196.31	1555.42	1573.04	1.44277	0.0111688	0.0452887	1.15764	0.142303	0.413831
sp|O95391|SLU7_HUMAN	SLU7	Pre-mRNA-splicing factor SLU7 OS=Homo sapiens OX=9606 GN=SLU7 PE=1 SV=2	13	2215.68	2235.74	2133.41	2296.03	2279.75	2372.51	1847.62	2099.41	2055.95	1.0552	0.046053	0.119205	1.15747	0.0190124	0.132152
sp|Q7Z3C6|ATG9A_HUMAN	ATG9A	Autophagy-related protein 9A OS=Homo sapiens OX=9606 GN=ATG9A PE=1 SV=3	6	1384	1429.35	1649.34	1287.9	1333.7	1266.3	1225.77	1023.03	1110.49	0.871201	0.0855034	0.184784	1.15736	0.0467317	0.216507
sp|Q96DF8|ESS2_HUMAN	ESS2	Splicing factor ESS-2 homolog OS=Homo sapiens OX=9606 GN=ESS2 PE=1 SV=1	10	1247.86	1191.12	1188.94	1689.1	1739.07	1686.16	1363.07	1491.04	1565.11	1.40971	4.34649e-05	0.00228453	1.15729	0.0196028	0.134595
sp|Q9Y4C2-2|TCAF1-2_HUMAN	TCAF1	Isoform of Q9Y4C2, Isoform 2 of TRPM8 channel-associated factor 1 OS=Homo sapiens OX=9606 GN=TCAF1 PE=1 SV=3	16	1141.58	1170.75	1331.47	2191.87	2164.06	1996.23	2035.15	1686.72	1767.67	1.74328	0.000444255	0.00666582	1.15714	0.0774803	0.290729
sp|Q12815|TROAP_HUMAN	TROAP	Tastin OS=Homo sapiens OX=9606 GN=TROAP PE=1 SV=3	2	28.35	23.5707	35.3453	70.9698	69.9436	58.8837	61.408	65.2891	45.9697	2.28952	0.00190669	0.015319	1.15713	0.269192	0.572251
sp|Q6ZRI6-2|CO039-2_HUMAN	C15orf39	Isoform of Q6ZRI6, Isoform 2 of Uncharacterized protein C15orf39 OS=Homo sapiens OX=9606 GN=C15orf39 PE=1 SV=3	4	249.331	257.923	268.163	386.468	385.916	406.712	341.282	343.507	334.479	1.5206	0.000103994	0.00345033	1.15681	0.00193393	0.0383104
sp|Q9Y276|BCS1_HUMAN	BCS1L	Mitochondrial chaperone BCS1 OS=Homo sapiens OX=9606 GN=BCS1L PE=1 SV=1	2	211.393	212.454	180.205	253.927	249.214	257.786	191.479	246.88	219.474	1.2597	0.00856415	0.0382703	1.15672	0.10096	0.338806
sp|Q96C00|ZBTB9_HUMAN	ZBTB9	Zinc finger and BTB domain-containing protein 9 OS=Homo sapiens OX=9606 GN=ZBTB9 PE=1 SV=1	3	635.597	543.403	526.876	595.308	657.158	629.569	475.753	559.411	591.972	1.10327	0.199667	0.342746	1.15666	0.0946714	0.326804
sp|Q5J8M3|EMC4_HUMAN	EMC4	ER membrane protein complex subunit 4 OS=Homo sapiens OX=9606 GN=EMC4 PE=1 SV=2	4	528.6	539.412	542.944	598.369	583.662	565.42	521.579	471.978	517.448	1.08473	0.0121639	0.0480402	1.15648	0.0131191	0.10715
sp|Q9Y547|IFT25_HUMAN	HSPB11	Intraflagellar transport protein 25 homolog OS=Homo sapiens OX=9606 GN=HSPB11 PE=1 SV=1	2	139.692	167.216	157.365	172.969	157.747	152.508	145.705	149.474	122.767	1.04082	0.566456	0.703983	1.15619	0.103584	0.342422
sp|Q7Z7B1|PIGW_HUMAN	PIGW	Phosphatidylinositol-glycan biosynthesis class W protein OS=Homo sapiens OX=9606 GN=PIGW PE=1 SV=1	1	118.017	136.14	166.265	166.107	164.176	138.531	189.069	92.3757	124.093	1.1151	0.387315	0.545275	1.15603	0.518318	0.782925
sp|O75794|CD123_HUMAN	CDC123	Cell division cycle protein 123 homolog OS=Homo sapiens OX=9606 GN=CDC123 PE=1 SV=1	9	611.683	653.342	720.497	1341.89	1299.29	1294.82	1191.28	1045.38	1168.62	1.98235	4.9814e-05	0.00244187	1.15585	0.0207452	0.139008
sp|Q5VV67|PPRC1_HUMAN	PPRC1	Peroxisome proliferator-activated receptor gamma coactivator-related protein 1 OS=Homo sapiens OX=9606 GN=PPRC1 PE=1 SV=1	1	166.188	186.448	178.174	197.218	183.613	205.039	166.999	177.512	162.364	1.10373	0.0994447	0.206578	1.15585	0.0267713	0.160726
sp|Q8N128|F177A_HUMAN	FAM177A1	Protein FAM177A1 OS=Homo sapiens OX=9606 GN=FAM177A1 PE=1 SV=1	4	427.323	413.214	414.458	576.838	568.702	584.719	470.665	510.107	516.193	1.3787	1.63982e-05	0.00156769	1.15584	0.00658779	0.0728551
sp|Q86W56|PARG_HUMAN	PARG	Poly(ADP-ribose) glycohydrolase OS=Homo sapiens OX=9606 GN=PARG PE=1 SV=1	9	1043.07	979.946	937.006	976.397	979.826	994.726	781.536	899.308	872.494	0.996935	0.9277	0.959064	1.15572	0.0213277	0.140725
sp|Q9UK97|FBX9_HUMAN	FBXO9	F-box only protein 9 OS=Homo sapiens OX=9606 GN=FBXO9 PE=1 SV=1	5	779.225	805.894	889.919	1099.46	1135.74	1084.27	996.048	937.77	939.052	1.34118	0.00155084	0.013322	1.15545	0.00373095	0.0536532
sp|Q14139|UBE4A_HUMAN	UBE4A	Ubiquitin conjugation factor E4 A OS=Homo sapiens OX=9606 GN=UBE4A PE=1 SV=2	9	1051.45	1042.3	1051.51	1104.94	1109.53	1089.79	881.536	956.719	1021.72	1.05055	0.00138434	0.0124393	1.15535	0.0224094	0.145174
sp|Q9UHN6|CEIP2_HUMAN	CEMIP2	Cell surface hyaluronidase OS=Homo sapiens OX=9606 GN=CEMIP2 PE=1 SV=1	4	237.748	208.9	222.088	315.331	313.164	338.812	278.653	273.813	284.86	1.44647	0.0010486	0.0105782	1.15523	0.00794887	0.0807517
sp|P14406|CX7A2_HUMAN	COX7A2	Cytochrome c oxidase subunit 7A2, mitochondrial OS=Homo sapiens OX=9606 GN=COX7A2 PE=1 SV=1	1	143.382	185.264	187.165	232.343	216.469	202.397	197.069	171.473	195.227	1.2625	0.0539726	0.133024	1.1551	0.0712493	0.278174
sp|Q9NY12|GAR1_HUMAN	GAR1	H/ACA ribonucleoprotein complex subunit 1 OS=Homo sapiens OX=9606 GN=GAR1 PE=1 SV=1	6	1131.66	1219.6	1146.33	1212.04	1182.74	1233.45	990.227	1106.35	1044.75	1.03735	0.23176	0.379822	1.155	0.0114055	0.0997423
sp|Q15532|SSXT_HUMAN	SS18	Protein SSXT OS=Homo sapiens OX=9606 GN=SS18 PE=1 SV=3	2	255.745	248.116	290.357	212.336	198.903	182.778	205.633	160.333	148.348	0.747927	0.0127413	0.0494859	1.15497	0.243195	0.546621
sp|O15397|IPO8_HUMAN	IPO8	Importin-8 OS=Homo sapiens OX=9606 GN=IPO8 PE=1 SV=2	9	764.188	785.061	826.388	677.375	747.56	717.789	619	599.281	637.486	0.901958	0.0468985	0.120746	1.15463	0.0144447	0.113385
sp|B3KU38|IQIP1_HUMAN	IQCJ-SCHIP1	IQCJ-SCHIP1 readthrough transcript protein OS=Homo sapiens OX=9606 GN=IQCJ-SCHIP1 PE=1 SV=2	2	374.737	281.269	218.18	244.909	299.382	295.686	181.303	276.012	270.194	0.960868	0.826556	0.895627	1.15459	0.348425	0.649976
sp|Q9H875|PKRI1_HUMAN	PRKRIP1	PRKR-interacting protein 1 OS=Homo sapiens OX=9606 GN=PRKRIP1 PE=1 SV=1	3	693.181	634.902	646.067	654.079	660.635	654	548.644	559.821	596.991	0.997246	0.924632	0.957766	1.15436	0.00403286	0.05488
sp|Q9BY32|ITPA_HUMAN	ITPA	Inosine triphosphate pyrophosphatase OS=Homo sapiens OX=9606 GN=ITPA PE=1 SV=2	4	1549.3	1493.22	1526.45	1471.32	1458.43	1419.22	1242.91	1260.62	1264.01	0.951849	0.0315063	0.0912668	1.15433	0.000335939	0.0169939
sp|Q9UL18|AGO1_HUMAN	AGO1	Protein argonaute-1 OS=Homo sapiens OX=9606 GN=AGO1 PE=1 SV=3	4	210.818	259.498	294.198	222.84	226.435	209.08	202.116	171.774	196.478	0.861142	0.226068	0.373779	1.15426	0.0520405	0.231526
sp|O95568|MET18_HUMAN	METTL18	Histidine protein methyltransferase 1 homolog OS=Homo sapiens OX=9606 GN=METTL18 PE=1 SV=1	3	523.332	488.302	478.51	506.758	514.829	526.696	416.027	448.771	476.574	1.03902	0.260165	0.412789	1.15425	0.0200845	0.136346
sp|P26374|RAE2_HUMAN	CHML	Rab proteins geranylgeranyltransferase component A 2 OS=Homo sapiens OX=9606 GN=CHML PE=1 SV=2	4	993.94	762.141	737.779	748.702	781.819	829.789	588.606	704.294	752.018	0.946448	0.627974	0.750833	1.15423	0.123006	0.380709
sp|Q14872|MTF1_HUMAN	MTF1	Metal regulatory transcription factor 1 OS=Homo sapiens OX=9606 GN=MTF1 PE=1 SV=2	1	112.796	131.621	128.407	145.912	147.063	158.279	138.532	121.517	130.922	1.21037	0.0204546	0.0679746	1.15419	0.0333375	0.181408
sp|Q9UKK3|PARP4_HUMAN	PARP4	Protein mono-ADP-ribosyltransferase PARP4 OS=Homo sapiens OX=9606 GN=PARP4 PE=1 SV=3	3	76.6651	80.5448	86.415	167.164	165.236	157.759	151.564	127.878	145.261	2.01194	3.42246e-05	0.00201777	1.15412	0.0461445	0.21546
sp|Q9P000|COMD9_HUMAN	COMMD9	COMM domain-containing protein 9 OS=Homo sapiens OX=9606 GN=COMMD9 PE=1 SV=2	2	321.106	470.729	616.94	533.376	508.295	485.969	574.809	365.295	383.956	1.08437	0.670667	0.783369	1.15375	0.37687	0.678444
sp|Q08AE8|SPIR1_HUMAN	SPIRE1	Protein spire homolog 1 OS=Homo sapiens OX=9606 GN=SPIRE1 PE=1 SV=3	1	123.743	102.051	89.9491	100.814	106.963	126.547	69.4027	102.557	117.814	1.05885	0.647939	0.765641	1.15374	0.412767	0.706091
sp|Q8N4T4|ARG39_HUMAN	ARHGEF39	Rho guanine nucleotide exchange factor 39 OS=Homo sapiens OX=9606 GN=ARHGEF39 PE=1 SV=1	1	23.4998	27.0424	34.5647	57.7225	71.6726	62.4954	70.1965	44.4072	51.7175	2.2547	0.00244297	0.0178911	1.15373	0.382592	0.683229
sp|O76024|WFS1_HUMAN	WFS1	Wolframin OS=Homo sapiens OX=9606 GN=WFS1 PE=1 SV=2	1	11.6433	11.8749	12.8992	14.9817	18.8657	17.6775	16.5424	14.3006	13.8197	1.41484	0.0142062	0.0529182	1.15364	0.183167	0.474777
sp|Q02338|BDH_HUMAN	BDH1	D-beta-hydroxybutyrate dehydrogenase, mitochondrial OS=Homo sapiens OX=9606 GN=BDH1 PE=1 SV=3	1	88.1509	84.0066	95.9279	91.6765	89.256	93.3067	71.0163	76.8158	89.8839	1.02295	0.60763	0.734552	1.15364	0.0996521	0.336182
sp|O15078|CE290_HUMAN	CEP290	Centrosomal protein of 290 kDa OS=Homo sapiens OX=9606 GN=CEP290 PE=1 SV=2	23	3019.86	3090.48	3011.64	3889.49	3906.91	3892.39	3380.19	3379.04	3373.29	1.28139	4.77741e-06	0.00121406	1.15359	9.3424e-08	0.000765609
sp|Q8IWQ3-4|BRSK2-4_HUMAN	BRSK2	Isoform of Q8IWQ3, Isoform 4 of Serine/threonine-protein kinase BRSK2 OS=Homo sapiens OX=9606 GN=BRSK2 PE=1 SV=3	3	581.247	526.465	476.085	655.156	661.885	683.206	517.723	611.942	604.67	1.26294	0.0116561	0.0466185	1.15332	0.0478029	0.219927
sp|Q9Y5B0|CTDP1_HUMAN	CTDP1	RNA polymerase II subunit A C-terminal domain phosphatase OS=Homo sapiens OX=9606 GN=CTDP1 PE=1 SV=3	8	1211.25	1630.49	1696.21	1548.29	1503.2	1485.91	1519.79	1174.94	1240.74	0.999879	0.999101	0.999305	1.15295	0.134916	0.400931
sp|Q5BJH2|TM128_HUMAN	TMEM128	Transmembrane protein 128 OS=Homo sapiens OX=9606 GN=TMEM128 PE=1 SV=2	1	32.9326	29.4444	33.4501	49.2568	42.5657	53.597	35.9432	45.7303	44.4604	1.51752	0.00866864	0.0385456	1.1529	0.221431	0.524307
sp|Q9BRT3|MIEN1_HUMAN	MIEN1	Migration and invasion enhancer 1 OS=Homo sapiens OX=9606 GN=MIEN1 PE=1 SV=1	1	239.253	255.251	257.747	222.947	245.634	222.238	204.944	198.928	195.408	0.918336	0.100433	0.207683	1.15275	0.0202297	0.13701
sp|Q9NYY8|FAKD2_HUMAN	FASTKD2	FAST kinase domain-containing protein 2, mitochondrial OS=Homo sapiens OX=9606 GN=FASTKD2 PE=1 SV=1	7	914.637	936.314	961.029	983.065	1010.58	978.839	862.565	830.302	885.763	1.05708	0.0327395	0.0936802	1.15274	0.00226132	0.0410993
sp|O95070|YIF1A_HUMAN	YIF1A	Protein YIF1A OS=Homo sapiens OX=9606 GN=YIF1A PE=1 SV=2	1	24.6705	23.7494	25.722	23.773	28.4184	21.0785	21.9452	22.0867	19.5316	0.988239	0.902068	0.942953	1.1527	0.231979	0.53437
sp|Q8N2K1|UB2J2_HUMAN	UBE2J2	Ubiquitin-conjugating enzyme E2 J2 OS=Homo sapiens OX=9606 GN=UBE2J2 PE=1 SV=3	2	78.6233	83.0724	73.409	126.679	142.666	130.813	103.013	108.294	135.899	1.70204	0.000579461	0.00758909	1.15251	0.192242	0.486693
sp|Q9Y487|VPP2_HUMAN	ATP6V0A2	V-type proton ATPase 116 kDa subunit a isoform 2 OS=Homo sapiens OX=9606 GN=ATP6V0A2 PE=1 SV=2	5	2730	2882.6	2753.97	2698.15	2391.08	2654.71	1539.29	2590	2590.22	0.925581	0.12443	0.242643	1.15246	0.400323	0.698636
sp|Q9NR48|ASH1L_HUMAN	ASH1L	Histone-lysine N-methyltransferase ASH1L OS=Homo sapiens OX=9606 GN=ASH1L PE=1 SV=2	3	264.562	279.376	246.06	321.195	331.254	321.596	279.74	280.576	284.955	1.23297	0.00382414	0.022954	1.15235	0.000303734	0.0162686
sp|Q9BYN0|SRXN1_HUMAN	SRXN1	Sulfiredoxin-1 OS=Homo sapiens OX=9606 GN=SRXN1 PE=1 SV=2	2	280.055	354.673	351.361	561.966	530.305	527.948	511.717	464.301	430.352	1.64308	0.00137691	0.0123976	1.15206	0.051927	0.231451
sp|P00167|CYB5_HUMAN	CYB5A	Cytochrome b5 OS=Homo sapiens OX=9606 GN=CYB5A PE=1 SV=2	1	70.4924	72.4461	76.771	97.0506	93.9323	84.6528	81.0605	82.4807	75.7409	1.25455	0.010978	0.0448	1.15193	0.0463681	0.215779
tr|A0A3B3IRW6|A0A3B3IRW6_HUMAN	QSER1	Isoform of Q2KHR3, Glutamine and serine-rich protein 1 OS=Homo sapiens OX=9606 GN=QSER1 PE=1 SV=1	8	1393.17	1396.97	1063.65	1491.35	1405.04	1444.01	1087.14	1358.91	1322.01	1.12627	0.225381	0.373357	1.15189	0.097868	0.333068
sp|P52952|NKX25_HUMAN	NKX2-5	Homeobox protein Nkx-2.5 OS=Homo sapiens OX=9606 GN=NKX2-5 PE=1 SV=1	3	496.73	594.111	626.54	854.82	865.258	808.951	803.87	680.829	710.846	1.47261	0.00316778	0.020768	1.15189	0.0530197	0.233852
sp|Q9Y316|MEMO1_HUMAN	MEMO1	Protein MEMO1 OS=Homo sapiens OX=9606 GN=MEMO1 PE=1 SV=1	2	40.0239	50.7909	59.941	52.2282	51.4053	48.8545	48.2238	38.7317	45.4256	1.01149	0.926059	0.958263	1.15189	0.0887285	0.314343
sp|P01137|TGFB1_HUMAN	TGFB1	Transforming growth factor beta-1 proprotein OS=Homo sapiens OX=9606 GN=TGFB1 PE=1 SV=2	3	180.11	172.891	197.258	339.241	326.617	329.719	295.395	289.814	279.236	1.80929	5.3797e-05	0.00244926	1.1517	0.00197438	0.0388943
sp|O75319|DUS11_HUMAN	DUSP11	RNA/RNP complex-1-interacting phosphatase OS=Homo sapiens OX=9606 GN=DUSP11 PE=1 SV=2	2	95.254	110.264	111.478	148.725	162.001	154.058	128.021	136.501	139.052	1.46621	0.00161432	0.0137092	1.15167	0.0161044	0.120153
sp|Q9NZE8|RM35_HUMAN	MRPL35	39S ribosomal protein L35, mitochondrial OS=Homo sapiens OX=9606 GN=MRPL35 PE=1 SV=3	1	29.5449	37.5382	33.3385	39.493	40.3189	33.3359	35.7419	33.782	28.7243	1.12673	0.254462	0.406993	1.15165	0.177319	0.466794
sp|Q9Y2H9|MAST1_HUMAN	MAST1	Microtubule-associated serine/threonine-protein kinase 1 OS=Homo sapiens OX=9606 GN=MAST1 PE=1 SV=2	1	285.444	291.978	298.795	253.008	270.171	235.95	253.393	177.953	227.868	0.866371	0.0211928	0.0697211	1.15157	0.241684	0.545019
sp|Q9NQS3|NECT3_HUMAN	NECTIN3	Nectin-3 OS=Homo sapiens OX=9606 GN=NECTIN3 PE=1 SV=1	1	46.0253	37.6153	46.5878	59.3602	50.3719	50.2388	45.8258	40.1913	52.9186	1.22839	0.0770015	0.171521	1.1514	0.214827	0.515219
sp|Q7L2H7|EIF3M_HUMAN	EIF3M	Eukaryotic translation initiation factor 3 subunit M OS=Homo sapiens OX=9606 GN=EIF3M PE=1 SV=1	17	3408.3	3376.67	3362.98	3455.47	3537.69	3587.75	3063.11	3044	3082.62	1.04266	0.024127	0.0759627	1.15138	0.000320635	0.0167158
sp|P42785|PCP_HUMAN	PRCP	Lysosomal Pro-X carboxypeptidase OS=Homo sapiens OX=9606 GN=PRCP PE=1 SV=1	3	256.104	255.178	342.531	335.962	365.456	332.892	352.051	257.329	288.983	1.2114	0.122195	0.239566	1.15133	0.201921	0.497335
sp|Q96NL0|RUN3B_HUMAN	RUNDC3B	RUN domain-containing protein 3B OS=Homo sapiens OX=9606 GN=RUNDC3B PE=2 SV=1	1	57.7305	44.4423	38.9295	58.3731	61.0722	52.2796	34.921	59.0697	55.1864	1.21702	0.172637	0.308563	1.15115	0.396666	0.695927
sp|Q96GC9|VMP1_HUMAN	VMP1	Vacuole membrane protein 1 OS=Homo sapiens OX=9606 GN=VMP1 PE=1 SV=1	2	109.217	113.651	106.299	130.637	126.721	143.975	108.811	114.558	125.362	1.21924	0.0130232	0.0501529	1.15084	0.0697084	0.273986
sp|Q86TI2-2|DPP9-2_HUMAN	DPP9	Isoform of Q86TI2, Isoform 2 of Dipeptidyl peptidase 9 OS=Homo sapiens OX=9606 GN=DPP9 PE=1 SV=3	8	1141.86	1154.32	1089.5	1233.23	1231.01	1190.55	1081.35	1012.54	1082.19	1.07948	0.0207779	0.0686909	1.15072	0.00406241	0.0550496
sp|P35244|RFA3_HUMAN	RPA3	Replication protein A 14 kDa subunit OS=Homo sapiens OX=9606 GN=RPA3 PE=1 SV=1	6	1556.45	1723.04	1735.57	1935.59	1924.12	1873.82	1664.72	1609.73	1708.49	1.14326	0.0169451	0.059395	1.15063	0.00187676	0.0376289
sp|Q7Z4Q2|HEAT3_HUMAN	HEATR3	HEAT repeat-containing protein 3 OS=Homo sapiens OX=9606 GN=HEATR3 PE=1 SV=2	9	1934.88	1446.74	1221.64	1403.78	1415.32	1528.84	927.219	1476.1	1375.47	0.944535	0.711492	0.814113	1.15062	0.335285	0.6394
sp|Q13415|ORC1_HUMAN	ORC1	Origin recognition complex subunit 1 OS=Homo sapiens OX=9606 GN=ORC1 PE=1 SV=2	5	408.479	480.203	510.362	536.11	540.165	540.223	534.316	427.033	443.556	1.15543	0.0746426	0.167729	1.15061	0.102132	0.339967
sp|Q9UBU7|DBF4A_HUMAN	DBF4	Protein DBF4 homolog A OS=Homo sapiens OX=9606 GN=DBF4 PE=1 SV=1	3	191.674	157.207	172.903	187.105	207.843	190.457	166.13	163.617	179.044	1.12193	0.148178	0.274175	1.15058	0.0332613	0.181234
sp|P31321|KAP1_HUMAN	PRKAR1B	cAMP-dependent protein kinase type I-beta regulatory subunit OS=Homo sapiens OX=9606 GN=PRKAR1B PE=1 SV=4	5	308.548	321.205	264.522	377.967	382.132	418.869	303.888	369.082	351.767	1.31835	0.0116397	0.0465757	1.15051	0.0932648	0.323858
sp|O14545|TRAD1_HUMAN	TRAFD1	TRAF-type zinc finger domain-containing protein 1 OS=Homo sapiens OX=9606 GN=TRAFD1 PE=1 SV=1	8	697.947	840.323	832.232	1341.55	1361.72	1356.65	1255.95	1086.87	1187.17	1.71268	0.000268155	0.00529524	1.15012	0.0233509	0.148226
sp|Q8TBZ8|ZN564_HUMAN	ZNF564	Zinc finger protein 564 OS=Homo sapiens OX=9606 GN=ZNF564 PE=1 SV=1	2	32.5174	37.5734	43.3611	41.6444	48.946	38.9409	49.733	32.2019	30.7336	1.14173	0.283403	0.437462	1.14967	0.454633	0.737328
sp|Q9BSK4|FEM1A_HUMAN	FEM1A	Protein fem-1 homolog A OS=Homo sapiens OX=9606 GN=FEM1A PE=1 SV=1	1	30.1852	38.5573	39.0035	71.548	69.3491	67.3646	68.229	54.7973	58.1244	1.93289	0.000422002	0.00651282	1.14966	0.0986669	0.334952
sp|Q9NZM5|NOP53_HUMAN	NOP53	Ribosome biogenesis protein NOP53 OS=Homo sapiens OX=9606 GN=NOP53 PE=1 SV=2	3	542.79	460.358	424.396	545.951	550.376	538.642	450.964	485.276	486.072	1.1453	0.121045	0.237711	1.14952	0.00419568	0.055727
sp|P04080|CYTB_HUMAN	CSTB	Cystatin-B OS=Homo sapiens OX=9606 GN=CSTB PE=1 SV=2	3	822.032	741.724	720.034	868.947	872.867	909.327	730.226	797.864	778.682	1.16085	0.0218411	0.0712931	1.14929	0.0086067	0.0846721
sp|P51946|CCNH_HUMAN	CCNH	Cyclin-H OS=Homo sapiens OX=9606 GN=CCNH PE=1 SV=1	2	283.547	272.986	229.192	328.468	308.476	344.134	252.305	308.894	292.533	1.24863	0.0292203	0.0868245	1.14916	0.0977851	0.332924
sp|Q8IZT6|ASPM_HUMAN	ASPM	Abnormal spindle-like microcephaly-associated protein OS=Homo sapiens OX=9606 GN=ASPM PE=1 SV=2	11	582.944	639.589	627.256	948.502	955.639	942.022	871.543	825.63	781.057	1.53864	4.68883e-05	0.0023986	1.14847	0.00971403	0.091607
sp|Q96S66|CLCC1_HUMAN	CLCC1	Chloride channel CLIC-like protein 1 OS=Homo sapiens OX=9606 GN=CLCC1 PE=1 SV=1	4	1007.76	978.05	994.957	1139.13	1185.82	1143.81	1018.76	992.438	1009.33	1.16371	0.000690721	0.00842089	1.1484	0.000867853	0.0257683
sp|P28288|ABCD3_HUMAN	ABCD3	ATP-binding cassette sub-family D member 3 OS=Homo sapiens OX=9606 GN=ABCD3 PE=1 SV=1	10	2852.11	2656.36	2639.88	3192.48	3227.09	3275.44	2714.1	2828.04	2901.2	1.18981	0.00204337	0.0160078	1.14824	0.00218013	0.0404213
sp|Q15543|TAF13_HUMAN	TAF13	Transcription initiation factor TFIID subunit 13 OS=Homo sapiens OX=9606 GN=TAF13 PE=1 SV=1	2	190.3	204.099	162.491	239.126	242.987	231.479	200.063	204.668	216.831	1.28139	0.0146766	0.0542265	1.14806	0.00707573	0.0756006
sp|Q96FJ0|STALP_HUMAN	STAMBPL1	AMSH-like protease OS=Homo sapiens OX=9606 GN=STAMBPL1 PE=1 SV=2	2	382.666	405.754	445.783	437.651	417.05	399.607	408.428	338.457	345.728	1.01629	0.770499	0.856633	1.14799	0.0953017	0.328288
sp|Q9UBV7|B4GT7_HUMAN	B4GALT7	Beta-1,4-galactosyltransferase 7 OS=Homo sapiens OX=9606 GN=B4GALT7 PE=1 SV=1	2	374.023	389.947	393.344	404.978	377.948	395.776	355.419	334.487	336.898	1.01848	0.512107	0.656929	1.14793	0.00803055	0.0811472
sp|Q9BYV8|CEP41_HUMAN	CEP41	Centrosomal protein of 41 kDa OS=Homo sapiens OX=9606 GN=CEP41 PE=1 SV=1	6	1133.97	999.684	916.015	1031.82	1035.16	1081.04	849.108	976.552	916.686	1.03225	0.642689	0.761764	1.14793	0.0279678	0.164281
sp|P82932|RT06_HUMAN	MRPS6	28S ribosomal protein S6, mitochondrial OS=Homo sapiens OX=9606 GN=MRPS6 PE=1 SV=3	4	608.056	601.867	538.858	779.292	777.23	761.972	609.426	694.914	715.539	1.32578	0.00112996	0.0111165	1.14784	0.0390932	0.198248
sp|Q9P2D6|F135A_HUMAN	FAM135A	Protein FAM135A OS=Homo sapiens OX=9606 GN=FAM135A PE=1 SV=2	2	156.489	164.968	143.65	166.531	181.891	167.903	146.167	152.966	150.691	1.11012	0.0969042	0.202688	1.14784	0.013878	0.111065
sp|Q9H9B4|SFXN1_HUMAN	SFXN1	Sideroflexin-1 OS=Homo sapiens OX=9606 GN=SFXN1 PE=1 SV=4	12	1206.76	1614.21	1772.07	2316.33	2172.51	2021.46	2213.01	1654.27	1804.84	1.41743	0.0276132	0.0833481	1.14777	0.210185	0.508701
sp|Q6PD74|AAGAB_HUMAN	AAGAB	Alpha- and gamma-adaptin-binding protein p34 OS=Homo sapiens OX=9606 GN=AAGAB PE=1 SV=1	3	884.625	754.891	648.198	987.897	1076.33	1068.29	771.185	1000.3	957.735	1.36928	0.0189808	0.0643291	1.14777	0.15087	0.428852
sp|Q86U90|YRDC_HUMAN	YRDC	YrdC domain-containing protein, mitochondrial OS=Homo sapiens OX=9606 GN=YRDC PE=1 SV=1	2	189.679	194.153	169.443	283.909	293.056	314.761	244.921	273.121	258.959	1.61172	0.000689526	0.00842089	1.14765	0.0354336	0.188191
sp|Q9Y5J3|HEY1_HUMAN	HEY1	Hairy/enhancer-of-split related with YRPW motif protein 1 OS=Homo sapiens OX=9606 GN=HEY1 PE=1 SV=1	2	100.872	139.897	176	234.558	218.022	196.732	245.597	159.198	160.997	1.55797	0.0332163	0.0945959	1.14762	0.41348	0.706168
sp|Q9Y2G5|OFUT2_HUMAN	POFUT2	GDP-fucose protein O-fucosyltransferase 2 OS=Homo sapiens OX=9606 GN=POFUT2 PE=1 SV=3	6	860.02	892.823	893.397	870.684	924.158	886.608	777.474	749.009	810.112	1.01331	0.576181	0.710687	1.14759	0.00836917	0.0832346
sp|Q96BR5|COA7_HUMAN	COA7	Cytochrome c oxidase assembly factor 7 OS=Homo sapiens OX=9606 GN=COA7 PE=1 SV=2	8	2866.63	2596.47	2406.99	3046.66	3098.07	3158.9	2465.09	2820.16	2822.41	1.18215	0.0253184	0.0786818	1.14751	0.0317078	0.176405
sp|O14524|NEMP1_HUMAN	NEMP1	Nuclear envelope integral membrane protein 1 OS=Homo sapiens OX=9606 GN=NEMP1 PE=1 SV=2	6	390.525	395.409	394.609	386.232	427.605	422.789	363.434	346.147	368.225	1.04751	0.228186	0.376103	1.14735	0.0226458	0.146013
sp|Q8NEZ2|VP37A_HUMAN	VPS37A	Vacuolar protein sorting-associated protein 37A OS=Homo sapiens OX=9606 GN=VPS37A PE=1 SV=1	3	845.113	677.314	517.935	735.617	676.64	797.982	461.789	783.072	681.519	1.08326	0.604075	0.731982	1.14735	0.402224	0.698852
sp|Q12965|MYO1E_HUMAN	MYO1E	Unconventional myosin-Ie OS=Homo sapiens OX=9606 GN=MYO1E PE=1 SV=2	10	752.998	794.203	759.588	825.382	823.912	877.288	694.663	749.781	757.727	1.09528	0.0279278	0.0839575	1.14731	0.0150567	0.115968
sp|P24941|CDK2_HUMAN	CDK2	Cyclin-dependent kinase 2 OS=Homo sapiens OX=9606 GN=CDK2 PE=1 SV=2	11	1975.79	2236.43	2120.67	2133.56	2008.9	2085.71	1943.04	1770.27	1715.26	0.983464	0.698001	0.804178	1.14729	0.0264587	0.160021
sp|Q5SNV9|CA167_HUMAN	C1orf167	Uncharacterized protein C1orf167 OS=Homo sapiens OX=9606 GN=C1orf167 PE=2 SV=2	2	1518.78	1566.69	1462.59	1229.06	1119.08	1157.53	984.419	1066.33	1005	0.770806	0.00140083	0.0124937	1.14724	0.0208487	0.13911
sp|O96014|WNT11_HUMAN	WNT11	Protein Wnt-11 OS=Homo sapiens OX=9606 GN=WNT11 PE=1 SV=2	1	10.7496	12.2847	8.85705	19.064	17.019	16.9927	18.4005	15.3174	12.5544	1.66427	0.00423941	0.0242611	1.14703	0.281317	0.585869
sp|Q9NSG2|CA112_HUMAN	C1orf112	Uncharacterized protein C1orf112 OS=Homo sapiens OX=9606 GN=C1orf112 PE=1 SV=1	4	306.709	246.819	219.074	342.279	336.951	372.148	243.986	351.102	321.585	1.36083	0.0296837	0.0877692	1.14695	0.254384	0.55755
sp|P07864|LDHC_HUMAN	LDHC	L-lactate dehydrogenase C chain OS=Homo sapiens OX=9606 GN=LDHC PE=1 SV=4	3	124.464	128.054	130.297	131.691	142.604	133.48	116.549	110.396	128.591	1.0652	0.0926729	0.195938	1.14693	0.0511504	0.229812
sp|Q9HBU6|EKI1_HUMAN	ETNK1	Ethanolamine kinase 1 OS=Homo sapiens OX=9606 GN=ETNK1 PE=1 SV=1	3	494.709	617.718	705.768	1001.78	959.447	893.566	1017.6	726.203	745.27	1.57012	0.00738434	0.0349998	1.14693	0.286638	0.592574
sp|Q8TDW0|LRC8C_HUMAN	LRRC8C	Volume-regulated anion channel subunit LRRC8C OS=Homo sapiens OX=9606 GN=LRRC8C PE=1 SV=2	2	178.782	191.595	219.426	207.902	214.188	199.567	183.715	169.006	189.317	1.05401	0.45089	0.602659	1.14689	0.0229359	0.146844
sp|Q9BQI3|E2AK1_HUMAN	EIF2AK1	Eukaryotic translation initiation factor 2-alpha kinase 1 OS=Homo sapiens OX=9606 GN=EIF2AK1 PE=1 SV=2	3	274.489	237.172	245.198	381.626	393.267	392.183	328.44	349.109	340.22	1.542	0.000330998	0.0058394	1.1467	0.00211698	0.0398819
tr|G3V325|G3V325_HUMAN	ATP5MF-PTCD1	ATP5MF-PTCD1 readthrough OS=Homo sapiens OX=9606 GN=ATP5MF-PTCD1 PE=4 SV=1	5	425.712	407.245	400.028	508.725	515.563	516.003	422.13	453.916	467.401	1.24924	0.000214672	0.00486006	1.14652	0.00854961	0.0845164
sp|P20337|RAB3B_HUMAN	RAB3B	Ras-related protein Rab-3B OS=Homo sapiens OX=9606 GN=RAB3B PE=1 SV=2	1	85.8459	94.2302	78.4343	112.613	111.908	117.214	92.2949	99.407	106.409	1.32194	0.00464572	0.0256894	1.14634	0.0298184	0.169814
sp|Q8TE04|PANK1_HUMAN	PANK1	Pantothenate kinase 1 OS=Homo sapiens OX=9606 GN=PANK1 PE=1 SV=2	2	197.636	201.773	172.751	166.745	178.359	184.549	136.067	147.174	178.811	0.925708	0.246951	0.398457	1.14631	0.178508	0.46842
sp|P62714|PP2AB_HUMAN	PPP2CB	Serine/threonine-protein phosphatase 2A catalytic subunit beta isoform OS=Homo sapiens OX=9606 GN=PPP2CB PE=1 SV=1	13	1232.47	1339.42	1289.43	1261.99	1195.36	1202.72	1060.89	1069.23	1062.87	0.947881	0.147385	0.273201	1.14628	0.00184353	0.0376289
sp|Q96B45|BORC7_HUMAN	BORCS7	BLOC-1-related complex subunit 7 OS=Homo sapiens OX=9606 GN=BORCS7 PE=3 SV=2	1	43.7651	38.235	33.5315	39.5571	43.085	45.6598	30.14	38.8006	42.9984	1.11054	0.284323	0.438635	1.14618	0.261806	0.566096
sp|Q92800|EZH1_HUMAN	EZH1	Histone-lysine N-methyltransferase EZH1 OS=Homo sapiens OX=9606 GN=EZH1 PE=1 SV=2	3	211.91	211.25	150.387	274.583	273.884	282.791	192.961	268.361	263.944	1.44933	0.0140257	0.0526527	1.14614	0.224249	0.526869
sp|Q13347|EIF3I_HUMAN	EIF3I	Eukaryotic translation initiation factor 3 subunit I OS=Homo sapiens OX=9606 GN=EIF3I PE=1 SV=1	15	3616.77	3663.95	3709.28	4291.83	4354.75	4171.15	3807.29	3612.69	3763.73	1.16631	0.00053398	0.00728115	1.14611	0.00241664	0.0428225
sp|Q58A45-3|PAN3-3_HUMAN	PAN3	Isoform of Q58A45, Isoform 3 of PAN2-PAN3 deadenylation complex subunit PAN3 OS=Homo sapiens OX=9606 GN=PAN3 PE=1 SV=3	1	61.7591	63.2716	49.2826	63.4497	73.6548	69.2897	60.1136	59.285	60.7233	1.18404	0.115176	0.229206	1.14586	0.0426695	0.207962
sp|O94782|UBP1_HUMAN	USP1	Ubiquitin carboxyl-terminal hydrolase 1 OS=Homo sapiens OX=9606 GN=USP1 PE=1 SV=1	11	924.174	921.752	954.411	1829.77	1845.85	1789.59	1635.02	1521.06	1614.48	1.95163	1.46298e-06	0.00076776	1.14561	0.00398032	0.0547921
sp|P58340|MLF1_HUMAN	MLF1	Myeloid leukemia factor 1 OS=Homo sapiens OX=9606 GN=MLF1 PE=1 SV=1	1	48.3844	51.0772	59.1125	96.1636	81.337	89.2608	79.2865	70.581	83.0045	1.68225	0.00254246	0.0182741	1.14553	0.11611	0.366391
sp|Q6SJ96|TBPL2_HUMAN	TBPL2	TATA box-binding protein-like protein 2 OS=Homo sapiens OX=9606 GN=TBPL2 PE=2 SV=1	1	14.4933	26.7153	28.2205	24.1868	32.2908	21.9905	23.8434	21.5762	23.0852	1.13019	0.603881	0.731856	1.14544	0.35827	0.659039
sp|P82664|RT10_HUMAN	MRPS10	28S ribosomal protein S10, mitochondrial OS=Homo sapiens OX=9606 GN=MRPS10 PE=1 SV=2	4	1111.94	1082.61	933.911	1069.32	1060.95	1054.36	855.986	965.733	958.693	1.01795	0.751867	0.841798	1.14538	0.0195876	0.134595
sp|Q92777|SYN2_HUMAN	SYN2	Synapsin-2 OS=Homo sapiens OX=9606 GN=SYN2 PE=2 SV=4	1	139.543	148.47	135.281	196.786	200.86	232.799	183.947	191.511	174.987	1.48938	0.00456615	0.0254209	1.14534	0.0969185	0.330907
sp|Q13563|PKD2_HUMAN	PKD2	Polycystin-2 OS=Homo sapiens OX=9606 GN=PKD2 PE=1 SV=3	1	127.723	137.68	137.811	128.265	119.465	120.246	94.0059	115.282	112.001	0.912607	0.054676	0.134233	1.14531	0.0962929	0.330038
sp|Q96T21|SEBP2_HUMAN	SECISBP2	Selenocysteine insertion sequence-binding protein 2 OS=Homo sapiens OX=9606 GN=SECISBP2 PE=1 SV=2	5	896.332	778.504	701.619	721.294	753.52	772.665	554.555	701.816	705.979	0.945728	0.50365	0.650143	1.1453	0.14161	0.412459
sp|P31270|HXA11_HUMAN	HOXA11	Homeobox protein Hox-A11 OS=Homo sapiens OX=9606 GN=HOXA11 PE=2 SV=2	2	163.442	184.772	161.739	280.026	252.172	277.473	232.112	242.354	232.517	1.58774	0.000990168	0.0103237	1.14525	0.0226919	0.14608
sp|O60346|PHLP1_HUMAN	PHLPP1	PH domain leucine-rich repeat-containing protein phosphatase 1 OS=Homo sapiens OX=9606 GN=PHLPP1 PE=1 SV=3	2	45.6979	37.4018	28.078	70.6626	66.3633	65.9632	46.398	69.913	60.9628	1.82581	0.0044877	0.0251895	1.14506	0.288854	0.594894
sp|Q6ZRP7|QSOX2_HUMAN	QSOX2	Sulfhydryl oxidase 2 OS=Homo sapiens OX=9606 GN=QSOX2 PE=1 SV=3	6	903.247	904.929	861.676	986.289	1023.77	1021.12	820.584	885.845	941.317	1.13534	0.00293058	0.0197501	1.14481	0.025778	0.157682
sp|Q9Y3B3|TMED7_HUMAN	TMED7	Transmembrane emp24 domain-containing protein 7 OS=Homo sapiens OX=9606 GN=TMED7 PE=1 SV=2	8	1415.94	1491.07	1392.65	1500.88	1475.35	1534.48	1259.67	1345.03	1335.53	1.04909	0.109405	0.220885	1.14478	0.00401249	0.0548039
sp|Q96GC5|RM48_HUMAN	MRPL48	39S ribosomal protein L48, mitochondrial OS=Homo sapiens OX=9606 GN=MRPL48 PE=1 SV=2	3	343.49	339.135	295.602	323.938	312.721	327.309	251.221	302.752	288.284	0.985424	0.780038	0.863256	1.14451	0.0639097	0.259792
sp|Q9P0J0|NDUAD_HUMAN	NDUFA13	NADH dehydrogenase [ubiquinone] 1 alpha subcomplex subunit 13 OS=Homo sapiens OX=9606 GN=NDUFA13 PE=1 SV=3	3	287.211	288.056	242.794	329.36	351.959	370.779	272.945	323.935	322.397	1.28609	0.0151825	0.0554128	1.14448	0.097911	0.333076
sp|O95271|TNKS1_HUMAN	TNKS	Poly [ADP-ribose] polymerase tankyrase-1 OS=Homo sapiens OX=9606 GN=TNKS PE=1 SV=2	4	484.623	480.267	413.502	617.498	657.041	651.068	503.69	589.637	589.199	1.397	0.00220518	0.016863	1.14447	0.059782	0.250339
sp|P54278|PMS2_HUMAN	PMS2	Mismatch repair endonuclease PMS2 OS=Homo sapiens OX=9606 GN=PMS2 PE=1 SV=2	1	39.4037	40.4977	42.7849	47.9	54.3359	47.1962	42.1231	44.8504	43.605	1.218	0.0228773	0.0733201	1.14439	0.0591981	0.24976
sp|Q06547-3|GABP1-3_HUMAN	GABPB1	Isoform of Q06547, Isoform 3 of GA-binding protein subunit beta-1 OS=Homo sapiens OX=9606 GN=GABPB1 PE=1 SV=2	1	40.2807	53.0031	44.3306	51.5195	50.9006	43.9076	44.4419	41.5609	41.8931	1.06332	0.551823	0.691412	1.14412	0.0777761	0.291317
sp|Q96ER3|SAAL1_HUMAN	SAAL1	Protein SAAL1 OS=Homo sapiens OX=9606 GN=SAAL1 PE=1 SV=2	8	1331.82	1184.95	1049.69	1196.84	1244.27	1300.42	990.264	1111	1169.11	1.04909	0.538192	0.680316	1.14407	0.0605413	0.25159
sp|O94829|IPO13_HUMAN	IPO13	Importin-13 OS=Homo sapiens OX=9606 GN=IPO13 PE=1 SV=3	6	715.51	798.028	940.094	690.941	691.269	690.069	682.08	563	566.336	0.844576	0.124646	0.242919	1.14401	0.0905106	0.317492
sp|Q9NQC7|CYLD_HUMAN	CYLD	Ubiquitin carboxyl-terminal hydrolase CYLD OS=Homo sapiens OX=9606 GN=CYLD PE=1 SV=1	5	340.712	349.035	327.466	360.746	360.543	363.406	330.228	313.561	304.366	1.06634	0.023934	0.0755545	1.14401	0.00395675	0.0547921
sp|Q6UVJ0|SAS6_HUMAN	SASS6	Spindle assembly abnormal protein 6 homolog OS=Homo sapiens OX=9606 GN=SASS6 PE=1 SV=1	6	599.265	607.306	572.28	594.597	592.461	601.75	526.271	510.147	527.522	1.0056	0.777091	0.86139	1.14378	0.000278859	0.0160933
sp|Q3YEC7|RABL6_HUMAN	RABL6	Rab-like protein 6 OS=Homo sapiens OX=9606 GN=RABL6 PE=1 SV=2	15	4028.51	3800.22	3354.91	3685.04	3682.75	3943.54	2986.16	3490.03	3414.97	1.01142	0.853324	0.912328	1.14358	0.0575076	0.246483
sp|Q9Y2C2|UST_HUMAN	UST	Uronyl 2-sulfotransferase OS=Homo sapiens OX=9606 GN=UST PE=2 SV=1	1	57.2287	54.2398	48.4034	58.1277	55.793	59.6056	41.3227	56.1124	54.3242	1.08541	0.18172	0.320257	1.14343	0.204472	0.500817
sp|P35227|PCGF2_HUMAN	PCGF2	Polycomb group RING finger protein 2 OS=Homo sapiens OX=9606 GN=PCGF2 PE=1 SV=1	4	587.955	510.34	499.177	567.396	609.389	571.54	460.082	498.99	570.091	1.09443	0.179563	0.317138	1.14332	0.104223	0.343844
sp|Q8N983|RM43_HUMAN	MRPL43	39S ribosomal protein L43, mitochondrial OS=Homo sapiens OX=9606 GN=MRPL43 PE=1 SV=1	4	325.614	458.807	529.569	636.671	620.108	559.057	640.241	433.807	514.421	1.38193	0.0598928	0.143055	1.14314	0.305395	0.609795
sp|Q8NBZ7|UXS1_HUMAN	UXS1	UDP-glucuronic acid decarboxylase 1 OS=Homo sapiens OX=9606 GN=UXS1 PE=1 SV=1	3	191.003	214.489	262.856	264.287	261.915	265.942	258.575	211.674	222.71	1.18523	0.123259	0.24096	1.14313	0.0804836	0.296566
sp|O00410|IPO5_HUMAN	IPO5	Importin-5 OS=Homo sapiens OX=9606 GN=IPO5 PE=1 SV=4	21	3830.04	4312.69	4573.58	4385.43	4246.16	4163	3957.25	3579.9	3656.49	1.00616	0.914123	0.951268	1.14302	0.0156401	0.117912
sp|Q92930|RAB8B_HUMAN	RAB8B	Ras-related protein Rab-8B OS=Homo sapiens OX=9606 GN=RAB8B PE=1 SV=2	7	1750.77	1673.64	1527.44	1647.35	1688.03	1657.67	1292.53	1495.8	1580.43	1.00832	0.846741	0.907576	1.1429	0.0734442	0.282041
sp|Q6UXV4|MIC27_HUMAN	APOOL	MICOS complex subunit MIC27 OS=Homo sapiens OX=9606 GN=APOOL PE=1 SV=1	3	170.383	199.848	253.653	276.036	290.518	259.497	286.606	211.63	224.579	1.32405	0.0603911	0.143826	1.14282	0.237761	0.539738
sp|Q9UM11-2|FZR1-2_HUMAN	FZR1	Isoform of Q9UM11, Isoform 2 of Fizzy-related protein homolog OS=Homo sapiens OX=9606 GN=FZR1 PE=1 SV=2	4	196.228	208.284	240.915	426.306	436.228	422.023	411.211	346.469	366.353	1.99024	0.000108596	0.00352215	1.14281	0.0524732	0.232568
sp|Q9NW61|PKHJ1_HUMAN	PLEKHJ1	Pleckstrin homology domain-containing family J member 1 OS=Homo sapiens OX=9606 GN=PLEKHJ1 PE=2 SV=1	1	16.6278	20.5639	22.7255	21.0504	20.6765	20.4677	17.7108	17.3063	19.4112	1.03801	0.693793	0.801245	1.14269	0.0178249	0.127321
sp|Q9NYR9|KBRS2_HUMAN	NKIRAS2	NF-kappa-B inhibitor-interacting Ras-like protein 2 OS=Homo sapiens OX=9606 GN=NKIRAS2 PE=1 SV=1	2	145.549	142.14	138.315	200.099	184.695	182.063	170.798	151.66	173.629	1.33064	0.00144022	0.012732	1.14266	0.0569839	0.245135
sp|Q16854|DGUOK_HUMAN	DGUOK	Deoxyguanosine kinase, mitochondrial OS=Homo sapiens OX=9606 GN=DGUOK PE=1 SV=2	2	221.081	227.469	215.644	204.958	206.691	216.306	185.404	179.551	184.63	0.945439	0.0697773	0.160041	1.1426	0.00278284	0.045794
sp|Q9H3Z4|DNJC5_HUMAN	DNAJC5	DnaJ homolog subfamily C member 5 OS=Homo sapiens OX=9606 GN=DNAJC5 PE=1 SV=1	1	720.019	717.917	747.727	762.916	775.552	743.55	668.124	638.841	690.26	1.04409	0.0742337	0.167128	1.14259	0.00566895	0.0663384
sp|Q6PKC3|TXD11_HUMAN	TXNDC11	Thioredoxin domain-containing protein 11 OS=Homo sapiens OX=9606 GN=TXNDC11 PE=1 SV=2	1	30.8546	32.8433	27.1618	23.7596	21.6403	29.9676	28.2895	21.2398	16.4341	0.829493	0.16054	0.291262	1.14257	0.502066	0.769916
sp|Q9Y3P9|RBGP1_HUMAN	RABGAP1	Rab GTPase-activating protein 1 OS=Homo sapiens OX=9606 GN=RABGAP1 PE=1 SV=3	17	4444.42	4613.3	4129.43	4579.37	4306.46	4781.7	3553.1	4352.08	4058.47	1.03643	0.463284	0.613459	1.14242	0.104082	0.343517
sp|O00629|IMA3_HUMAN	KPNA4	Importin subunit alpha-3 OS=Homo sapiens OX=9606 GN=KPNA4 PE=1 SV=1	13	2402.04	2419.9	2424.56	2696.77	2726.28	2636.41	2260.73	2342.19	2452.22	1.11219	0.000580293	0.00758909	1.14235	0.00551878	0.0654402
sp|Q9H1B5|XYLT2_HUMAN	XYLT2	Xylosyltransferase 2 OS=Homo sapiens OX=9606 GN=XYLT2 PE=1 SV=2	2	100.722	98.5301	106.236	108.061	116.606	111.083	87.7554	99.3884	106.804	1.09906	0.0410286	0.109533	1.14221	0.0837596	0.303721
sp|O60678|ANM3_HUMAN	PRMT3	Protein arginine N-methyltransferase 3 OS=Homo sapiens OX=9606 GN=PRMT3 PE=1 SV=4	6	1161.11	1206.04	1230.46	1177.79	1211.77	1167.2	1053	996.812	1064.12	0.988645	0.605933	0.733583	1.14221	0.0039943	0.0547921
sp|Q9BQE4|SELS_HUMAN	SELENOS	Selenoprotein S OS=Homo sapiens OX=9606 GN=SELENOS PE=1 SV=3	3	340.985	358.667	308.174	462.205	473.358	502.558	382.568	452.921	423.845	1.42695	0.00167195	0.014053	1.14197	0.0656804	0.264887
sp|Q10471|GALT2_HUMAN	GALNT2	Polypeptide N-acetylgalactosaminyltransferase 2 OS=Homo sapiens OX=9606 GN=GALNT2 PE=1 SV=1	15	2952.82	2523.2	2152.94	2865.96	2801.18	3056.24	1971.1	3057.29	2610.51	1.14346	0.208391	0.353616	1.14197	0.327512	0.632412
sp|O75330|HMMR_HUMAN	HMMR	Hyaluronan mediated motility receptor OS=Homo sapiens OX=9606 GN=HMMR PE=1 SV=2	15	3385.53	3170.69	2775.62	4050.22	3904.05	3847.39	2287.59	4102.58	3944.46	1.26467	0.0120031	0.0476347	1.14195	0.449208	0.73403
sp|Q8NFY9|KBTB8_HUMAN	KBTBD8	Kelch repeat and BTB domain-containing protein 8 OS=Homo sapiens OX=9606 GN=KBTBD8 PE=1 SV=2	5	524.198	514.098	475.144	689.51	718.414	699.92	603.684	604.592	637.851	1.39275	0.000322665	0.00578258	1.14177	0.00343543	0.0507267
sp|P08240|SRPRA_HUMAN	SRPRA	Signal recognition particle receptor subunit alpha OS=Homo sapiens OX=9606 GN=SRPRA PE=1 SV=2	6	1244.53	995.52	876.513	1005.81	1067.53	1082.06	787.828	976.028	1000.19	1.01246	0.91271	0.95016	1.14159	0.140354	0.409906
sp|Q04727|TLE4_HUMAN	TLE4	Transducin-like enhancer protein 4 OS=Homo sapiens OX=9606 GN=TLE4 PE=1 SV=3	17	1654.86	1633.83	1546.72	1812.65	1759.62	1785.24	1516.73	1597.68	1578.63	1.10797	0.00882961	0.0389864	1.14159	0.001545	0.0346057
sp|Q9BRT2|UQCC2_HUMAN	UQCC2	Ubiquinol-cytochrome-c reductase complex assembly factor 2 OS=Homo sapiens OX=9606 GN=UQCC2 PE=1 SV=1	1	47.7907	35.8396	36.7705	38.5542	38.4231	39.5744	25.4541	36.7167	39.9276	0.968031	0.755991	0.844859	1.14156	0.335377	0.6394
sp|Q9H497|TOR3A_HUMAN	TOR3A	Torsin-3A OS=Homo sapiens OX=9606 GN=TOR3A PE=1 SV=1	6	1213.93	1230.12	1245.51	1189.58	1207.09	1217.1	1073.09	1020.34	1072.23	0.979458	0.106259	0.2164	1.14155	0.00147393	0.0339968
sp|Q15631|TSN_HUMAN	TSN	Translin OS=Homo sapiens OX=9606 GN=TSN PE=1 SV=1	12	1910.38	2198.01	2351.32	1999.34	1971.51	1903.82	1838.86	1614.31	1693.3	0.909432	0.214534	0.360638	1.1415	0.0275511	0.163372
sp|Q8TC44|POC1B_HUMAN	POC1B	POC1 centriolar protein homolog B OS=Homo sapiens OX=9606 GN=POC1B PE=1 SV=1	3	221.302	224.52	196.875	297.895	277.398	274.163	242.396	257.72	244.357	1.32171	0.00385298	0.0229991	1.14102	0.0167838	0.122806
sp|Q14444|CAPR1_HUMAN	CAPRIN1	Caprin-1 OS=Homo sapiens OX=9606 GN=CAPRIN1 PE=1 SV=2	14	2996.34	2536.86	2273.69	3379.74	3454.2	3473.02	2543.92	3319.39	3172.28	1.32024	0.0173773	0.0604956	1.14071	0.151524	0.429726
sp|Q9Y3A6|TMED5_HUMAN	TMED5	Transmembrane emp24 domain-containing protein 5 OS=Homo sapiens OX=9606 GN=TMED5 PE=1 SV=1	6	705.595	644.478	607.492	640.112	694.812	663.379	554.033	594.863	602.936	1.02081	0.699265	0.805182	1.14069	0.0199679	0.135812
sp|Q15363|TMED2_HUMAN	TMED2	Transmembrane emp24 domain-containing protein 2 OS=Homo sapiens OX=9606 GN=TMED2 PE=1 SV=1	6	460.624	494.728	507.236	470.05	487.68	426.092	450.726	362.486	400.124	0.946146	0.317486	0.473571	1.14051	0.145025	0.41753
sp|O75864|PPR37_HUMAN	PPP1R37	Protein phosphatase 1 regulatory subunit 37 OS=Homo sapiens OX=9606 GN=PPP1R37 PE=1 SV=4	1	31.5244	21.8452	15.5017	23.8713	23.9791	18.7089	13.4639	19.4717	25.4254	0.96643	0.884342	0.931173	1.14048	0.51867	0.782925
sp|P98164|LRP2_HUMAN	LRP2	Low-density lipoprotein receptor-related protein 2 OS=Homo sapiens OX=9606 GN=LRP2 PE=1 SV=3	7	339.544	348.529	363.659	462.853	484.121	475.195	428.583	379.933	438.489	1.35222	0.000190385	0.00453844	1.14047	0.0378691	0.194447
sp|P60033|CD81_HUMAN	CD81	CD81 antigen OS=Homo sapiens OX=9606 GN=CD81 PE=1 SV=1	1	1920.22	1126.82	736.107	1011.89	1031.87	1276.64	595.312	1263.46	1052.75	0.877682	0.689252	0.797799	1.14043	0.560219	0.806853
sp|Q7L1T6|NB5R4_HUMAN	CYB5R4	Cytochrome b5 reductase 4 OS=Homo sapiens OX=9606 GN=CYB5R4 PE=1 SV=1	3	352.178	439.056	484.406	453.877	451.242	424.999	455.381	357.01	354.053	1.04271	0.672431	0.784758	1.14032	0.189424	0.481941
sp|Q155Q3|DIXC1_HUMAN	DIXDC1	Dixin OS=Homo sapiens OX=9606 GN=DIXDC1 PE=1 SV=2	5	584.32	545.917	582.554	815.735	818.826	775.212	716.481	690.774	706.028	1.40693	0.000247328	0.00513127	1.1403	0.00341819	0.0505632
sp|O94822|LTN1_HUMAN	LTN1	E3 ubiquitin-protein ligase listerin OS=Homo sapiens OX=9606 GN=LTN1 PE=1 SV=6	19	2816.73	2819.23	2775.15	2890.74	2936.05	2864.99	2496.49	2569.75	2556.36	1.03337	0.020646	0.068444	1.14026	0.000312157	0.0163982
sp|Q8NC54|KCT2_HUMAN	KCT2	Keratinocyte-associated transmembrane protein 2 OS=Homo sapiens OX=9606 GN=KCT2 PE=1 SV=2	3	396.757	362.44	382.898	538.444	492.193	488.302	460.297	395.156	476.669	1.32996	0.00268142	0.0188122	1.14024	0.103625	0.342422
sp|P62701|RS4X_HUMAN	RPS4X	40S ribosomal protein S4, X isoform OS=Homo sapiens OX=9606 GN=RPS4X PE=1 SV=2	21	5865.32	5392.32	4862.05	5888.76	5870.18	5903.42	4224.92	5651.21	5614.52	1.0957	0.150809	0.277477	1.14019	0.197993	0.493326
sp|P18031|PTN1_HUMAN	PTPN1	Tyrosine-protein phosphatase non-receptor type 1 OS=Homo sapiens OX=9606 GN=PTPN1 PE=1 SV=1	10	2756.01	2647.63	2442.47	2684.94	2671.14	2725.45	2098.61	2547.79	2441.83	1.03	0.447959	0.600378	1.14013	0.0723746	0.279505
sp|Q5JWR5|DOP1_HUMAN	DOP1A	Protein dopey-1 OS=Homo sapiens OX=9606 GN=DOP1A PE=2 SV=1	5	371.579	337.999	361.137	350.363	390.67	348.064	334.665	300.072	320.57	1.01717	0.737116	0.831819	1.14005	0.0595043	0.250199
sp|Q5SGD2|PPM1L_HUMAN	PPM1L	Protein phosphatase 1L OS=Homo sapiens OX=9606 GN=PPM1L PE=1 SV=1	2	278.2	277.232	292.592	348.335	351.676	352.232	303.707	302.075	317.34	1.24082	0.000184055	0.00450248	1.13987	0.000993344	0.0277831
sp|Q96KN1|LRAT2_HUMAN	LRATD2	Protein LRATD2 OS=Homo sapiens OX=9606 GN=LRATD2 PE=1 SV=1	2	62.3486	72.6865	69.4614	88.3196	92.952	77.6722	96.642	63.8896	66.6429	1.26625	0.0292311	0.0868245	1.13985	0.406353	0.701346
sp|P46976|GLYG_HUMAN	GYG1	Glycogenin-1 OS=Homo sapiens OX=9606 GN=GYG1 PE=1 SV=4	3	113.963	141.476	113.561	188.925	187.991	191.524	170.136	164.206	164.382	1.54049	0.00202537	0.0159289	1.13979	0.000467643	0.0197802
sp|Q16254|E2F4_HUMAN	E2F4	Transcription factor E2F4 OS=Homo sapiens OX=9606 GN=E2F4 PE=1 SV=2	5	395.212	407.742	371.61	524.356	524.081	520.464	456.702	471.743	448.087	1.33573	0.000249117	0.00513305	1.13975	0.000799381	0.0246276
sp|Q8NDV7|TNR6A_HUMAN	TNRC6A	Trinucleotide repeat-containing gene 6A protein OS=Homo sapiens OX=9606 GN=TNRC6A PE=1 SV=2	7	492.493	528.999	534.171	740.116	774.164	776.343	673.787	661.242	674.762	1.47244	0.000154316	0.00414628	1.13973	0.00170614	0.0364111
sp|O94889|KLH18_HUMAN	KLHL18	Kelch-like protein 18 OS=Homo sapiens OX=9606 GN=KLHL18 PE=1 SV=3	2	269.684	297.586	291.897	314.313	301.178	302.518	279.131	265.218	261.293	1.06849	0.10736	0.217991	1.13948	0.00539529	0.0649857
sp|P47985|UCRI_HUMAN	UQCRFS1	Cytochrome b-c1 complex subunit Rieske, mitochondrial OS=Homo sapiens OX=9606 GN=UQCRFS1 PE=1 SV=2	5	827.83	856.563	834.504	1044.59	1088.91	1060.52	902.019	938.659	962.418	1.26802	0.000134236	0.00386189	1.13946	0.00395737	0.0547921
sp|Q8IX21|SLF2_HUMAN	SLF2	SMC5-SMC6 complex localization factor protein 2 OS=Homo sapiens OX=9606 GN=SLF2 PE=1 SV=2	1	415.692	362.867	291.517	317.701	350.452	379.218	239.397	343.801	336.011	0.978782	0.859586	0.915562	1.13943	0.323717	0.629535
sp|Q5T9L3|WLS_HUMAN	WLS	Protein wntless homolog OS=Homo sapiens OX=9606 GN=WLS PE=1 SV=2	2	324.76	265.152	256.83	409.42	397.646	404.088	310.036	371.067	381.856	1.43037	0.00496685	0.0266035	1.13942	0.0943131	0.326122
sp|Q8WUP2|FBLI1_HUMAN	FBLIM1	Filamin-binding LIM protein 1 OS=Homo sapiens OX=9606 GN=FBLIM1 PE=1 SV=2	1	955.971	1012.28	1010.82	1554.37	1441.58	1464.28	886.175	1557.24	1471.47	1.49719	0.000226715	0.0049403	1.1393	0.442788	0.729812
sp|P11388|TOP2A_HUMAN	TOP2A	DNA topoisomerase 2-alpha OS=Homo sapiens OX=9606 GN=TOP2A PE=1 SV=3	26	6365.92	7365.28	8161.52	9049.68	7672.61	8648.34	8244.65	6959.18	7066.68	1.15886	0.154354	0.282477	1.1392	0.149542	0.426386
sp|P40425|PBX2_HUMAN	PBX2	Pre-B-cell leukemia transcription factor 2 OS=Homo sapiens OX=9606 GN=PBX2 PE=1 SV=2	2	202.679	200.781	155.719	194.204	178.374	189.154	133.961	187.115	172.023	1.00457	0.960235	0.978382	1.13919	0.237606	0.539738
sp|Q9Y5K3|PCY1B_HUMAN	PCYT1B	Choline-phosphate cytidylyltransferase B OS=Homo sapiens OX=9606 GN=PCYT1B PE=1 SV=1	5	182.014	208.862	218.688	260.555	253.412	231.475	236.154	185.353	232.912	1.22291	0.031988	0.0921736	1.13909	0.178278	0.46842
sp|Q8WWZ3|EDAD_HUMAN	EDARADD	Ectodysplasin-A receptor-associated adapter protein OS=Homo sapiens OX=9606 GN=EDARADD PE=1 SV=3	1	68.0234	78.1052	64.2894	81.3625	65.934	73.5819	62.0188	57.6168	74.2975	1.04971	0.596521	0.727129	1.13894	0.250504	0.554382
sp|Q7Z7F7|RM55_HUMAN	MRPL55	39S ribosomal protein L55, mitochondrial OS=Homo sapiens OX=9606 GN=MRPL55 PE=1 SV=1	1	263.485	318.295	354.548	405.983	416.169	361.688	399.939	315.386	324.111	1.26434	0.0578745	0.139659	1.13893	0.202721	0.498439
sp|O15118|NPC1_HUMAN	NPC1	NPC intracellular cholesterol transporter 1 OS=Homo sapiens OX=9606 GN=NPC1 PE=1 SV=2	3	438.184	479.846	528.337	406.759	390.919	374.571	372.938	333.042	323.45	0.810478	0.0298293	0.0879517	1.13874	0.0553261	0.240912
sp|P61289|PSME3_HUMAN	PSME3	Proteasome activator complex subunit 3 OS=Homo sapiens OX=9606 GN=PSME3 PE=1 SV=1	14	3563.45	3556.17	3319.78	3978.89	3809.81	3851.53	3358.76	3492.14	3372.42	1.11503	0.0134652	0.0513005	1.1386	0.00203984	0.0394258
sp|P55211|CASP9_HUMAN	CASP9	Caspase-9 OS=Homo sapiens OX=9606 GN=CASP9 PE=1 SV=3	3	316.239	306.798	275.554	248.747	279.003	279.797	197.263	258.528	253.505	0.898681	0.130503	0.250579	1.13852	0.213139	0.513427
sp|O75348|VATG1_HUMAN	ATP6V1G1	V-type proton ATPase subunit G 1 OS=Homo sapiens OX=9606 GN=ATP6V1G1 PE=1 SV=3	3	56.4643	67.985	57.359	68.7596	78.34	74.6536	67.1788	58.6571	68.966	1.21971	0.0453203	0.117755	1.13835	0.100955	0.338806
sp|O94763|RMP_HUMAN	URI1	Unconventional prefoldin RPB5 interactor 1 OS=Homo sapiens OX=9606 GN=URI1 PE=1 SV=3	1	39.914	62.1997	52.629	56.6465	48.3167	44.6073	41.0578	49.1629	41.184	0.966575	0.826551	0.895627	1.13824	0.245782	0.549283
sp|Q96H20|SNF8_HUMAN	SNF8	Vacuolar-sorting protein SNF8 OS=Homo sapiens OX=9606 GN=SNF8 PE=1 SV=1	5	805.4	641.281	545.286	674.941	697.311	766.606	490.509	681.197	707.525	1.07374	0.577227	0.711335	1.13816	0.305615	0.609795
sp|Q9Y294|ASF1A_HUMAN	ASF1A	Histone chaperone ASF1A OS=Homo sapiens OX=9606 GN=ASF1A PE=1 SV=1	3	460.2	427.14	320.404	574.315	583.85	645.754	427.042	598.867	559.2	1.49363	0.0141329	0.0528495	1.13804	0.266745	0.570601
sp|Q8WVD3|RN138_HUMAN	RNF138	E3 ubiquitin-protein ligase RNF138 OS=Homo sapiens OX=9606 GN=RNF138 PE=1 SV=1	1	20.6963	9.10294	13.8173	33.5387	40.3282	44.3896	29.94	34.8447	39.1439	2.71128	0.00575068	0.0294359	1.13786	0.312262	0.617198
sp|Q6ZYL4|TF2H5_HUMAN	GTF2H5	General transcription factor IIH subunit 5 OS=Homo sapiens OX=9606 GN=GTF2H5 PE=1 SV=1	1	103.838	112.453	114.424	138.203	125.914	139.722	130.793	107.749	116.377	1.22111	0.0110367	0.0448638	1.13783	0.111744	0.357851
sp|P45877|PPIC_HUMAN	PPIC	Peptidyl-prolyl cis-trans isomerase C OS=Homo sapiens OX=9606 GN=PPIC PE=1 SV=1	2	395.03	349.604	277.451	351.111	364.009	389.902	252.525	379.79	338.902	1.08114	0.486292	0.635706	1.13777	0.318818	0.624006
sp|Q9HCG8|CWC22_HUMAN	CWC22	Pre-mRNA-splicing factor CWC22 homolog OS=Homo sapiens OX=9606 GN=CWC22 PE=1 SV=3	13	2174.33	2059.74	1840.44	2213.55	2193.19	2216.39	1795.81	2049.99	1975.59	1.09032	0.13612	0.258275	1.13772	0.0243262	0.151599
sp|Q00613|HSF1_HUMAN	HSF1	Heat shock factor protein 1 OS=Homo sapiens OX=9606 GN=HSF1 PE=1 SV=1	5	512.024	722.277	761.574	816.579	754.079	692.582	819.562	593.166	576.615	1.13396	0.35529	0.513963	1.13768	0.349038	0.650366
sp|O43617|TPPC3_HUMAN	TRAPPC3	Trafficking protein particle complex subunit 3 OS=Homo sapiens OX=9606 GN=TRAPPC3 PE=1 SV=1	2	644.768	689.877	683.35	656.876	659.408	623.3	587.848	547.999	569.071	0.961144	0.225633	0.373624	1.13764	0.00878123	0.0857714
tr|A0A3B3ISF0|A0A3B3ISF0_HUMAN	LARP1B	Isoform of Q659C4, La-related protein 1B OS=Homo sapiens OX=9606 GN=LARP1B PE=1 SV=1	2	315.879	264.184	208.358	313.138	300.081	303.679	212.742	303.213	290.017	1.16295	0.242926	0.393746	1.13763	0.264031	0.567884
sp|Q9Y2I8|WDR37_HUMAN	WDR37	WD repeat-containing protein 37 OS=Homo sapiens OX=9606 GN=WDR37 PE=1 SV=2	2	65.5481	56.0852	54.3092	56.6805	66.002	66.868	51.4564	54.6495	60.5183	1.07734	0.395945	0.552019	1.13759	0.143267	0.414943
sp|P61421|VA0D1_HUMAN	ATP6V0D1	V-type proton ATPase subunit d 1 OS=Homo sapiens OX=9606 GN=ATP6V0D1 PE=1 SV=1	7	1687.05	1599	1500.55	1907.1	1931.71	1915.83	1608.67	1720.32	1730.57	1.20224	0.0040341	0.0235634	1.13738	0.00429491	0.0563385
sp|Q5JPF3|AN36C_HUMAN	ANKRD36C	Ankyrin repeat domain-containing protein 36C OS=Homo sapiens OX=9606 GN=ANKRD36C PE=1 SV=3	2	144.497	138.957	139.837	160.207	159.081	165.74	139.873	144.68	141.916	1.14585	0.00154952	0.013322	1.13731	0.00141897	0.0334566
sp|Q8IVB5|LIX1L_HUMAN	LIX1L	LIX1-like protein OS=Homo sapiens OX=9606 GN=LIX1L PE=2 SV=1	2	262.43	251.812	229.853	306.991	314.285	318.977	254.506	294.659	277.609	1.26362	0.00304972	0.020293	1.13726	0.0357257	0.188763
sp|Q8IYB5|SMAP1_HUMAN	SMAP1	Stromal membrane-associated protein 1 OS=Homo sapiens OX=9606 GN=SMAP1 PE=1 SV=2	2	99.1336	88.6641	81.4883	86.7076	90.4758	95.4514	71.9514	80.6153	87.1664	1.01244	0.854657	0.913038	1.13724	0.0971019	0.331286
sp|Q8NFH3|NUP43_HUMAN	NUP43	Nucleoporin Nup43 OS=Homo sapiens OX=9606 GN=NUP43 PE=1 SV=1	5	367.265	342.394	339.223	378.001	388.796	403.482	314.523	362.646	351.881	1.11574	0.0247387	0.0773792	1.13724	0.045005	0.213507
sp|Q4J6C6|PPCEL_HUMAN	PREPL	Prolyl endopeptidase-like OS=Homo sapiens OX=9606 GN=PREPL PE=1 SV=1	4	1035.47	1160.95	1137.08	1498.11	1461.17	1491.36	1300.24	1328.22	1285.91	1.33513	0.0007489	0.00877788	1.137	0.000445082	0.0192986
sp|Q9UL26|RB22A_HUMAN	RAB22A	Ras-related protein Rab-22A OS=Homo sapiens OX=9606 GN=RAB22A PE=1 SV=2	2	95.6474	111.227	124.985	112.498	111.9	116.574	107.387	96.0181	96.4852	1.02746	0.741787	0.83502	1.13699	0.0265693	0.160218
sp|Q9NRH2|SNRK_HUMAN	SNRK	SNF-related serine/threonine-protein kinase OS=Homo sapiens OX=9606 GN=SNRK PE=1 SV=2	3	179.179	193.929	200.819	219.739	205.59	193.383	193.038	177.929	173.21	1.07803	0.207413	0.352134	1.13697	0.062245	0.255304
sp|P54274|TERF1_HUMAN	TERF1	Telomeric repeat-binding factor 1 OS=Homo sapiens OX=9606 GN=TERF1 PE=1 SV=3	8	693.862	650.414	666.487	714.767	778.18	771.921	612.818	663.119	716.134	1.12637	0.0237074	0.0750704	1.13694	0.0649997	0.262789
sp|Q9H8K7|CJ088_HUMAN	C10orf88	Uncharacterized protein C10orf88 OS=Homo sapiens OX=9606 GN=C10orf88 PE=1 SV=2	4	500.575	508.89	389.069	648.457	619.76	640.094	476.86	636.255	565.552	1.36451	0.0126894	0.0493712	1.1368	0.177923	0.468082
sp|Q5SQN1|SNP47_HUMAN	SNAP47	Synaptosomal-associated protein 47 OS=Homo sapiens OX=9606 GN=SNAP47 PE=1 SV=3	6	774.262	776.444	774.504	882.654	877.479	939.798	789.833	794.827	790.55	1.16116	0.00333721	0.0213326	1.13671	0.00567459	0.0663384
sp|Q9Y2R0|COA3_HUMAN	COA3	Cytochrome c oxidase assembly factor 3 homolog, mitochondrial OS=Homo sapiens OX=9606 GN=COA3 PE=1 SV=1	1	54.0717	42.9761	51.1501	73.613	79.3465	73.2903	53.2322	70.6916	75.1242	1.52667	0.00252369	0.0182478	1.13666	0.262927	0.566943
sp|Q14186|TFDP1_HUMAN	TFDP1	Transcription factor Dp-1 OS=Homo sapiens OX=9606 GN=TFDP1 PE=1 SV=1	6	602.997	574.387	593.427	724.274	745.921	721.316	651.225	622.916	654.028	1.23757	0.000254274	0.0051521	1.13658	0.00223496	0.0408828
sp|Q86SF2|GALT7_HUMAN	GALNT7	N-acetylgalactosaminyltransferase 7 OS=Homo sapiens OX=9606 GN=GALNT7 PE=1 SV=1	11	1933.94	2079.78	2014.44	2240.82	2267.02	2308.41	1910.88	2064.8	2022.18	1.13073	0.00485074	0.0263432	1.13645	0.005455	0.0651658
sp|Q96CW1|AP2M1_HUMAN	AP2M1	AP-2 complex subunit mu OS=Homo sapiens OX=9606 GN=AP2M1 PE=1 SV=2	9	2136.19	1985.67	1912.75	1969.26	1997.76	2013.79	1652.75	1835.7	1774.29	0.991085	0.802372	0.878599	1.13644	0.0123738	0.104662
sp|Q13772|NCOA4_HUMAN	NCOA4	Nuclear receptor coactivator 4 OS=Homo sapiens OX=9606 GN=NCOA4 PE=1 SV=1	1	36.274	44.9769	34.1429	56.7162	49.1415	58.6155	58.6747	42.7036	43.3698	1.42532	0.0205	0.0680741	1.13627	0.332218	0.6367
sp|O95298|NDUC2_HUMAN	NDUFC2	NADH dehydrogenase [ubiquinone] 1 subunit C2 OS=Homo sapiens OX=9606 GN=NDUFC2 PE=1 SV=1	2	294.308	316.322	294.268	390.193	377.497	382.293	338.617	340.386	333.156	1.27084	0.000576822	0.00758583	1.13617	0.00043225	0.0192087
sp|Q96JJ7|TMX3_HUMAN	TMX3	Protein disulfide-isomerase TMX3 OS=Homo sapiens OX=9606 GN=TMX3 PE=1 SV=2	6	2064.43	2170.53	2151.6	2397.72	2048.13	2327.02	1479.96	2331.1	2150.39	1.06049	0.312832	0.469792	1.13611	0.388813	0.688191
sp|Q13439|GOGA4_HUMAN	GOLGA4	Golgin subfamily A member 4 OS=Homo sapiens OX=9606 GN=GOLGA4 PE=1 SV=1	22	2844.39	3069.44	3045.81	3495.55	3548.96	3457.15	3194.41	2932.37	3117.05	1.17211	0.00251841	0.0182478	1.13607	0.00696798	0.0750002
sp|Q8IYL2|TRM44_HUMAN	TRMT44	Probable tRNA (uracil-O(2)-)-methyltransferase OS=Homo sapiens OX=9606 GN=TRMT44 PE=1 SV=2	1	61.1673	58.4063	63.6194	87.4941	90.0117	87.7726	65.7158	82.3884	85.4055	1.44808	8.78864e-05	0.00317282	1.13605	0.161472	0.443156
sp|Q9H2K2|TNKS2_HUMAN	TNKS2	Poly [ADP-ribose] polymerase tankyrase-2 OS=Homo sapiens OX=9606 GN=TNKS2 PE=1 SV=1	3	82.9143	75.9156	98.9883	156.096	170.282	174.79	156.765	135.677	148.733	1.94388	0.000787654	0.00896503	1.13598	0.0744336	0.28411
sp|Q9P2N7|KLH13_HUMAN	KLHL13	Kelch-like protein 13 OS=Homo sapiens OX=9606 GN=KLHL13 PE=1 SV=3	6	557.56	597.949	632.182	811.345	842.531	784.348	746.589	666.178	733.896	1.3639	0.00136868	0.0123938	1.13582	0.0319855	0.177349
sp|Q05513|KPCZ_HUMAN	PRKCZ	Protein kinase C zeta type OS=Homo sapiens OX=9606 GN=PRKCZ PE=1 SV=4	2	97.6754	78.5659	73.3169	107.637	87.5637	103.115	72.7249	96.9992	92.9493	1.19538	0.164962	0.297767	1.13569	0.286154	0.592574
sp|Q6L8Q7|PDE12_HUMAN	PDE12	2',5'-phosphodiesterase 12 OS=Homo sapiens OX=9606 GN=PDE12 PE=1 SV=2	9	1356.71	1365.36	1409.51	1319.44	1357.63	1312.29	1270.44	1092.59	1149.93	0.965577	0.0929127	0.196293	1.13561	0.0429712	0.208249
sp|Q8TCP9|F200A_HUMAN	FAM200A	Protein FAM200A OS=Homo sapiens OX=9606 GN=FAM200A PE=1 SV=1	2	113.286	119.529	120.488	137.078	154.574	150.229	128.086	124.309	136.826	1.25071	0.00670489	0.0328039	1.1353	0.0525527	0.232637
sp|Q96EQ0|SGTB_HUMAN	SGTB	Small glutamine-rich tetratricopeptide repeat-containing protein beta OS=Homo sapiens OX=9606 GN=SGTB PE=1 SV=1	6	487.664	690.132	814.912	768.221	748.173	693.176	805.432	535.284	605.58	1.10883	0.501487	0.648011	1.13527	0.354973	0.655747
sp|Q9Y251|HPSE_HUMAN	HPSE	Heparanase OS=Homo sapiens OX=9606 GN=HPSE PE=1 SV=2	3	76.6163	84.6457	83.9271	126.085	134.352	119.627	117.251	108.684	108.861	1.55009	0.000829965	0.00920374	1.13521	0.0419365	0.206484
sp|P82909|RT36_HUMAN	MRPS36	28S ribosomal protein S36, mitochondrial OS=Homo sapiens OX=9606 GN=MRPS36 PE=1 SV=2	1	222.53	267.214	271.431	298.289	299.803	310.565	288.49	259.363	252.659	1.19376	0.0380064	0.103614	1.13509	0.0364898	0.190832
sp|Q8NBU5|ATAD1_HUMAN	ATAD1	ATPase family AAA domain-containing protein 1 OS=Homo sapiens OX=9606 GN=ATAD1 PE=1 SV=1	5	1656.83	1444.73	1308.93	1769.86	1806.07	1801.88	1356.08	1763.61	1618.9	1.21932	0.0340195	0.0959229	1.1349	0.150001	0.42723
sp|P33981|TTK_HUMAN	TTK	Dual specificity protein kinase TTK OS=Homo sapiens OX=9606 GN=TTK PE=1 SV=2	12	1946.78	1659.05	1522.91	2279.76	2238.1	2363.17	1751.29	2155.71	2156.26	1.34166	0.0109496	0.0447765	1.13487	0.123016	0.380709
sp|Q96A72|MGN2_HUMAN	MAGOHB	Protein mago nashi homolog 2 OS=Homo sapiens OX=9606 GN=MAGOHB PE=1 SV=1	7	2146.68	2205.7	2087.78	1971.26	1834.2	1821.44	1643.71	1667.15	1647.8	0.873721	0.00995829	0.0420276	1.13476	0.0100838	0.0934216
sp|Q9UNK9|ANGE1_HUMAN	ANGEL1	Protein angel homolog 1 OS=Homo sapiens OX=9606 GN=ANGEL1 PE=1 SV=1	1	125.751	128.325	131.038	174.515	208.521	192.782	154.149	171.553	181.77	1.49519	0.00307361	0.0203788	1.13468	0.147541	0.422615
sp|P16930-2|FAAA-2_HUMAN	FAH	Isoform of P16930, Isoform 2 of Fumarylacetoacetase OS=Homo sapiens OX=9606 GN=FAH PE=1 SV=2	1	159.734	172.035	146.224	132.671	126.439	139.6	116.136	126.423	108.839	0.834134	0.0342307	0.0962664	1.13464	0.0682648	0.270517
sp|Q92611|EDEM1_HUMAN	EDEM1	ER degradation-enhancing alpha-mannosidase-like protein 1 OS=Homo sapiens OX=9606 GN=EDEM1 PE=1 SV=1	1	56.4311	68.6253	93.077	61.64	74.6919	78.776	69.601	52.3945	67.592	0.98613	0.936796	0.96518	1.13461	0.319899	0.624853
sp|Q99551|MTEF1_HUMAN	MTERF1	Transcription termination factor 1, mitochondrial OS=Homo sapiens OX=9606 GN=MTERF1 PE=1 SV=1	2	90.495	86.4225	75.2191	73.1543	84.5227	79.9333	63.19	67.8654	78.3931	0.942387	0.438685	0.591871	1.13446	0.167691	0.452196
sp|Q9UBM7|DHCR7_HUMAN	DHCR7	7-dehydrocholesterol reductase OS=Homo sapiens OX=9606 GN=DHCR7 PE=1 SV=1	6	746.229	834.555	881.873	883.271	830.954	852.399	794.992	724.104	743.507	1.04222	0.461091	0.611331	1.13437	0.0176574	0.126378
sp|Q9Y676|RT18B_HUMAN	MRPS18B	28S ribosomal protein S18b, mitochondrial OS=Homo sapiens OX=9606 GN=MRPS18B PE=1 SV=1	4	216.154	299.651	316.065	314.442	321.489	306.607	330.295	230.24	270.389	1.13304	0.302954	0.458996	1.13433	0.27421	0.577753
sp|Q496Y0|LONF3_HUMAN	LONRF3	LON peptidase N-terminal domain and RING finger protein 3 OS=Homo sapiens OX=9606 GN=LONRF3 PE=1 SV=1	1	41.2267	45.9739	38.4351	59.7396	69.2393	57.7535	56.5906	49.2025	58.8384	1.4863	0.00815069	0.0370877	1.13424	0.183476	0.474795
sp|Q8WW59|SPRY4_HUMAN	SPRYD4	SPRY domain-containing protein 4 OS=Homo sapiens OX=9606 GN=SPRYD4 PE=1 SV=2	2	275.577	267.17	271.236	284.156	295.002	256.913	247.361	241.555	248.214	1.02714	0.559684	0.698115	1.13422	0.0458125	0.215271
sp|P54646|AAPK2_HUMAN	PRKAA2	5'-AMP-activated protein kinase catalytic subunit alpha-2 OS=Homo sapiens OX=9606 GN=PRKAA2 PE=1 SV=2	4	1459.11	1431.38	1428.26	1423.22	1499.56	1370.19	1198.04	1259.7	1327.69	0.994031	0.835595	0.900675	1.13408	0.0331987	0.181025
sp|P78310|CXAR_HUMAN	CXADR	Coxsackievirus and adenovirus receptor OS=Homo sapiens OX=9606 GN=CXADR PE=1 SV=1	6	979.604	948.255	878.633	901.545	916.897	949.576	783.696	826.226	830.906	0.986291	0.71758	0.818337	1.13405	0.00615584	0.0696783
sp|P98173|FAM3A_HUMAN	FAM3A	Protein FAM3A OS=Homo sapiens OX=9606 GN=FAM3A PE=1 SV=2	3	555.628	639.883	587.375	701.889	685.363	669.8	652.053	600.686	561.163	1.15378	0.0253367	0.0787089	1.13405	0.043875	0.210185
sp|Q9BVW5|TIPIN_HUMAN	TIPIN	TIMELESS-interacting protein OS=Homo sapiens OX=9606 GN=TIPIN PE=1 SV=2	4	467.457	472.984	535.094	625.024	617.524	605.778	573.447	518.106	538.297	1.25265	0.00516102	0.0272868	1.13405	0.013096	0.10715
sp|O95243-2|MBD4-2_HUMAN	MBD4	Isoform of O95243, Isoform 2 of Methyl-CpG-binding domain protein 4 OS=Homo sapiens OX=9606 GN=MBD4 PE=1 SV=1	5	982.054	1140.59	1202.87	1361.54	1322.87	1318.14	1279.81	1093	1156.75	1.20359	0.0282885	0.0847931	1.13401	0.0493438	0.224526
sp|P05091|ALDH2_HUMAN	ALDH2	Aldehyde dehydrogenase, mitochondrial OS=Homo sapiens OX=9606 GN=ALDH2 PE=1 SV=2	8	1071.84	900.834	858.895	931.316	977.868	978.181	773.358	883.891	889.194	1.0197	0.79497	0.873646	1.13388	0.0496986	0.22564
sp|O15259|NPHP1_HUMAN	NPHP1	Nephrocystin-1 OS=Homo sapiens OX=9606 GN=NPHP1 PE=1 SV=1	1	81.5688	84.4308	85.7203	93.568	89.2448	93.9068	86.4553	75.206	82.3972	1.09932	0.0126537	0.0492857	1.13382	0.0394968	0.199186
sp|O43491|E41L2_HUMAN	EPB41L2	Band 4.1-like protein 2 OS=Homo sapiens OX=9606 GN=EPB41L2 PE=1 SV=1	25	6433.77	6153.59	5839.48	5580.8	5589.55	5674.18	4677.02	5090.17	5091.27	0.91413	0.0388745	0.10528	1.13367	0.0093597	0.0893234
sp|Q96KC2|ARL5B_HUMAN	ARL5B	ADP-ribosylation factor-like protein 5B OS=Homo sapiens OX=9606 GN=ARL5B PE=1 SV=1	3	373.723	330.594	307.063	352.512	368.364	347.241	288.947	304.33	349.271	1.0561	0.408962	0.563268	1.13322	0.0944825	0.326564
sp|Q5TH69|BIG3_HUMAN	ARFGEF3	Brefeldin A-inhibited guanine nucleotide-exchange protein 3 OS=Homo sapiens OX=9606 GN=ARFGEF3 PE=1 SV=3	5	236.888	264.729	260.646	410.786	394.914	395.575	363.042	344.78	352.279	1.57593	0.000132468	0.00383595	1.13317	0.00315565	0.0490914
sp|Q9H501|ESF1_HUMAN	ESF1	ESF1 homolog OS=Homo sapiens OX=9606 GN=ESF1 PE=1 SV=1	23	4684.19	4376.6	3982.41	5188.95	5128.04	5282.48	4030.38	4897.34	4838.69	1.19598	0.0148962	0.0548402	1.13315	0.0972438	0.331633
sp|Q9H6J7|CK049_HUMAN	C11orf49	UPF0705 protein C11orf49 OS=Homo sapiens OX=9606 GN=C11orf49 PE=1 SV=2	1	11.253	14.6441	21.9459	30.4981	23.6772	29.8193	32.3528	21.0327	20.7406	1.75563	0.0346005	0.096775	1.13313	0.495845	0.76523
sp|Q6NVV3|NIPA3_HUMAN	NIPAL1	Magnesium transporter NIPA3 OS=Homo sapiens OX=9606 GN=NIPAL1 PE=2 SV=1	2	289.67	308.595	385.729	321.411	319.748	306.719	348.696	248.559	239.343	0.963297	0.706366	0.810274	1.13301	0.352919	0.654485
sp|Q6RFH5|WDR74_HUMAN	WDR74	WD repeat-containing protein 74 OS=Homo sapiens OX=9606 GN=WDR74 PE=1 SV=1	4	627.464	532.22	483.33	826.678	809.712	840.701	602.714	804.55	779.042	1.50765	0.00301308	0.0201405	1.133	0.204954	0.501522
sp|P01008|ANT3_HUMAN	SERPINC1	Antithrombin-III OS=Homo sapiens OX=9606 GN=SERPINC1 PE=1 SV=1	1	156.691	119.182	118.919	145.18	133.717	157.536	106.576	127.68	150.954	1.10548	0.386937	0.544909	1.13297	0.305551	0.609795
sp|A6NKD9|CC85C_HUMAN	CCDC85C	Coiled-coil domain-containing protein 85C OS=Homo sapiens OX=9606 GN=CCDC85C PE=1 SV=1	6	907.593	940.628	936.895	1224.31	1233.93	1227.26	1099.33	1078.04	1075.75	1.32328	1.00697e-05	0.0012894	1.13291	5.6599e-05	0.0112512
sp|Q8IYB8|SUV3_HUMAN	SUPV3L1	ATP-dependent RNA helicase SUPV3L1, mitochondrial OS=Homo sapiens OX=9606 GN=SUPV3L1 PE=1 SV=1	10	2412.43	2471.74	2325.88	2455.4	2508.18	2490.91	2126.42	2223.63	2230.6	1.0339	0.14518	0.270457	1.13279	0.00141324	0.0334566
sp|Q9Y2M5|KLH20_HUMAN	KLHL20	Kelch-like protein 20 OS=Homo sapiens OX=9606 GN=KLHL20 PE=1 SV=4	1	42.7314	53.4409	59.5795	55.3548	62.3535	65.6079	63.0427	50.4835	48.3115	1.17698	0.186997	0.326834	1.13272	0.262789	0.566943
sp|Q96CQ1|S2536_HUMAN	SLC25A36	Solute carrier family 25 member 36 OS=Homo sapiens OX=9606 GN=SLC25A36 PE=1 SV=1	3	278.632	291.972	306.9	327.538	317.076	318.961	297.896	268.205	284.676	1.09809	0.0308172	0.0898424	1.13258	0.0148596	0.115208
sp|Q92833|JARD2_HUMAN	JARID2	Protein Jumonji OS=Homo sapiens OX=9606 GN=JARID2 PE=1 SV=2	1	15.6446	16.4379	15.0576	16.5772	22.8794	13.7253	18.3059	13.333	15.3177	1.12817	0.502192	0.648615	1.13258	0.535692	0.793134
sp|O43325|LYRM1_HUMAN	LYRM1	LYR motif-containing protein 1 OS=Homo sapiens OX=9606 GN=LYRM1 PE=2 SV=1	1	196.873	134.102	94.9909	137.682	144.192	152.13	80.4799	156.52	146.21	1.01887	0.933053	0.962668	1.13255	0.522354	0.78516
sp|Q9NS69|TOM22_HUMAN	TOMM22	Mitochondrial import receptor subunit TOM22 homolog OS=Homo sapiens OX=9606 GN=TOMM22 PE=1 SV=3	3	156.588	160.508	160.901	213.395	198.833	191.809	181.975	177.836	173.598	1.26368	0.00295781	0.0198577	1.13241	0.0257812	0.157682
sp|Q96RS0|TGS1_HUMAN	TGS1	Trimethylguanosine synthase OS=Homo sapiens OX=9606 GN=TGS1 PE=1 SV=3	9	1319.54	1252.31	1182.11	1341.32	1458.74	1390.21	1092.68	1278.54	1329.29	1.11623	0.0497392	0.125845	1.13235	0.109494	0.353826
sp|Q9UK99|FBX3_HUMAN	FBXO3	F-box only protein 3 OS=Homo sapiens OX=9606 GN=FBXO3 PE=1 SV=3	5	683.932	646.345	646.935	749.149	796.553	809.979	654.028	712.181	714.159	1.19142	0.00477099	0.0261177	1.13234	0.0273275	0.162403
sp|O60566|BUB1B_HUMAN	BUB1B	Mitotic checkpoint serine/threonine-protein kinase BUB1 beta OS=Homo sapiens OX=9606 GN=BUB1B PE=1 SV=3	22	3828.46	4013.8	4158.4	4677.49	4662.01	4544.46	4224.04	3915	4123.23	1.15693	0.00384037	0.0229721	1.13225	0.00571531	0.0664892
sp|Q8N9Z2|CC71L_HUMAN	CCDC71L	Coiled-coil domain-containing protein 71L OS=Homo sapiens OX=9606 GN=CCDC71L PE=1 SV=2	1	14.5546	17.7628	21.5235	19.379	16.6373	19.3165	17.4553	13.3409	18.0742	1.02771	0.832791	0.899957	1.13224	0.283098	0.588233
sp|Q9NYP3|DONS_HUMAN	DONSON	Protein downstream neighbor of Son OS=Homo sapiens OX=9606 GN=DONSON PE=1 SV=2	3	211.651	165.994	147.291	226.616	240.076	254.766	173.168	224.069	240.145	1.37437	0.0343896	0.0965145	1.13191	0.267269	0.571127
sp|P23921|RIR1_HUMAN	RRM1	Ribonucleoside-diphosphate reductase large subunit OS=Homo sapiens OX=9606 GN=RRM1 PE=1 SV=1	28	8678.45	8504.91	8599.38	9349.81	8784.07	9251.61	7460.15	8477.4	8258	1.06216	0.0423064	0.111885	1.13184	0.0401125	0.201387
sp|O95059|RPP14_HUMAN	RPP14	Ribonuclease P protein subunit p14 OS=Homo sapiens OX=9606 GN=RPP14 PE=1 SV=3	2	621.539	609.357	533.231	544.784	539.702	551.5	459.91	501.858	483.772	0.927363	0.199763	0.342777	1.13175	0.00732983	0.076557
sp|P16104|H2AX_HUMAN	H2AFX	Histone H2AX OS=Homo sapiens OX=9606 GN=H2AFX PE=1 SV=2	22	5163.82	4146.78	2850.76	4318.76	3682.52	5018.21	2572.67	5645.43	3286.13	1.07056	0.729954	0.827169	1.13171	0.641804	0.852031
sp|Q9Y680|FKBP7_HUMAN	FKBP7	Peptidyl-prolyl cis-trans isomerase FKBP7 OS=Homo sapiens OX=9606 GN=FKBP7 PE=1 SV=2	3	599.139	776.69	935.89	808.086	811.008	755.379	798.04	639.887	660.289	1.02715	0.842871	0.905522	1.13166	0.156428	0.436735
sp|O14757|CHK1_HUMAN	CHEK1	Serine/threonine-protein kinase Chk1 OS=Homo sapiens OX=9606 GN=CHEK1 PE=1 SV=2	16	2627.33	2481.96	2318.37	3125.21	3212.62	3208.16	2569.72	2918.5	2947.52	1.28519	0.00165783	0.0139773	1.13161	0.0412046	0.20465
sp|Q6P3X3|TTC27_HUMAN	TTC27	Tetratricopeptide repeat protein 27 OS=Homo sapiens OX=9606 GN=TTC27 PE=1 SV=1	8	1185	1046.76	982.703	1091.05	1153.51	1167.6	856.977	1064.19	1094.63	1.0615	0.362422	0.521153	1.13143	0.166727	0.450932
sp|Q9Y496|KIF3A_HUMAN	KIF3A	Kinesin-like protein KIF3A OS=Homo sapiens OX=9606 GN=KIF3A PE=1 SV=4	6	729.045	728.091	694.377	861.392	875.778	931.405	784.043	778.468	796.422	1.24032	0.00205485	0.0160444	1.13126	0.00936288	0.0893234
sp|Q8WYN0|ATG4A_HUMAN	ATG4A	Cysteine protease ATG4A OS=Homo sapiens OX=9606 GN=ATG4A PE=1 SV=1	3	672.179	633.881	622.053	745.036	772.043	766.57	611.063	659.979	747.766	1.1844	0.00233981	0.0175593	1.13119	0.0966664	0.330488
sp|O94967|WDR47_HUMAN	WDR47	WD repeat-containing protein 47 OS=Homo sapiens OX=9606 GN=WDR47 PE=1 SV=1	5	688.213	674.44	687.8	798.744	824.315	791.276	708.197	708.16	718.086	1.17746	0.000381631	0.00619961	1.13113	0.000897597	0.0260844
tr|D6RF62|D6RF62_HUMAN	PAICS	Isoform of P22234, Multifunctional protein ADE2 OS=Homo sapiens OX=9606 GN=PAICS PE=1 SV=1	1	52.4785	59.6466	49.3901	50.5106	46.6489	48.1337	44.0434	38.8844	45.5283	0.899564	0.17039	0.305412	1.13107	0.0716965	0.278403
sp|Q9UBU8-2|MO4L1-2_HUMAN	MORF4L1	Isoform of Q9UBU8, Isoform 2 of Mortality factor 4-like protein 1 OS=Homo sapiens OX=9606 GN=MORF4L1 PE=1 SV=2	5	708.92	692.325	764.343	1105.32	1150.84	1089.39	1013.23	930.941	1013.95	1.54487	0.000160094	0.00419161	1.13097	0.0175814	0.126275
sp|Q8TCY9|URGCP_HUMAN	URGCP	Up-regulator of cell proliferation OS=Homo sapiens OX=9606 GN=URGCP PE=1 SV=2	6	834.121	686.801	693.813	879.175	948.333	965.924	820.232	835.589	814.201	1.26129	0.02445	0.0767399	1.13093	0.0166934	0.122737
sp|Q96EM0|T3HPD_HUMAN	L3HYPDH	Trans-3-hydroxy-L-proline dehydratase OS=Homo sapiens OX=9606 GN=L3HYPDH PE=1 SV=2	2	217.238	230.097	239.443	200.07	232.048	196.484	195.311	167.585	192.995	0.915291	0.210296	0.356093	1.1308	0.167086	0.451376
sp|Q32NC0|CR021_HUMAN	C18orf21	UPF0711 protein C18orf21 OS=Homo sapiens OX=9606 GN=C18orf21 PE=1 SV=1	1	182.12	138.463	144.575	169.069	183.414	169.851	139.03	158.483	164.411	1.12292	0.256818	0.409451	1.13078	0.088128	0.313164
sp|Q9Y657|SPIN1_HUMAN	SPIN1	Spindlin-1 OS=Homo sapiens OX=9606 GN=SPIN1 PE=1 SV=3	7	1390.87	1203.83	1139.03	1003.42	1083.2	1062.3	823.095	956.428	1005.26	0.843371	0.0695659	0.1596	1.13076	0.110724	0.355977
sp|Q2M2Z5|KIZ_HUMAN	KIZ	Centrosomal protein kizuna OS=Homo sapiens OX=9606 GN=KIZ PE=1 SV=2	2	145.238	163.414	152.183	232.532	237.321	238.86	232.159	197.651	197.055	1.53789	0.000125228	0.00374541	1.13057	0.0811174	0.297697
sp|Q9H330|TM245_HUMAN	TMEM245	Transmembrane protein 245 OS=Homo sapiens OX=9606 GN=TMEM245 PE=1 SV=3	1	54.0006	51.4418	62.5604	62.6907	65.5238	61.7039	55.4786	53.8353	58.6794	1.13045	0.108828	0.2201	1.13051	0.0160917	0.120153
sp|P22695|QCR2_HUMAN	UQCRC2	Cytochrome b-c1 complex subunit 2, mitochondrial OS=Homo sapiens OX=9606 GN=UQCRC2 PE=1 SV=3	10	1596.79	1642.83	1753.5	1896.17	1919.16	1876.92	1737.68	1618.83	1678.79	1.14002	0.00835709	0.037692	1.13047	0.00385144	0.0546295
sp|Q9NQX0|PRDM6_HUMAN	PRDM6	Putative histone-lysine N-methyltransferase PRDM6 OS=Homo sapiens OX=9606 GN=PRDM6 PE=1 SV=2	1	64.6478	66.8747	72.6083	83.6966	81.0431	98.1872	80.0278	75.7051	76.8647	1.28803	0.0282849	0.0847931	1.13039	0.138933	0.407355
sp|Q9UQB8-4|BAIP2-4_HUMAN	BAIAP2	Isoform of Q9UQB8, Isoform 4 of Brain-specific angiogenesis inhibitor 1-associated protein 2 OS=Homo sapiens OX=9606 GN=BAIAP2 PE=1 SV=1	19	2489.79	2774.95	2815.64	2860.02	2814.2	2855.07	2659.41	2447.44	2439.1	1.05556	0.221892	0.369745	1.13031	0.0111818	0.0985321
sp|Q13610|PWP1_HUMAN	PWP1	Periodic tryptophan protein 1 homolog OS=Homo sapiens OX=9606 GN=PWP1 PE=1 SV=1	10	1347.2	1745.85	1916.03	1796.35	1806.01	1616.38	1910.84	1263.99	1442.26	1.04186	0.716847	0.817728	1.13031	0.378082	0.679321
sp|P43490|NAMPT_HUMAN	NAMPT	Nicotinamide phosphoribosyltransferase OS=Homo sapiens OX=9606 GN=NAMPT PE=1 SV=1	17	4333.1	4843.51	5219.9	3970.47	4001.79	3965.77	3844.85	3345	3375.95	0.829231	0.0333439	0.0947809	1.12987	0.0477419	0.219927
sp|P09001|RM03_HUMAN	MRPL3	39S ribosomal protein L3, mitochondrial OS=Homo sapiens OX=9606 GN=MRPL3 PE=1 SV=1	4	503.622	644.049	704.176	592.571	596.002	566.643	633.672	430.757	489.341	0.947819	0.620636	0.745654	1.12965	0.332794	0.637654
sp|Q96GE4|CEP95_HUMAN	CEP95	Centrosomal protein of 95 kDa OS=Homo sapiens OX=9606 GN=CEP95 PE=1 SV=1	2	163.225	153.957	151.249	177.482	200.771	194.232	178.362	159.336	169.172	1.22213	0.0114031	0.0459764	1.12945	0.0687858	0.271809
sp|Q8TAU0|NKX23_HUMAN	NKX2-3	Homeobox protein Nkx-2.3 OS=Homo sapiens OX=9606 GN=NKX2-3 PE=2 SV=2	1	170.557	165.916	168.423	204.326	204.832	219.46	187.892	181.434	187.281	1.24504	0.00130973	0.0121214	1.12937	0.0110925	0.0983797
sp|Q9BZQ6|EDEM3_HUMAN	EDEM3	ER degradation-enhancing alpha-mannosidase-like protein 3 OS=Homo sapiens OX=9606 GN=EDEM3 PE=1 SV=2	5	657.365	642.902	620.933	792.486	801.378	817.941	711.463	712.955	711.338	1.25536	0.000226652	0.0049403	1.12925	0.000250409	0.0156452
sp|Q96N64|PWP2A_HUMAN	PWWP2A	PWWP domain-containing protein 2A OS=Homo sapiens OX=9606 GN=PWWP2A PE=1 SV=2	2	359.473	295.15	259.914	313.077	307.964	349.677	227.161	336.401	296.157	1.06143	0.589481	0.72123	1.12911	0.343856	0.6469
sp|P51571|SSRD_HUMAN	SSR4	Translocon-associated protein subunit delta OS=Homo sapiens OX=9606 GN=SSR4 PE=1 SV=1	3	232.509	318.17	356.326	359.838	371.241	341.5	361.226	274.111	314.608	1.18255	0.216257	0.362863	1.1291	0.199402	0.494155
sp|Q96AD5|PLPL2_HUMAN	PNPLA2	Patatin-like phospholipase domain-containing protein 2 OS=Homo sapiens OX=9606 GN=PNPLA2 PE=1 SV=1	5	337.637	400.278	412.315	600.836	585.505	562.227	536.994	495.992	516.086	1.52019	0.00149162	0.0130457	1.12878	0.0151407	0.116075
sp|Q8IXQ5|KLHL7_HUMAN	KLHL7	Kelch-like protein 7 OS=Homo sapiens OX=9606 GN=KLHL7 PE=1 SV=2	4	1156.59	678.287	567.823	804.988	833.419	921.718	535.088	899.255	833.703	1.06552	0.78973	0.869754	1.12878	0.453748	0.736546
sp|P25054|APC_HUMAN	APC	Adenomatous polyposis coli protein OS=Homo sapiens OX=9606 GN=APC PE=1 SV=2	19	2022.79	2087.77	2137.61	2536.57	2608.45	2531.03	2297.34	2186.15	2318.31	1.22853	0.000331567	0.0058394	1.12853	0.00371624	0.0536172
sp|Q9H9V9|JMJD4_HUMAN	JMJD4	2-oxoglutarate and iron-dependent oxygenase JMJD4 OS=Homo sapiens OX=9606 GN=JMJD4 PE=1 SV=2	5	475.6	549.642	552.463	696.774	704.204	671.322	651.318	580.191	604.839	1.31349	0.0036714	0.022469	1.12849	0.0271844	0.161926
sp|Q8WU20|FRS2_HUMAN	FRS2	Fibroblast growth factor receptor substrate 2 OS=Homo sapiens OX=9606 GN=FRS2 PE=1 SV=4	1	23.8696	19.2118	16.0454	24.894	25.4475	27.6297	27.7515	16.7901	24.5542	1.31871	0.0603838	0.143826	1.12845	0.428311	0.716854
sp|Q15147|PLCB4_HUMAN	PLCB4	1-phosphatidylinositol 4,5-bisphosphate phosphodiesterase beta-4 OS=Homo sapiens OX=9606 GN=PLCB4 PE=1 SV=3	1	25.8514	28.2493	28.6816	31.1285	27.0154	33.3872	28.3477	23.382	29.3885	1.10568	0.230261	0.378306	1.12837	0.257274	0.560735
sp|P01116|RASK_HUMAN	KRAS	GTPase KRas OS=Homo sapiens OX=9606 GN=KRAS PE=1 SV=1	2	105.491	78.6266	81.2266	85.3751	102.507	75.0968	58.6332	74.9409	99.4905	0.991086	0.949545	0.972938	1.12835	0.524421	0.786013
sp|Q9BTX7|TTPAL_HUMAN	TTPAL	Alpha-tocopherol transfer protein-like OS=Homo sapiens OX=9606 GN=TTPAL PE=1 SV=2	2	436.774	464.26	515.106	505.705	514.117	514.766	490.886	427.833	441.477	1.08364	0.163015	0.295163	1.12821	0.0399247	0.200726
sp|O00399|DCTN6_HUMAN	DCTN6	Dynactin subunit 6 OS=Homo sapiens OX=9606 GN=DCTN6 PE=1 SV=1	2	667.55	771.557	882.517	808.312	804.832	792.369	859.6	633.08	639.614	1.03613	0.676571	0.787683	1.12813	0.289189	0.594894
sp|O75436|VP26A_HUMAN	VPS26A	Vacuolar protein sorting-associated protein 26A OS=Homo sapiens OX=9606 GN=VPS26A PE=1 SV=2	9	1136.02	1341.37	1465.31	1170.08	1226.63	1185.13	1168.73	953.786	1052.71	0.908474	0.284841	0.438948	1.12806	0.103018	0.341794
sp|Q8NEA9|GMCL2_HUMAN	GMCL2	Germ cell-less protein-like 2 OS=Homo sapiens OX=9606 GN=GMCL2 PE=1 SV=2	2	108.778	119.647	105.796	137.664	145.057	145.716	119.896	124.92	135.045	1.2819	0.00313152	0.0205813	1.12788	0.0346858	0.185542
sp|Q9Y692|GMEB1_HUMAN	GMEB1	Glucocorticoid modulatory element-binding protein 1 OS=Homo sapiens OX=9606 GN=GMEB1 PE=1 SV=2	8	1582.8	1718.74	1751.73	1728.39	1744.85	1658.48	1573.06	1466.56	1511.13	1.01552	0.675871	0.787539	1.12766	0.00889921	0.0864088
sp|Q9P2D3|HTR5B_HUMAN	HEATR5B	HEAT repeat-containing protein 5B OS=Homo sapiens OX=9606 GN=HEATR5B PE=1 SV=2	19	3007.93	2839.13	2728.01	3080.97	3139.36	3224.38	2800.86	2744.06	2830.78	1.10141	0.0338174	0.0955294	1.12763	0.00186882	0.0376289
sp|Q5SRH9|TT39A_HUMAN	TTC39A	Tetratricopeptide repeat protein 39A OS=Homo sapiens OX=9606 GN=TTC39A PE=2 SV=1	2	84.7589	84.774	73.7769	76.5621	67.6384	74.0026	62.8637	71.8313	58.8137	0.896812	0.137938	0.260522	1.12761	0.15291	0.431804
sp|P17480|UBF1_HUMAN	UBTF	Nucleolar transcription factor 1 OS=Homo sapiens OX=9606 GN=UBTF PE=1 SV=1	13	2485.36	2488.3	2487.75	2653.57	2743.36	2636.82	2364.95	2344.43	2417.68	1.07671	0.00449089	0.0251902	1.12722	0.00158644	0.0350791
sp|P78536|ADA17_HUMAN	ADAM17	Disintegrin and metalloproteinase domain-containing protein 17 OS=Homo sapiens OX=9606 GN=ADAM17 PE=1 SV=1	1	79.6398	82.7357	97.5569	113.234	123.799	131.476	113.093	107.333	106.496	1.41771	0.00910029	0.0397868	1.12721	0.0711663	0.277983
sp|O14548|COX7R_HUMAN	COX7A2L	Cytochrome c oxidase subunit 7A-related protein, mitochondrial OS=Homo sapiens OX=9606 GN=COX7A2L PE=1 SV=2	3	206.084	208.749	249.436	259.819	265.215	243.814	262.127	194.955	225.124	1.15743	0.0867478	0.186833	1.127	0.230914	0.53367
sp|Q8IYS2|K2013_HUMAN	KIAA2013	Uncharacterized protein KIAA2013 OS=Homo sapiens OX=9606 GN=KIAA2013 PE=1 SV=1	2	254.4	274.569	319.868	328.863	348.018	313.094	334.698	265.963	277.781	1.16627	0.0974525	0.203523	1.12697	0.188778	0.481181
sp|Q9H9J2|RM44_HUMAN	MRPL44	39S ribosomal protein L44, mitochondrial OS=Homo sapiens OX=9606 GN=MRPL44 PE=1 SV=1	6	1487.75	1384.54	1298.81	1440.41	1425.29	1468.33	1192.43	1356.62	1296.79	1.03906	0.387482	0.545333	1.12694	0.0304836	0.172166
sp|O15144|ARPC2_HUMAN	ARPC2	Actin-related protein 2/3 complex subunit 2 OS=Homo sapiens OX=9606 GN=ARPC2 PE=1 SV=1	14	1916.28	1913.44	1872.34	1854.89	1835.54	1845.94	1546.38	1675.61	1690.85	0.970942	0.0223638	0.0722108	1.12692	0.010807	0.0967904
sp|Q13564|ULA1_HUMAN	NAE1	NEDD8-activating enzyme E1 regulatory subunit OS=Homo sapiens OX=9606 GN=NAE1 PE=1 SV=1	11	2906.91	3529.64	3579	3260.08	3343.51	3214.63	3180.07	2680.96	2851.7	0.980298	0.779398	0.862781	1.12688	0.0714781	0.278308
sp|Q8N4V1|MMGT1_HUMAN	MMGT1	Membrane magnesium transporter 1 OS=Homo sapiens OX=9606 GN=MMGT1 PE=1 SV=1	1	448.529	424.991	456.834	479.635	507.58	477.259	440.121	424.018	435.458	1.10082	0.0304852	0.0891599	1.12687	0.00714681	0.0759037
sp|Q86V97|KBTB6_HUMAN	KBTBD6	Kelch repeat and BTB domain-containing protein 6 OS=Homo sapiens OX=9606 GN=KBTBD6 PE=1 SV=1	2	262.015	278.552	287.682	387.203	389.656	386.48	342.668	324.292	365.408	1.40458	0.000122977	0.00372506	1.12686	0.0215924	0.142014
sp|Q02833|RASF7_HUMAN	RASSF7	Ras association domain-containing protein 7 OS=Homo sapiens OX=9606 GN=RASSF7 PE=1 SV=1	2	223.184	233.269	265.295	366.853	348.048	332.588	352.988	273.582	303.04	1.45132	0.00252127	0.0182478	1.1268	0.194008	0.488001
sp|Q9NZC3|GDE1_HUMAN	GDE1	Glycerophosphodiester phosphodiesterase 1 OS=Homo sapiens OX=9606 GN=GDE1 PE=1 SV=1	2	86.9845	100.31	90.576	121.052	111.308	103.79	105.869	101.862	90.6012	1.20974	0.0383723	0.104264	1.12676	0.136155	0.402957
sp|Q92925|SMRD2_HUMAN	SMARCD2	SWI/SNF-related matrix-associated actin-dependent regulator of chromatin subfamily D member 2 OS=Homo sapiens OX=9606 GN=SMARCD2 PE=1 SV=3	10	1971.25	1956.31	1913.69	2036.78	2056.26	2072.95	1797.57	1773.22	1902.25	1.05559	0.00581466	0.0295786	1.12661	0.00485774	0.0611153
sp|P40763|STAT3_HUMAN	STAT3	Signal transducer and activator of transcription 3 OS=Homo sapiens OX=9606 GN=STAT3 PE=1 SV=2	11	1998.81	2019.17	1866.79	2372.34	2248.97	2280.39	1960.52	2156.73	2009.16	1.17281	0.00496099	0.0265947	1.12655	0.0206402	0.138872
sp|Q6NZI2|CAVN1_HUMAN	CAVIN1	Caveolae-associated protein 1 OS=Homo sapiens OX=9606 GN=CAVIN1 PE=1 SV=1	2	392.944	397.74	339.375	951.913	936.118	926.724	758.32	886.82	853.427	2.4908	9.76186e-06	0.00128158	1.12655	0.054693	0.239045
sp|P17600|SYN1_HUMAN	SYN1	Synapsin-1 OS=Homo sapiens OX=9606 GN=SYN1 PE=1 SV=3	2	187.796	193.503	188.389	257.229	284.14	264.366	227.479	247.934	239.834	1.41434	0.000675068	0.0083316	1.12651	0.0393984	0.199056
sp|Q9Y625|GPC6_HUMAN	GPC6	Glypican-6 OS=Homo sapiens OX=9606 GN=GPC6 PE=1 SV=1	5	866.204	911.718	914.752	891.007	904.158	899.703	829.981	757.056	805.39	1.00081	0.966092	0.981543	1.12642	0.00979411	0.091939
sp|Q9NQX7|ITM2C_HUMAN	ITM2C	Integral membrane protein 2C OS=Homo sapiens OX=9606 GN=ITM2C PE=1 SV=1	2	107.843	85.0258	55.4733	139.991	169.886	187.97	104.616	158.309	179.074	2.00468	0.01571	0.0565875	1.12635	0.517005	0.782725
sp|Q8TDG4|HELQ_HUMAN	HELQ	Helicase POLQ-like OS=Homo sapiens OX=9606 GN=HELQ PE=1 SV=2	2	227.133	166.963	117.554	149.816	166.202	180.594	97.4386	174.058	169.407	0.970609	0.886304	0.932578	1.12635	0.5198	0.783648
sp|Q9BY77|PDIP3_HUMAN	POLDIP3	Polymerase delta-interacting protein 3 OS=Homo sapiens OX=9606 GN=POLDIP3 PE=1 SV=2	18	7188.79	6632.59	5419.38	6292.33	5669.9	6726.02	4105.64	6747.59	5738.86	0.971284	0.77623	0.860785	1.12633	0.446515	0.731838
sp|P13987|CD59_HUMAN	CD59	CD59 glycoprotein OS=Homo sapiens OX=9606 GN=CD59 PE=1 SV=1	1	11.4707	9.7254	9.79723	17.6305	18.4755	14.4798	14.6573	13.4781	16.7812	1.63215	0.00825888	0.0373724	1.12622	0.290583	0.59623
sp|O95999|BCL10_HUMAN	BCL10	B-cell lymphoma/leukemia 10 OS=Homo sapiens OX=9606 GN=BCL10 PE=1 SV=1	3	910.023	821.419	744.99	1094.65	1103.77	1139.15	900.313	1067.34	996.461	1.34773	0.00442289	0.0248889	1.12599	0.068468	0.271061
sp|O96000|NDUBA_HUMAN	NDUFB10	NADH dehydrogenase [ubiquinone] 1 beta subcomplex subunit 10 OS=Homo sapiens OX=9606 GN=NDUFB10 PE=1 SV=3	1	160.583	179.087	218.345	286.019	307.189	303.145	328.919	223.975	243.289	1.60632	0.00346518	0.0217937	1.12581	0.36748	0.668627
sp|Q13309|SKP2_HUMAN	SKP2	S-phase kinase-associated protein 2 OS=Homo sapiens OX=9606 GN=SKP2 PE=1 SV=2	5	463.228	419.321	358.604	603.785	621.154	616.566	495.002	577.284	563.861	1.48371	0.00288537	0.0195257	1.12551	0.0580829	0.247653
sp|Q9H9S4|CB39L_HUMAN	CAB39L	Calcium-binding protein 39-like OS=Homo sapiens OX=9606 GN=CAB39L PE=1 SV=3	1	36.9343	37.449	41.2337	35.7192	43.3205	35.7401	39.9931	29.5829	32.4087	0.992759	0.927229	0.958819	1.12546	0.347221	0.649355
sp|P14174|MIF_HUMAN	MIF	Macrophage migration inhibitory factor OS=Homo sapiens OX=9606 GN=MIF PE=1 SV=4	2	526.96	515.544	511.431	460.106	454.691	432.216	374.035	427.934	394.945	0.86684	0.00208303	0.0161805	1.1254	0.0487574	0.222848
sp|O14880|MGST3_HUMAN	MGST3	Microsomal glutathione S-transferase 3 OS=Homo sapiens OX=9606 GN=MGST3 PE=1 SV=1	2	222.053	213.778	190.695	228.006	253.597	253.002	202.144	232.504	218.177	1.17251	0.0461275	0.119361	1.12527	0.0885517	0.314012
sp|Q8TBX8|PI42C_HUMAN	PIP4K2C	Phosphatidylinositol 5-phosphate 4-kinase type-2 gamma OS=Homo sapiens OX=9606 GN=PIP4K2C PE=1 SV=3	12	2068.13	1903.53	1846.8	2085.22	2075.96	2130.7	1713.3	1931.62	1946.52	1.08137	0.0825838	0.180425	1.12527	0.0390775	0.198248
sp|Q8TCX1|DC2L1_HUMAN	DYNC2LI1	Cytoplasmic dynein 2 light intermediate chain 1 OS=Homo sapiens OX=9606 GN=DYNC2LI1 PE=1 SV=1	3	180.614	220.14	192.538	195.49	205.709	211.52	177.424	186.605	180.55	1.03274	0.634601	0.755675	1.12512	0.013672	0.110061
sp|Q9BYT3|STK33_HUMAN	STK33	Serine/threonine-protein kinase 33 OS=Homo sapiens OX=9606 GN=STK33 PE=1 SV=1	4	347.331	386.262	364.63	393.293	362.872	375.932	367.362	316.547	322.293	1.03084	0.473898	0.623889	1.12512	0.083841	0.303745
sp|Q9BXR0|TGT_HUMAN	QTRT1	Queuine tRNA-ribosyltransferase catalytic subunit 1 OS=Homo sapiens OX=9606 GN=QTRT1 PE=1 SV=3	7	1412.92	1421.06	1362.78	960.496	978.58	997.445	835.904	859.064	915.146	0.699711	3.76607e-05	0.00212848	1.12505	0.013561	0.109457
sp|O15228|GNPAT_HUMAN	GNPAT	Dihydroxyacetone phosphate acyltransferase OS=Homo sapiens OX=9606 GN=GNPAT PE=1 SV=1	18	3211.65	3417.06	3190.56	3661.59	3544.15	3608.85	3040.57	3307.43	3264.52	1.10136	0.0141888	0.0529182	1.12505	0.010987	0.0976814
sp|Q06330|SUH_HUMAN	RBPJ	Recombining binding protein suppressor of hairless OS=Homo sapiens OX=9606 GN=RBPJ PE=1 SV=3	15	3518.68	4334.6	4180.77	3945.19	3773.36	3713.47	3782.74	3211.88	3167.38	0.949973	0.482903	0.632474	1.12498	0.113952	0.362647
sp|Q9Y388|RBMX2_HUMAN	RBMX2	RNA-binding motif protein, X-linked 2 OS=Homo sapiens OX=9606 GN=RBMX2 PE=1 SV=2	4	646.651	564.744	567.29	669.517	665.069	683.182	541.699	629.572	622.565	1.13442	0.0439033	0.115391	1.12483	0.0600964	0.250503
sp|Q3KRA9|ALKB6_HUMAN	ALKBH6	Alpha-ketoglutarate-dependent dioxygenase alkB homolog 6 OS=Homo sapiens OX=9606 GN=ALKBH6 PE=1 SV=2	3	484.294	491.798	499.735	589.677	605.761	560.386	561.816	498.952	500.436	1.18972	0.00263787	0.0186194	1.12466	0.0577848	0.247025
sp|O94955|RHBT3_HUMAN	RHOBTB3	Rho-related BTB domain-containing protein 3 OS=Homo sapiens OX=9606 GN=RHOBTB3 PE=1 SV=2	3	135.212	155.112	165.893	246.157	218.621	232.377	245.675	183.098	191.141	1.52812	0.00259046	0.0184355	1.1246	0.291406	0.597318
sp|Q8IWB1|IPRI_HUMAN	ITPRIP	Inositol 1,4,5-trisphosphate receptor-interacting protein OS=Homo sapiens OX=9606 GN=ITPRIP PE=1 SV=1	2	160.841	156.579	152.924	185.054	193.35	179.238	151.844	159.299	184.749	1.1856	0.00343362	0.0216617	1.12452	0.128568	0.390952
sp|Q9UKI8|TLK1_HUMAN	TLK1	Serine/threonine-protein kinase tousled-like 1 OS=Homo sapiens OX=9606 GN=TLK1 PE=1 SV=2	1	38.5798	39.9667	34.6202	40.6534	32.9687	34.8326	29.2788	37.253	29.9151	0.958362	0.606575	0.733926	1.1245	0.310509	0.616281
sp|Q8N7X4|MAGB6_HUMAN	MAGEB6	Melanoma-associated antigen B6 OS=Homo sapiens OX=9606 GN=MAGEB6 PE=1 SV=2	2	84.3605	70.7217	67.1782	110.485	118.886	99.8836	93.4597	90.274	109.072	1.48139	0.00933028	0.0403066	1.12448	0.203346	0.498928
sp|Q6AZZ1|TRI68_HUMAN	TRIM68	E3 ubiquitin-protein ligase TRIM68 OS=Homo sapiens OX=9606 GN=TRIM68 PE=1 SV=1	1	95.8211	80.1322	81.0862	76.8292	83.3576	95.2453	62.6006	77.2205	87.3423	0.993746	0.945798	0.970794	1.12444	0.353231	0.65462
sp|Q9NYL2|M3K20_HUMAN	MAP3K20	Mitogen-activated protein kinase kinase kinase 20 OS=Homo sapiens OX=9606 GN=MAP3K20 PE=1 SV=3	3	454.482	433.162	391.541	497.074	478.918	514.845	392.42	467.534	466.009	1.16546	0.0291341	0.086662	1.12434	0.110274	0.355044
sp|Q8WUX9|CHMP7_HUMAN	CHMP7	Charged multivesicular body protein 7 OS=Homo sapiens OX=9606 GN=CHMP7 PE=1 SV=1	6	714.847	738.641	730.536	743.005	756.554	726.934	664.861	640.932	674.483	1.01945	0.269323	0.422816	1.12433	0.00335359	0.0498778
sp|Q9UGJ1|GCP4_HUMAN	TUBGCP4	Gamma-tubulin complex component 4 OS=Homo sapiens OX=9606 GN=TUBGCP4 PE=1 SV=1	4	1031.53	1008.19	1008.97	1109.15	1097.67	1095.66	999.895	950.563	986.932	1.08325	0.000634974	0.00800555	1.12429	0.00137072	0.0334317
sp|Q9BRT6|LLPH_HUMAN	LLPH	Protein LLP homolog OS=Homo sapiens OX=9606 GN=LLPH PE=1 SV=1	4	1665.19	1681.81	1739.96	2227.8	2236.69	2105.32	1941.51	1899.63	2002.72	1.2915	0.000504331	0.00708918	1.12422	0.00956544	0.0907278
sp|Q02086|SP2_HUMAN	SP2	Transcription factor Sp2 OS=Homo sapiens OX=9606 GN=SP2 PE=1 SV=3	1	273.092	256.829	264.668	250.975	261.357	255.385	248.225	204.797	229.869	0.966181	0.183504	0.322569	1.12422	0.0942223	0.326078
sp|Q969T9|WBP2_HUMAN	WBP2	WW domain-binding protein 2 OS=Homo sapiens OX=9606 GN=WBP2 PE=1 SV=1	5	1045.75	1039.6	1100.27	1058.37	1039.25	1094.17	965.258	969.898	903.992	1.00194	0.93867	0.96614	1.12421	0.0115906	0.100619
sp|Q8WUX2|CHAC2_HUMAN	CHAC2	Glutathione-specific gamma-glutamylcyclotransferase 2 OS=Homo sapiens OX=9606 GN=CHAC2 PE=1 SV=1	5	574.827	441.368	395.065	438.825	462.107	487.929	355.849	436.999	442.698	0.984128	0.89988	0.941939	1.12409	0.179272	0.468846
sp|O75475-3|PSIP1-3_HUMAN	PSIP1	Isoform of O75475, Isoform 3 of PC4 and SFRS1-interacting protein OS=Homo sapiens OX=9606 GN=PSIP1 PE=1 SV=1	1	55.353	51.7812	51.1083	63.2925	60.2376	55.4374	50.8759	56.2208	52.1306	1.13097	0.0589021	0.141306	1.12397	0.0783911	0.29212
sp|Q9NZ01|TECR_HUMAN	TECR	Very-long-chain enoyl-CoA reductase OS=Homo sapiens OX=9606 GN=TECR PE=1 SV=1	5	307.015	491.981	632.805	539.917	516.217	432.113	625.406	308.767	390.208	1.03942	0.859701	0.915562	1.12373	0.61534	0.838123
sp|Q8NG31|KNL1_HUMAN	KNL1	Kinetochore scaffold 1 OS=Homo sapiens OX=9606 GN=KNL1 PE=1 SV=3	18	2027.45	2026.79	1911.86	2777.68	2827.44	2855.69	2434.62	2480.99	2614.33	1.41815	4.90473e-05	0.00243602	1.12362	0.0060676	0.0689654
sp|Q5TB30|DEP1A_HUMAN	DEPDC1	DEP domain-containing protein 1A OS=Homo sapiens OX=9606 GN=DEPDC1 PE=1 SV=2	3	110.028	119.402	119.62	233	237.106	226.108	184.19	199.535	235.897	1.9946	1.36376e-05	0.00156382	1.12361	0.178461	0.46842
sp|Q13042|CDC16_HUMAN	CDC16	Cell division cycle protein 16 homolog OS=Homo sapiens OX=9606 GN=CDC16 PE=1 SV=2	10	971.224	1010.16	1048.32	855.326	882.136	893.632	786.897	755.135	799.966	0.868433	0.00601156	0.0302053	1.12344	0.00529686	0.0643078
sp|P54619|AAKG1_HUMAN	PRKAG1	5'-AMP-activated protein kinase subunit gamma-1 OS=Homo sapiens OX=9606 GN=PRKAG1 PE=1 SV=1	7	1987.22	1979.51	2047.43	1939.27	2034.07	1985.76	1700.2	1710.08	1894.25	0.990845	0.625674	0.749181	1.1234	0.0337845	0.18234
sp|Q14680|MELK_HUMAN	MELK	Maternal embryonic leucine zipper kinase OS=Homo sapiens OX=9606 GN=MELK PE=1 SV=3	4	494.692	498.139	467.957	727.285	733.033	791.99	592.69	730.69	681.564	1.54184	0.000316993	0.0057728	1.12338	0.143311	0.414943
sp|Q96EB1|ELP4_HUMAN	ELP4	Elongator complex protein 4 OS=Homo sapiens OX=9606 GN=ELP4 PE=1 SV=2	8	1253.73	1303.06	1315.94	1415	1444.5	1400.71	1275.45	1248.29	1268.91	1.10005	0.00488513	0.0264598	1.12328	0.000519343	0.0209975
sp|Q01968|OCRL_HUMAN	OCRL	Inositol polyphosphate 5-phosphatase OCRL-1 OS=Homo sapiens OX=9606 GN=OCRL PE=1 SV=3	13	3080.04	3049.74	2858.16	2888.13	2875.8	2859.26	2453.51	2646.21	2577.83	0.959418	0.157245	0.28636	1.12317	0.00523103	0.0638871
sp|Q7Z3D4|LYSM3_HUMAN	LYSMD3	LysM and putative peptidoglycan-binding domain-containing protein 3 OS=Homo sapiens OX=9606 GN=LYSMD3 PE=1 SV=2	1	78.4146	78.1418	76.9638	70.4637	81.0577	75.059	64.498	68.3922	68.8452	0.970282	0.496913	0.643929	1.12316	0.0695101	0.2736
sp|P0DI82|TPC2B_HUMAN	TRAPPC2B	Trafficking protein particle complex subunit 2B OS=Homo sapiens OX=9606 GN=TRAPPC2B PE=1 SV=1	1	13.9089	16.9206	15.6341	12.5169	13.1883	14.9646	12.4032	13.0188	10.7906	0.875305	0.164837	0.297656	1.12308	0.206769	0.503858
sp|Q15643|TRIPB_HUMAN	TRIP11	Thyroid receptor-interacting protein 11 OS=Homo sapiens OX=9606 GN=TRIP11 PE=1 SV=3	23	1758.1	1757.3	1670.39	2368.97	2440.64	2426.06	2008.87	2187.43	2246.4	1.39529	4.74438e-05	0.0023986	1.12308	0.024027	0.150757
sp|Q9UIV1|CNOT7_HUMAN	CNOT7	CCR4-NOT transcription complex subunit 7 OS=Homo sapiens OX=9606 GN=CNOT7 PE=1 SV=3	3	77.5072	85.0323	95.5002	77.2353	91.0529	84.2637	79.1103	73.2396	72.5523	0.978733	0.794408	0.87338	1.12294	0.109876	0.354222
sp|Q9BVC6|TM109_HUMAN	TMEM109	Transmembrane protein 109 OS=Homo sapiens OX=9606 GN=TMEM109 PE=1 SV=1	4	390.707	431.801	385.135	423.858	417.525	397.294	385.919	363.408	353.744	1.0257	0.570357	0.706801	1.12293	0.0221512	0.144185
sp|Q5VT66|MARC1_HUMAN	2020-03-01	Mitochondrial amidoxime-reducing component 1 OS=Homo sapiens OX=9606 GN=MARC1 PE=1 SV=1	4	640.68	604.827	533.121	589.663	586.636	579.195	486.81	558.938	518.139	0.986993	0.820168	0.891653	1.12252	0.0389599	0.198164
sp|Q15738|NSDHL_HUMAN	NSDHL	Sterol-4-alpha-carboxylate 3-dehydrogenase, decarboxylating OS=Homo sapiens OX=9606 GN=NSDHL PE=1 SV=2	9	2554.72	2451.59	2333.34	2671.28	2641.71	2680	2149.98	2526.03	2444.82	1.08902	0.0285534	0.085462	1.12248	0.0645482	0.261479
sp|Q9H0R1|AP5M1_HUMAN	AP5M1	AP-5 complex subunit mu-1 OS=Homo sapiens OX=9606 GN=AP5M1 PE=1 SV=2	1	52.5837	53.3193	40.7781	56.7619	48.3883	53.5104	40.4096	50.7234	50.2302	1.08167	0.446812	0.599382	1.12236	0.237056	0.539294
sp|Q69YQ0|CYTSA_HUMAN	SPECC1L	Cytospin-A OS=Homo sapiens OX=9606 GN=SPECC1L PE=1 SV=2	11	2006.55	1958.38	1789.05	2477.84	2448.91	2574.9	2070.58	2281.23	2332.24	1.30373	0.00157023	0.0134322	1.12232	0.0371831	0.191886
sp|Q15056|IF4H_HUMAN	EIF4H	Eukaryotic translation initiation factor 4H OS=Homo sapiens OX=9606 GN=EIF4H PE=1 SV=5	6	602.354	523.949	490.74	768.014	754.623	798.066	612.168	727.193	728.462	1.43515	0.00271818	0.0188775	1.12229	0.106717	0.349316
sp|O60518|RNBP6_HUMAN	RANBP6	Ran-binding protein 6 OS=Homo sapiens OX=9606 GN=RANBP6 PE=1 SV=2	13	2631.04	2480.19	2580.86	2898.36	2991.25	2917.24	2586.5	2569.1	2692.62	1.14492	0.00212366	0.0163873	1.12215	0.00262216	0.0440341
sp|Q9HBM1|SPC25_HUMAN	SPC25	Kinetochore protein Spc25 OS=Homo sapiens OX=9606 GN=SPC25 PE=1 SV=1	2	147.715	168.216	170.7	194.291	201.84	189.492	188.574	159.943	173.444	1.20342	0.0153114	0.0556194	1.12197	0.0782173	0.291757
sp|Q10472|GALT1_HUMAN	GALNT1	Polypeptide N-acetylgalactosaminyltransferase 1 OS=Homo sapiens OX=9606 GN=GALNT1 PE=1 SV=1	9	739.577	792.88	754.049	988.81	1029.81	977.208	878.268	883.638	908.261	1.31022	0.000466507	0.00679406	1.12196	0.00415853	0.0556849
sp|Q14195|DPYL3_HUMAN	DPYSL3	Dihydropyrimidinase-related protein 3 OS=Homo sapiens OX=9606 GN=DPYSL3 PE=1 SV=1	1	247.636	278.485	312.768	418.808	442.812	390.817	391.762	343.481	381.072	1.49297	0.00460498	0.025585	1.12194	0.0965743	0.33045
sp|Q9UNH7|SNX6_HUMAN	SNX6	Sorting nexin-6 OS=Homo sapiens OX=9606 GN=SNX6 PE=1 SV=1	6	2005.11	1760.51	1582.62	1635.29	1687.19	1664.78	1287.45	1526.93	1631.27	0.932505	0.384681	0.542592	1.12183	0.154143	0.433643
sp|Q15691|MARE1_HUMAN	MAPRE1	Microtubule-associated protein RP/EB family member 1 OS=Homo sapiens OX=9606 GN=MAPRE1 PE=1 SV=3	4	513.693	529.044	479.609	576.668	573.995	664.764	477.199	522.625	618.539	1.19252	0.0423051	0.111885	1.12177	0.269059	0.572118
sp|P49590|SYHM_HUMAN	HARS2	Probable histidine--tRNA ligase, mitochondrial OS=Homo sapiens OX=9606 GN=HARS2 PE=1 SV=1	3	178.221	169.412	144.447	187.783	184.677	180.938	149.144	159.806	184.512	1.12461	0.118373	0.23392	1.12146	0.134182	0.399906
sp|Q8IWT3|CUL9_HUMAN	CUL9	Cullin-9 OS=Homo sapiens OX=9606 GN=CUL9 PE=1 SV=2	4	492.588	477.635	474.25	366.085	405.372	389.354	342.685	333.888	358.522	0.803622	0.00174923	0.0144943	1.12145	0.0360117	0.189785
sp|Q15464|SHB_HUMAN	SHB	SH2 domain-containing adapter protein B OS=Homo sapiens OX=9606 GN=SHB PE=1 SV=2	6	368.176	395.266	374.896	526.376	545.656	564.08	467.797	488.411	502.801	1.43728	0.000258704	0.0051764	1.12139	0.0166069	0.122562
sp|Q9BS91|S35A5_HUMAN	SLC35A5	Probable UDP-sugar transporter protein SLC35A5 OS=Homo sapiens OX=9606 GN=SLC35A5 PE=1 SV=2	1	86.6156	110.621	98.9467	94.1168	87.6345	87.8721	82.3009	78.6581	79.5325	0.910326	0.288986	0.444041	1.12113	0.015299	0.116469
sp|Q9BY42|RTF2_HUMAN	RTF2	Replication termination factor 2 OS=Homo sapiens OX=9606 GN=RTF2 PE=1 SV=3	6	757.009	701.075	632.366	932.52	965.025	925.507	732.463	891.611	894.108	1.35045	0.00302784	0.0202187	1.12107	0.137489	0.405296
sp|Q9BV23|ABHD6_HUMAN	ABHD6	Monoacylglycerol lipase ABHD6 OS=Homo sapiens OX=9606 GN=ABHD6 PE=1 SV=1	3	239.385	252.002	237.76	294.419	282.978	282.149	282.186	243.174	241.378	1.17884	0.00192035	0.0153685	1.12104	0.0898827	0.316404
sp|Q9UBP9|GULP1_HUMAN	GULP1	PTB domain-containing engulfment adapter protein 1 OS=Homo sapiens OX=9606 GN=GULP1 PE=1 SV=1	3	412.541	400.486	356.496	390.869	395.521	411.582	309.192	389.251	370.315	1.02433	0.628952	0.751679	1.1209	0.159479	0.440192
sp|P42336|PK3CA_HUMAN	PIK3CA	Phosphatidylinositol 4,5-bisphosphate 3-kinase catalytic subunit alpha isoform OS=Homo sapiens OX=9606 GN=PIK3CA PE=1 SV=2	3	156.276	144.088	144.92	144.651	129.764	149.398	116.777	137.645	123.685	0.951781	0.370579	0.528798	1.12088	0.148394	0.424019
sp|Q9BV19|CA050_HUMAN	C1orf50	Uncharacterized protein C1orf50 OS=Homo sapiens OX=9606 GN=C1orf50 PE=1 SV=2	2	167.168	204.532	247.608	181.717	190.626	178.907	199.661	145.444	146.721	0.890106	0.389167	0.547036	1.12082	0.33784	0.641418
sp|Q96HP4|OXND1_HUMAN	OXNAD1	Oxidoreductase NAD-binding domain-containing protein 1 OS=Homo sapiens OX=9606 GN=OXNAD1 PE=1 SV=1	1	52.1026	56.2987	56.2724	55.441	66.5962	58.974	54.4381	49.0652	58.0067	1.09921	0.202321	0.345926	1.12074	0.196067	0.490767
sp|Q7L576|CYFP1_HUMAN	CYFIP1	Cytoplasmic FMR1-interacting protein 1 OS=Homo sapiens OX=9606 GN=CYFIP1 PE=1 SV=1	26	5019.76	4957.75	4818.49	4362.19	4451.28	4451.1	3763.5	4057.68	4014.64	0.896497	0.00154819	0.013322	1.12071	0.00781765	0.0796836
sp|Q96CS7|PKHB2_HUMAN	PLEKHB2	Pleckstrin homology domain-containing family B member 2 OS=Homo sapiens OX=9606 GN=PLEKHB2 PE=1 SV=1	1	86.3435	102.212	95.4458	128.162	152.272	141.877	125.193	133.363	118.337	1.487	0.00527598	0.0276748	1.12051	0.139405	0.408299
sp|Q6P1K8|T2H2L_HUMAN	GTF2H2C_2	General transcription factor IIH subunit 2-like protein OS=Homo sapiens OX=9606 GN=GTF2H2C_2 PE=1 SV=1	5	667.864	669.69	728.287	768.196	786.246	752.371	700.907	690.136	667.774	1.11665	0.0221522	0.0717823	1.12046	0.00392603	0.0547921
sp|Q96EP0|RNF31_HUMAN	RNF31	E3 ubiquitin-protein ligase RNF31 OS=Homo sapiens OX=9606 GN=RNF31 PE=1 SV=1	4	467.299	411.582	423.444	404.294	463.271	441.888	383.02	386.772	398.912	1.00547	0.926426	0.958352	1.12043	0.0586727	0.249131
sp|Q9Y6V0|PCLO_HUMAN	PCLO	Protein piccolo OS=Homo sapiens OX=9606 GN=PCLO PE=1 SV=5	2	122.015	157.618	137.85	129.741	132.423	125.919	138.307	102.15	105.988	0.929578	0.402263	0.55739	1.12019	0.298313	0.603843
sp|P53355|DAPK1_HUMAN	DAPK1	Death-associated protein kinase 1 OS=Homo sapiens OX=9606 GN=DAPK1 PE=1 SV=6	5	374.712	368.244	335.443	469.253	470.045	483.929	410.743	426.3	433.529	1.31976	0.000918521	0.0098913	1.12015	0.00349316	0.0513018
sp|Q7Z6M2|FBX33_HUMAN	FBXO33	F-box only protein 33 OS=Homo sapiens OX=9606 GN=FBXO33 PE=1 SV=1	2	67.9709	73.3647	85.4822	86.236	101.554	101.728	86.0423	85.3464	87.1204	1.27643	0.0456535	0.118433	1.11995	0.115755	0.365696
sp|Q9HD47|MOG1_HUMAN	RANGRF	Ran guanine nucleotide release factor OS=Homo sapiens OX=9606 GN=RANGRF PE=1 SV=1	1	76.5448	59.0424	38.7787	51.0267	56.9029	65.3652	35.7887	57.7598	61.1889	0.993857	0.977076	0.98743	1.11993	0.528778	0.788166
sp|P31153|METK2_HUMAN	MAT2A	S-adenosylmethionine synthase isoform type-2 OS=Homo sapiens OX=9606 GN=MAT2A PE=1 SV=1	23	4693.59	4667.36	4859.95	5087.44	4996.79	5064.53	4601.38	4445.61	4479.58	1.06525	0.00948351	0.0406259	1.11993	0.000581895	0.0222833
sp|Q9H329|E41LB_HUMAN	EPB41L4B	Band 4.1-like protein 4B OS=Homo sapiens OX=9606 GN=EPB41L4B PE=2 SV=2	1	8.90621	17.4197	13.6475	12.2918	15.1295	14.5136	13.1775	12.6358	11.6322	1.04907	0.81449	0.887363	1.11989	0.19904	0.493842
sp|Q9NS00|C1GLT_HUMAN	C1GALT1	Glycoprotein-N-acetylgalactosamine 3-beta-galactosyltransferase 1 OS=Homo sapiens OX=9606 GN=C1GALT1 PE=1 SV=1	3	305.602	312.508	315.447	349.856	372.99	378.539	318.212	326.25	339.11	1.17977	0.00377921	0.0227893	1.11978	0.0212969	0.140725
sp|Q86XZ4|SPAS2_HUMAN	SPATS2	Spermatogenesis-associated serine-rich protein 2 OS=Homo sapiens OX=9606 GN=SPATS2 PE=1 SV=1	4	585.639	527.415	438.076	618.887	623.847	614.258	477.213	581.736	599.513	1.19719	0.0767422	0.171037	1.11971	0.15867	0.438845
sp|Q9Y6M4|KC1G3_HUMAN	CSNK1G3	Casein kinase I isoform gamma-3 OS=Homo sapiens OX=9606 GN=CSNK1G3 PE=1 SV=2	2	710.645	749.948	852.834	668.942	694.974	654.704	671.743	543.204	587.943	0.872567	0.0892811	0.190735	1.11966	0.142599	0.414192
sp|Q15038|DAZP2_HUMAN	DAZAP2	DAZ-associated protein 2 OS=Homo sapiens OX=9606 GN=DAZAP2 PE=1 SV=1	1	10.4256	10.8698	14.8369	18.9292	17.1784	23.7235	22.8213	15.9277	14.6912	1.65589	0.0304446	0.0891049	1.11959	0.541722	0.795636
sp|Q9NXV6|CARF_HUMAN	CDKN2AIP	CDKN2A-interacting protein OS=Homo sapiens OX=9606 GN=CDKN2AIP PE=1 SV=3	11	1365.49	1396.75	1277.7	1313.79	1288.08	1291.84	1132.15	1183.22	1162.6	0.963804	0.25294	0.405549	1.11954	0.00119461	0.030627
sp|Q9H0K1|SIK2_HUMAN	SIK2	Serine/threonine-protein kinase SIK2 OS=Homo sapiens OX=9606 GN=SIK2 PE=1 SV=1	2	175.179	195.384	184.865	193.346	203.542	213.875	175.25	182.116	188.199	1.09963	0.0908193	0.192965	1.11951	0.0361801	0.190183
sp|Q5VZM2|RRAGB_HUMAN	RRAGB	Ras-related GTP-binding protein B OS=Homo sapiens OX=9606 GN=RRAGB PE=1 SV=1	5	509.194	442.285	343.509	461.913	452.402	483.135	362.463	435.019	450.861	1.07912	0.52396	0.668199	1.11944	0.158226	0.438062
sp|Q8N5U6|RNF10_HUMAN	RNF10	RING finger protein 10 OS=Homo sapiens OX=9606 GN=RNF10 PE=1 SV=2	3	390.98	472.424	438.832	853.116	844.308	849.739	806.318	752.436	717.041	1.95599	6.31981e-05	0.00271156	1.11924	0.0256272	0.157433
sp|Q9H6P5|TASP1_HUMAN	TASP1	Threonine aspartase 1 OS=Homo sapiens OX=9606 GN=TASP1 PE=1 SV=1	1	16.4148	13.6452	8.82946	13.2362	23.9361	27.8693	15.9117	19.5712	22.6337	1.67247	0.149958	0.276532	1.11916	0.654691	0.857143
sp|Q9Y546|LRC42_HUMAN	LRRC42	Leucine-rich repeat-containing protein 42 OS=Homo sapiens OX=9606 GN=LRRC42 PE=1 SV=1	4	269.176	257.597	232.216	339.157	330.508	329.671	274.824	304.086	314.05	1.31667	0.00210916	0.016337	1.11913	0.043372	0.209416
sp|Q6QNY1|BL1S2_HUMAN	BLOC1S2	Biogenesis of lysosome-related organelles complex 1 subunit 2 OS=Homo sapiens OX=9606 GN=BLOC1S2 PE=1 SV=1	2	353.646	379.407	339.397	351.237	330.444	384.215	294.88	336.045	321.539	0.993889	0.916401	0.951946	1.11909	0.128202	0.390127
sp|P12757|SKIL_HUMAN	SKIL	Ski-like protein OS=Homo sapiens OX=9606 GN=SKIL PE=1 SV=2	1	276.279	276.197	283.972	471.465	483.751	458.982	444.56	385.465	433.701	1.69072	1.44089e-05	0.00156382	1.11907	0.0619917	0.254775
tr|C9J6P4|C9J6P4_HUMAN	ZC3HAV1	Isoform of Q7Z2W4, Zinc finger CCCH-type antiviral protein 1 OS=Homo sapiens OX=9606 GN=ZC3HAV1 PE=1 SV=1	26	4248.57	4062.53	3978.35	4591.96	4647.88	4668.89	4037.22	4193.87	4199.31	1.13176	0.00289351	0.0195646	1.11893	0.00104499	0.0287372
sp|Q8TB52|FBX30_HUMAN	FBXO30	F-box only protein 30 OS=Homo sapiens OX=9606 GN=FBXO30 PE=1 SV=3	7	939.89	892.742	826.43	892.94	900.588	921.765	720.819	866.946	838.93	1.02115	0.610976	0.73766	1.11893	0.102525	0.340572
sp|Q9H4I3|TRABD_HUMAN	TRABD	TraB domain-containing protein OS=Homo sapiens OX=9606 GN=TRABD PE=1 SV=1	2	48.3468	38.4762	31.2729	50.1101	54.2445	51.2193	35.9734	51.5291	51.5451	1.31735	0.0705058	0.160946	1.11885	0.359982	0.660706
sp|Q15058|KIF14_HUMAN	KIF14	Kinesin-like protein KIF14 OS=Homo sapiens OX=9606 GN=KIF14 PE=1 SV=1	18	1303.8	1267.68	1202.27	1479.16	1554.84	1550.86	1272.82	1407.48	1417.53	1.21493	0.00218031	0.0167143	1.11885	0.0369885	0.19172
sp|P60981|DEST_HUMAN	DSTN	Destrin OS=Homo sapiens OX=9606 GN=DSTN PE=1 SV=3	8	1150.83	892.398	686.134	1111.55	1103.92	1200.98	730.584	1196.78	1126.18	1.25174	0.172306	0.308058	1.11885	0.460679	0.741992
sp|Q8IWF2|FXRD2_HUMAN	FOXRED2	FAD-dependent oxidoreductase domain-containing protein 2 OS=Homo sapiens OX=9606 GN=FOXRED2 PE=1 SV=1	5	481.131	489.695	563.983	459.796	466.123	437.734	432.119	389.839	396.926	0.888484	0.108295	0.219184	1.11877	0.0368129	0.191457
sp|Q9UBT7|CTNL1_HUMAN	CTNNAL1	Alpha-catulin OS=Homo sapiens OX=9606 GN=CTNNAL1 PE=1 SV=2	5	363.971	373.36	395.378	373.81	386.274	384.521	350.006	332.301	340.787	1.0105	0.714364	0.816121	1.11877	0.00324133	0.0492815
sp|Q8NB78|KDM1B_HUMAN	KDM1B	Lysine-specific histone demethylase 1B OS=Homo sapiens OX=9606 GN=KDM1B PE=1 SV=3	13	1555.51	1554.63	1443.98	1686.95	1689.43	1683.85	1415.45	1527.33	1580.98	1.11113	0.0104063	0.0432673	1.11859	0.0214777	0.141601
sp|Q9UN36-6|NDRG2-6_HUMAN	NDRG2	Isoform of Q9UN36, Isoform 6 of Protein NDRG2 OS=Homo sapiens OX=9606 GN=NDRG2 PE=1 SV=2	1	69.0402	78.6153	70.9353	77.9197	88.4907	73.7263	68.2662	68.4836	77.9294	1.09857	0.245277	0.39638	1.11858	0.192887	0.487052
sp|Q9NNW7|TRXR2_HUMAN	TXNRD2	Thioredoxin reductase 2, mitochondrial OS=Homo sapiens OX=9606 GN=TXNRD2 PE=1 SV=3	1	242.035	324.83	332.495	241.93	237.347	246.66	251.455	207.84	189.689	0.807171	0.117781	0.233201	1.11857	0.238373	0.540519
sp|Q9UKY1|ZHX1_HUMAN	ZHX1	Zinc fingers and homeoboxes protein 1 OS=Homo sapiens OX=9606 GN=ZHX1 PE=1 SV=1	1	18.3584	20.3778	20.482	21.8065	21.2261	25.3606	25.559	18.0953	17.493	1.15494	0.105209	0.214848	1.1185	0.451502	0.735745
sp|O14657|TOR1B_HUMAN	TOR1B	Torsin-1B OS=Homo sapiens OX=9606 GN=TOR1B PE=1 SV=2	2	713.669	675.436	659.835	805.915	838.101	805.476	701.064	754.318	734.781	1.19549	0.00229036	0.0173021	1.11841	0.0103017	0.0945381
sp|Q96F07-2|CYFP2-2_HUMAN	CYFIP2	Isoform of Q96F07, Isoform 2 of Cytoplasmic FMR1-interacting protein 2 OS=Homo sapiens OX=9606 GN=CYFIP2 PE=1 SV=2	10	1569.97	1549.9	1453.61	1342.14	1369.16	1357.81	1201.42	1229.43	1207.75	0.889719	0.0102299	0.0427737	1.11832	0.00024085	0.0156452
sp|Q8N568|DCLK2_HUMAN	DCLK2	Serine/threonine-protein kinase DCLK2 OS=Homo sapiens OX=9606 GN=DCLK2 PE=1 SV=4	1	71.8707	75.2979	87.6389	88.4174	94.3117	94.9779	81.4401	67.9445	98.9677	1.1827	0.0520012	0.129608	1.1182	0.348376	0.649976
sp|Q5U5X0|LYRM7_HUMAN	LYRM7	Complex III assembly factor LYRM7 OS=Homo sapiens OX=9606 GN=LYRM7 PE=1 SV=1	1	29.056	22.6688	25.9309	20.7258	31.69	34.5426	24.092	25.5073	28.1723	1.11979	0.536979	0.679458	1.11813	0.522803	0.785167
sp|Q5TEJ8|THMS2_HUMAN	THEMIS2	Protein THEMIS2 OS=Homo sapiens OX=9606 GN=THEMIS2 PE=1 SV=1	4	471.753	428.965	401.463	505.883	517.749	516.707	414.033	484.005	479.8	1.18289	0.0188301	0.0639507	1.11794	0.0778286	0.291317
sp|Q9BRK5|CAB45_HUMAN	SDF4	45 kDa calcium-binding protein OS=Homo sapiens OX=9606 GN=SDF4 PE=1 SV=1	8	2250.65	2236.53	2158.3	2614.93	2619.36	2654.03	2243.71	2476.36	2336.41	1.18702	0.000187523	0.00453319	1.11788	0.0156856	0.118146
sp|Q9H892|TTC12_HUMAN	TTC12	Tetratricopeptide repeat protein 12 OS=Homo sapiens OX=9606 GN=TTC12 PE=1 SV=2	7	1082.45	1060.01	1021.86	1048.36	1075.09	1029.3	952.168	920.45	947.682	0.996344	0.870038	0.922375	1.11788	0.00259969	0.0440072
sp|Q68EM7|RHG17_HUMAN	ARHGAP17	Rho GTPase-activating protein 17 OS=Homo sapiens OX=9606 GN=ARHGAP17 PE=1 SV=1	9	945.456	918.416	903.618	986.517	970.099	970.375	887.742	860.937	869.686	1.05763	0.0165594	0.0584933	1.11787	0.000425897	0.0192087
sp|Q7Z3T8|ZFY16_HUMAN	ZFYVE16	Zinc finger FYVE domain-containing protein 16 OS=Homo sapiens OX=9606 GN=ZFYVE16 PE=1 SV=3	16	2342.25	2177.94	1973.4	2405.77	2443.25	2554.09	1974.58	2379.59	2268.39	1.14006	0.05865	0.140949	1.11786	0.113404	0.361331
sp|P50607|TUB_HUMAN	TUB	Tubby protein homolog OS=Homo sapiens OX=9606 GN=TUB PE=1 SV=1	1	135.976	99.1726	95.3066	122.976	112.447	124.58	82.7656	117.037	122.25	1.08942	0.506295	0.652577	1.11784	0.384151	0.683927
tr|G5E994|G5E994_HUMAN	GPR107	Isoform of Q5VW38, G protein-coupled receptor 107, isoform CRA_c OS=Homo sapiens OX=9606 GN=GPR107 PE=1 SV=1	1	77.8934	87.4223	84.6491	79.2067	94.1787	82.0444	74.103	72.8804	81.5294	1.02186	0.752524	0.841902	1.11779	0.167445	0.451969
sp|O75503|CLN5_HUMAN	CLN5	Ceroid-lipofuscinosis neuronal protein 5 OS=Homo sapiens OX=9606 GN=CLN5 PE=1 SV=2	5	1121.79	1039.07	976.879	1026.41	1041.53	1045.67	863.019	948.319	974.469	0.99231	0.858715	0.915463	1.11767	0.0329258	0.180366
sp|Q96CN9|GCC1_HUMAN	GCC1	GRIP and coiled-coil domain-containing protein 1 OS=Homo sapiens OX=9606 GN=GCC1 PE=1 SV=1	7	1328.44	1522.95	1585.04	1889.18	1787.19	1720.17	1762.9	1519.38	1546.11	1.21642	0.025025	0.0779475	1.11767	0.107069	0.349572
sp|Q8IZ52|CHSS2_HUMAN	CHPF	Chondroitin sulfate synthase 2 OS=Homo sapiens OX=9606 GN=CHPF PE=1 SV=2	1	98.5464	102.191	103.454	117.02	125.941	115.281	113.278	93.673	113.579	1.17769	0.00757504	0.0356153	1.11766	0.163142	0.445947
sp|Q8NHP8|PLBL2_HUMAN	PLBD2	Putative phospholipase B-like 2 OS=Homo sapiens OX=9606 GN=PLBD2 PE=1 SV=2	5	1769.77	1983.95	1791.87	2014.51	1870.57	2022.37	1640.07	1845.9	1800.19	1.06525	0.224466	0.372067	1.11753	0.0598438	0.250365
sp|Q15645|PCH2_HUMAN	TRIP13	Pachytene checkpoint protein 2 homolog OS=Homo sapiens OX=9606 GN=TRIP13 PE=1 SV=2	10	1483.71	1352.92	1345.29	1308.36	1290.23	1287.05	1076.39	1175.51	1225.19	0.929152	0.0952916	0.200286	1.1175	0.0369902	0.19172
sp|P18085|ARF4_HUMAN	ARF4	ADP-ribosylation factor 4 OS=Homo sapiens OX=9606 GN=ARF4 PE=1 SV=3	4	941.774	687.839	620.022	744.475	829.608	795.764	584.779	737.008	798.893	1.05344	0.711825	0.81438	1.11749	0.290585	0.59623
sp|P19021|AMD_HUMAN	PAM	Peptidyl-glycine alpha-amidating monooxygenase OS=Homo sapiens OX=9606 GN=PAM PE=1 SV=2	1	37.2112	42.8839	47.0817	52.6909	58.4807	57.8549	53.5166	50.4566	47.2842	1.32907	0.0147853	0.0545543	1.11748	0.0824802	0.30108
sp|Q9UL33|TPC2L_HUMAN	TRAPPC2L	Trafficking protein particle complex subunit 2-like protein OS=Homo sapiens OX=9606 GN=TRAPPC2L PE=1 SV=1	2	208.084	207.876	194.725	282.62	286.638	270.564	227.1	263.91	260.571	1.37521	0.000308465	0.00571294	1.11741	0.0816001	0.299067
sp|Q9Y4E5|ZN451_HUMAN	ZNF451	E3 SUMO-protein ligase ZNF451 OS=Homo sapiens OX=9606 GN=ZNF451 PE=1 SV=2	12	1408.76	1609.95	1614.97	1476.88	1497.3	1488.95	1354.61	1275.59	1363.99	0.963193	0.45124	0.602855	1.11741	0.0054877	0.065271
sp|Q2TAL8|QRIC1_HUMAN	QRICH1	Glutamine-rich protein 1 OS=Homo sapiens OX=9606 GN=QRICH1 PE=1 SV=1	10	1448.46	1406.64	1318.69	1383.42	1460.78	1456.55	1252.91	1289.13	1306.87	1.03042	0.407305	0.56174	1.11739	0.00713351	0.0759037
sp|P86790|CCZ1B_HUMAN	CCZ1B	Vacuolar fusion protein CCZ1 homolog B OS=Homo sapiens OX=9606 GN=CCZ1B PE=1 SV=1	5	1351.16	1232.22	1167.78	1485.81	1535.75	1542.36	1203.46	1432.14	1449.09	1.21667	0.00873315	0.0386404	1.11732	0.120509	0.376649
sp|Q7RTV3|ZN367_HUMAN	ZNF367	Zinc finger protein 367 OS=Homo sapiens OX=9606 GN=ZNF367 PE=1 SV=1	1	17.211	18.9268	20.064	28.5194	26.9108	16.3671	22.8613	20.4115	20.9923	1.27749	0.253427	0.40579	1.11721	0.553032	0.801149
sp|Q86TB9|PATL1_HUMAN	PATL1	Protein PAT1 homolog 1 OS=Homo sapiens OX=9606 GN=PATL1 PE=1 SV=2	6	1165.44	1111.55	1192.3	1109.63	1174.26	1131.99	998.7	997.118	1061.75	0.984605	0.5893	0.721116	1.11719	0.0137952	0.11051
sp|P11142|HSP7C_HUMAN	HSPA8	Heat shock cognate 71 kDa protein OS=Homo sapiens OX=9606 GN=HSPA8 PE=1 SV=1	28	5295.02	5383.74	5104.18	6061.15	5939.89	5815.58	5225.17	5437.81	5286.22	1.12885	0.00337491	0.0214531	1.11709	0.00280309	0.0459426
sp|Q96NE9|FRMD6_HUMAN	FRMD6	FERM domain-containing protein 6 OS=Homo sapiens OX=9606 GN=FRMD6 PE=1 SV=1	2	177.966	185.978	194.032	303.711	305.511	337.66	310.888	257.103	279.646	1.69699	0.000411632	0.00641316	1.11708	0.158303	0.438127
sp|Q9C0C9|UBE2O_HUMAN	UBE2O	(E3-independent) E2 ubiquitin-conjugating enzyme OS=Homo sapiens OX=9606 GN=UBE2O PE=1 SV=3	24	4547	4248.68	4129.98	3981.18	4099.28	4063.58	3528.16	3632.09	3711.18	0.93953	0.113304	0.226194	1.11706	0.00260934	0.0440072
sp|Q6IQ49|SDE2_HUMAN	SDE2	Replication stress response regulator SDE2 OS=Homo sapiens OX=9606 GN=SDE2 PE=1 SV=1	6	1417.37	1559.01	1414.22	1887.82	1843.35	1866.41	1699.8	1670.27	1641.14	1.2749	0.00124097	0.0117705	1.11701	0.000776312	0.0246245
sp|Q9NYL2-2|M3K20-2_HUMAN	MAP3K20	Isoform of Q9NYL2, Isoform 2 of Mitogen-activated protein kinase kinase kinase 20 OS=Homo sapiens OX=9606 GN=MAP3K20 PE=1 SV=3	1	102.515	91.3859	83.1589	106.992	94.9452	95.2473	80.508	85.4296	100.116	1.07264	0.384081	0.541933	1.11701	0.217705	0.519084
sp|Q8TF42|UBS3B_HUMAN	UBASH3B	Ubiquitin-associated and SH3 domain-containing protein B OS=Homo sapiens OX=9606 GN=UBASH3B PE=1 SV=2	4	343.682	398.114	348.705	363.305	383.446	354.414	350.261	304.503	331.07	1.00978	0.863355	0.918168	1.11699	0.0717778	0.278513
sp|Q9UPS6|SET1B_HUMAN	SETD1B	Histone-lysine N-methyltransferase SETD1B OS=Homo sapiens OX=9606 GN=SETD1B PE=1 SV=3	2	257.545	254.246	268.732	240.301	252.79	209.296	251	195.96	181.891	0.899893	0.129077	0.248801	1.11694	0.377782	0.67916
sp|O76071|CIAO1_HUMAN	CIAO1	Probable cytosolic iron-sulfur protein assembly protein CIAO1 OS=Homo sapiens OX=9606 GN=CIAO1 PE=1 SV=1	2	204.166	182.479	174.837	213.998	223.411	202.56	180.644	191.401	200.941	1.13979	0.0700182	0.16034	1.1169	0.0566781	0.244333
sp|Q13505|MTX1_HUMAN	MTX1	Metaxin-1 OS=Homo sapiens OX=9606 GN=MTX1 PE=1 SV=3	7	1023.79	944.303	811.39	1075.66	1109.33	1145.84	833.516	1116.09	1032.68	1.19836	0.047863	0.122269	1.11687	0.249165	0.552166
sp|O60583|CCNT2_HUMAN	CCNT2	Cyclin-T2 OS=Homo sapiens OX=9606 GN=CCNT2 PE=1 SV=2	4	711.352	624.447	609.212	589.314	598.772	612.952	479.252	545.244	588.125	0.925978	0.214349	0.360549	1.11684	0.124604	0.383885
sp|Q96PM9|Z385A_HUMAN	ZNF385A	Zinc finger protein 385A OS=Homo sapiens OX=9606 GN=ZNF385A PE=1 SV=2	3	240.895	285.657	298.594	416.377	425.443	388.379	396.503	336.437	368.58	1.49089	0.00287171	0.0195257	1.11682	0.106122	0.348146
sp|Q9UN86|G3BP2_HUMAN	G3BP2	Ras GTPase-activating protein-binding protein 2 OS=Homo sapiens OX=9606 GN=G3BP2 PE=1 SV=2	8	1335.84	1822.74	2062.59	2154.48	2067.51	1873.96	2349.56	1484.24	1624.9	1.16754	0.272415	0.42669	1.11674	0.49121	0.762348
sp|Q9Y3Z3|SAMH1_HUMAN	SAMHD1	Deoxynucleoside triphosphate triphosphohydrolase SAMHD1 OS=Homo sapiens OX=9606 GN=SAMHD1 PE=1 SV=2	19	4372.49	4397.72	4352.83	4377.98	4340.36	4389.15	3978.18	3871.17	3888.15	0.998815	0.805095	0.88039	1.11672	0.000230674	0.0156015
sp|Q96F45|ZN503_HUMAN	ZNF503	Zinc finger protein 503 OS=Homo sapiens OX=9606 GN=ZNF503 PE=1 SV=1	4	829.464	846.335	714.91	1100.01	1053.88	1197.28	863.671	1123.49	1013.81	1.40175	0.00562156	0.0289376	1.1167	0.247831	0.550996
tr|F8W7C6|F8W7C6_HUMAN	RPL10	Isoform of P27635, 60S ribosomal protein L10 OS=Homo sapiens OX=9606 GN=RPL10 PE=1 SV=2	1	144.798	172.099	165.47	160.039	165.567	158.625	169.854	140.375	123.455	1.00386	0.945172	0.970308	1.11655	0.286782	0.592574
sp|O15131|IMA6_HUMAN	KPNA5	Importin subunit alpha-6 OS=Homo sapiens OX=9606 GN=KPNA5 PE=1 SV=2	1	312.748	297.856	239.654	334.425	365.31	358.152	238.901	359.966	348.623	1.2442	0.0457991	0.118661	1.11652	0.406601	0.701346
sp|Q9NVX0|HAUS2_HUMAN	HAUS2	HAUS augmin-like complex subunit 2 OS=Homo sapiens OX=9606 GN=HAUS2 PE=1 SV=1	3	341.36	292.356	267.921	272.044	290.209	301.85	238.977	261.932	273.043	0.958371	0.619309	0.744613	1.11648	0.0860798	0.309125
sp|Q7Z739|YTHD3_HUMAN	YTHDF3	YTH domain-containing family protein 3 OS=Homo sapiens OX=9606 GN=YTHDF3 PE=1 SV=1	7	1044.46	1134.7	1091.24	1278.56	1288.84	1282.27	1165.99	1191.16	1091.06	1.17713	0.00181384	0.0148942	1.11643	0.0114287	0.0997423
sp|Q9UL01|DSE_HUMAN	DSE	Dermatan-sulfate epimerase OS=Homo sapiens OX=9606 GN=DSE PE=1 SV=1	2	143.886	149.088	151.706	184.59	180.303	181.714	155.79	171.82	162.037	1.22921	0.000204496	0.00477864	1.11633	0.0171166	0.12421
sp|O94966-5|UBP19-5_HUMAN	USP19	Isoform of O94966, Isoform 5 of Ubiquitin carboxyl-terminal hydrolase 19 OS=Homo sapiens OX=9606 GN=USP19 PE=1 SV=2	13	1121.28	1146.83	1156.58	1381.33	1331.17	1382.14	1237.4	1216.57	1214.12	1.19562	0.000357191	0.00604789	1.11629	0.00151131	0.0344338
sp|P51956|NEK3_HUMAN	NEK3	Serine/threonine-protein kinase Nek3 OS=Homo sapiens OX=9606 GN=NEK3 PE=1 SV=2	3	222.984	197.032	186.288	217.311	211.787	195.673	173.554	186.566	199.574	1.03046	0.65273	0.768442	1.11627	0.0942052	0.326078
sp|P23434|GCSH_HUMAN	GCSH	Glycine cleavage system H protein, mitochondrial OS=Homo sapiens OX=9606 GN=GCSH PE=1 SV=2	2	489.254	414.684	396.397	432.327	450.489	423.368	346.312	405.973	417.882	1.0045	0.950475	0.973299	1.11624	0.126317	0.386545
sp|P06241|FYN_HUMAN	FYN	Tyrosine-protein kinase Fyn OS=Homo sapiens OX=9606 GN=FYN PE=1 SV=3	3	67.4885	82.1758	71.0413	54.715	55.8	68.1318	56.9177	48.5881	54.5456	0.809435	0.0855705	0.18488	1.11618	0.279974	0.584409
sp|Q16222|UAP1_HUMAN	UAP1	UDP-N-acetylhexosamine pyrophosphorylase OS=Homo sapiens OX=9606 GN=UAP1 PE=1 SV=3	11	3328.2	3515.3	3654.44	3606.57	3433.31	3430.16	3106.95	3133.43	3139.94	0.997342	0.937278	0.965431	1.11617	0.00356556	0.0521781
sp|Q9UN81|LORF1_HUMAN	L1RE1	LINE-1 retrotransposable element ORF1 protein OS=Homo sapiens OX=9606 GN=L1RE1 PE=1 SV=1	2	152.18	136.482	146.871	172.019	160.127	172.603	141.964	143.874	166.378	1.15892	0.0198799	0.0664692	1.11617	0.118386	0.372
sp|Q8IV63|VRK3_HUMAN	VRK3	Inactive serine/threonine-protein kinase VRK3 OS=Homo sapiens OX=9606 GN=VRK3 PE=1 SV=2	7	402.643	393.305	331.989	362.186	372.368	391.193	300.684	359.837	348.1	0.998058	0.976935	0.98743	1.11612	0.122367	0.37953
sp|Q14249|NUCG_HUMAN	ENDOG	Endonuclease G, mitochondrial OS=Homo sapiens OX=9606 GN=ENDOG PE=1 SV=4	1	36.0988	38.6881	42.5034	107.274	85.5782	114.499	106.434	89.8398	79.1066	2.62043	0.00204714	0.016008	1.1161	0.416706	0.708487
sp|O75122-3|CLAP2-3_HUMAN	CLASP2	Isoform of O75122, Isoform 3 of CLIP-associating protein 2 OS=Homo sapiens OX=9606 GN=CLASP2 PE=1 SV=3	24	4323.16	4254.7	4150.26	3884.47	3964.92	3860.69	3384.54	3514.55	3593.12	0.920016	0.00462749	0.0256452	1.11607	0.00406407	0.0550496
sp|Q86VP1|TAXB1_HUMAN	TAX1BP1	Tax1-binding protein 1 OS=Homo sapiens OX=9606 GN=TAX1BP1 PE=1 SV=2	5	609.087	722.943	756.776	935.35	962.82	903.045	967.518	797.981	744.436	1.34106	0.00771651	0.0358688	1.11605	0.234483	0.536607
sp|Q53EZ4|CEP55_HUMAN	CEP55	Centrosomal protein of 55 kDa OS=Homo sapiens OX=9606 GN=CEP55 PE=1 SV=3	5	1369.84	1368.38	1285.99	2349.64	2262.64	2288.08	2003.77	2120.67	2058.58	1.71471	1.44705e-05	0.00156382	1.11602	0.00491344	0.0614743
sp|Q8IWV7|UBR1_HUMAN	UBR1	E3 ubiquitin-protein ligase UBR1 OS=Homo sapiens OX=9606 GN=UBR1 PE=1 SV=1	18	3608.23	3963.38	4049.01	4060.3	3994.73	3903.34	3726.97	3505.98	3483.5	1.02906	0.473427	0.62345	1.11589	0.010046	0.0932352
sp|Q14517|FAT1_HUMAN	FAT1	Protocadherin Fat 1 OS=Homo sapiens OX=9606 GN=FAT1 PE=1 SV=2	3	266.197	274.108	278.543	354.422	352.58	357.329	284.803	320.883	348.117	1.29979	2.94653e-05	0.00191736	1.11588	0.115645	0.365489
sp|Q96RU3|FNBP1_HUMAN	FNBP1	Formin-binding protein 1 OS=Homo sapiens OX=9606 GN=FNBP1 PE=1 SV=2	7	1920.26	1572.72	1260.91	1755.9	1772.26	1882	1311.1	1801.54	1735.75	1.13805	0.323641	0.480411	1.11587	0.30343	0.608865
sp|Q9Y4D7|PLXD1_HUMAN	PLXND1	Plexin-D1 OS=Homo sapiens OX=9606 GN=PLXND1 PE=1 SV=3	2	62.6347	65.846	52.9228	65.1523	75.7539	78.6863	65.4577	61.6584	69.6756	1.21052	0.0875782	0.18788	1.11586	0.182486	0.473866
sp|O95625|ZBT11_HUMAN	ZBTB11	Zinc finger and BTB domain-containing protein 11 OS=Homo sapiens OX=9606 GN=ZBTB11 PE=1 SV=2	5	643.523	591.894	462.36	642.479	639.025	664.113	487.699	638.41	617.681	1.14598	0.203834	0.347811	1.11574	0.232149	0.5344
sp|Q16760|DGKD_HUMAN	DGKD	Diacylglycerol kinase delta OS=Homo sapiens OX=9606 GN=DGKD PE=1 SV=4	1	25.8249	25.918	15.6581	20.3943	27.614	31.9223	16.1359	26.7904	28.7182	1.1859	0.43206	0.585149	1.11566	0.620785	0.840578
sp|O75718|CRTAP_HUMAN	CRTAP	Cartilage-associated protein OS=Homo sapiens OX=9606 GN=CRTAP PE=1 SV=1	9	1205.04	1220.27	1192.29	1240.33	1238.68	1249.79	1116.86	1128.15	1097.29	1.03074	0.0135486	0.0514747	1.11564	0.000182477	0.014954
sp|Q96JQ2|CLMN_HUMAN	CLMN	Calmin OS=Homo sapiens OX=9606 GN=CLMN PE=1 SV=1	2	275.666	266.619	216.827	247.012	230.883	251.689	186.809	244.718	222.454	0.961102	0.637721	0.757629	1.1156	0.234172	0.536607
sp|O43772|MCAT_HUMAN	SLC25A20	Mitochondrial carnitine/acylcarnitine carrier protein OS=Homo sapiens OX=9606 GN=SLC25A20 PE=1 SV=1	1	127.271	77.3855	68.1236	105.366	111.196	121.894	72.1748	113.378	117.834	1.24076	0.313294	0.470141	1.11559	0.487926	0.760999
sp|Q9H5K3|SG196_HUMAN	POMK	Protein O-mannose kinase OS=Homo sapiens OX=9606 GN=POMK PE=1 SV=1	5	866.819	764.346	691.136	899.334	940.941	967.601	728.295	896.099	892.555	1.20909	0.0415604	0.110473	1.11559	0.174498	0.462188
sp|Q9UHI6|DDX20_HUMAN	DDX20	Probable ATP-dependent RNA helicase DDX20 OS=Homo sapiens OX=9606 GN=DDX20 PE=1 SV=2	18	3464.49	3507.85	3550.95	4137.69	3977.45	4114.42	3658.69	3669.35	3636.76	1.16214	0.000524584	0.00721775	1.11535	0.00115992	0.0302725
sp|P41227|NAA10_HUMAN	NAA10	N-alpha-acetyltransferase 10 OS=Homo sapiens OX=9606 GN=NAA10 PE=1 SV=1	15	2308.93	2869.84	2861.44	3020.44	2946.01	2858.68	2914.89	2482.48	2517.08	1.09762	0.243382	0.394225	1.11507	0.106796	0.349316
sp|Q969K3|RNF34_HUMAN	RNF34	E3 ubiquitin-protein ligase RNF34 OS=Homo sapiens OX=9606 GN=RNF34 PE=1 SV=1	2	122.655	127.709	138.93	192.498	172.479	154.121	176.886	141.213	147.486	1.33343	0.0231339	0.0738824	1.11494	0.316946	0.621976
sp|P78318|IGBP1_HUMAN	IGBP1	Immunoglobulin-binding protein 1 OS=Homo sapiens OX=9606 GN=IGBP1 PE=1 SV=1	5	583.504	736.162	867.181	795.404	788.219	740.369	869.539	598.216	616.722	1.06271	0.614265	0.740481	1.1149	0.421391	0.711874
sp|P48507|GSH0_HUMAN	GCLM	Glutamate--cysteine ligase regulatory subunit OS=Homo sapiens OX=9606 GN=GCLM PE=1 SV=1	6	1738.92	1683.42	1554.05	1863.44	1820.45	1903.21	1484.12	1825.75	1701.53	1.12272	0.0271091	0.0824337	1.11488	0.134932	0.400931
sp|Q99996|AKAP9_HUMAN	AKAP9	A-kinase anchor protein 9 OS=Homo sapiens OX=9606 GN=AKAP9 PE=1 SV=4	30	3336.31	3254.06	3215.4	2948.96	3074.35	3040.14	2602.64	2667.81	2860.32	0.924298	0.00872823	0.0386404	1.11471	0.0223977	0.145174
sp|Q9UI10|EI2BD_HUMAN	EIF2B4	Translation initiation factor eIF-2B subunit delta OS=Homo sapiens OX=9606 GN=EIF2B4 PE=1 SV=2	10	1241.73	1502.45	1678.5	1373.02	1365.57	1326.79	1432.31	1097.69	1117.19	0.919212	0.403724	0.558589	1.11466	0.271513	0.574544
sp|Q9BUE0|MED18_HUMAN	MED18	Mediator of RNA polymerase II transcription subunit 18 OS=Homo sapiens OX=9606 GN=MED18 PE=1 SV=1	3	1541.8	1426.57	1322	1520.94	1389.24	1446.89	1151.34	1407.09	1350.72	1.01555	0.778919	0.862505	1.11458	0.159182	0.439878
sp|Q8N653|LZTR1_HUMAN	LZTR1	Leucine-zipper-like transcriptional regulator 1 OS=Homo sapiens OX=9606 GN=LZTR1 PE=1 SV=2	8	469.586	487.622	483.015	608.513	606.064	615.168	558.701	544.829	538.171	1.27046	2.79781e-05	0.00189488	1.11454	0.000698447	0.0239488
sp|Q96NL6|SCLT1_HUMAN	SCLT1	Sodium channel and clathrin linker 1 OS=Homo sapiens OX=9606 GN=SCLT1 PE=1 SV=2	4	188.627	245.763	304.886	382.938	395.339	342.863	432.498	274.121	299.409	1.51654	0.0265368	0.0810848	1.11442	0.49851	0.768056
sp|Q92636|FAN_HUMAN	NSMAF	Protein FAN OS=Homo sapiens OX=9606 GN=NSMAF PE=1 SV=2	5	461.509	427.639	395.561	389.302	397.527	390.094	328.443	360.783	367.048	0.916101	0.134923	0.256661	1.11422	0.0303789	0.171995
sp|P42898|MTHR_HUMAN	MTHFR	Methylenetetrahydrofolate reductase OS=Homo sapiens OX=9606 GN=MTHFR PE=1 SV=3	5	1194.84	1244.41	1093.97	995.674	1040.78	994.548	851.563	958.04	910.834	0.857858	0.0232411	0.0740516	1.11416	0.0394423	0.199156
sp|Q9H799|CPLN1_HUMAN	CPLANE1	Ciliogenesis and planar polarity effector 1 OS=Homo sapiens OX=9606 GN=CPLANE1 PE=1 SV=4	1	42.7733	39.2579	43.7688	37.4939	46.4624	39.6152	34.4312	34.9035	41.5855	0.982285	0.818536	0.89035	1.11406	0.301529	0.607385
sp|Q8NHP6|MSPD2_HUMAN	MOSPD2	Motile sperm domain-containing protein 2 OS=Homo sapiens OX=9606 GN=MOSPD2 PE=1 SV=1	5	456.988	460.674	411.104	467.323	452.452	465.472	362.939	449.804	430.687	1.04251	0.320522	0.476797	1.11405	0.152116	0.430609
sp|Q9BQW3|COE4_HUMAN	EBF4	Transcription factor COE4 OS=Homo sapiens OX=9606 GN=EBF4 PE=2 SV=2	3	214.722	231.666	228.719	230.12	224.461	218.865	199.768	191.961	212.821	0.99754	0.932638	0.96247	1.11396	0.0291254	0.16785
sp|Q9BZZ5|API5_HUMAN	API5	Apoptosis inhibitor 5 OS=Homo sapiens OX=9606 GN=API5 PE=1 SV=3	16	5863.72	5664.3	5288.77	4999.68	4933.46	5018.83	4262.24	4653.45	4506.66	0.88911	0.0218616	0.0712931	1.11396	0.0120797	0.103333
sp|P07099|HYEP_HUMAN	EPHX1	Epoxide hydrolase 1 OS=Homo sapiens OX=9606 GN=EPHX1 PE=1 SV=1	8	1414.48	1452.6	1349.28	1421.29	1421.98	1469.18	1236.96	1347.85	1286.77	1.02279	0.400457	0.556133	1.11387	0.0147509	0.114909
sp|Q8N9M5|TM102_HUMAN	TMEM102	Transmembrane protein 102 OS=Homo sapiens OX=9606 GN=TMEM102 PE=1 SV=1	2	65.3035	69.0953	52.6809	76.1773	67.753	70.847	51.664	71.0805	70.077	1.14805	0.17083	0.306043	1.11387	0.340765	0.644321
sp|Q8IYD1|ERF3B_HUMAN	GSPT2	Eukaryotic peptide chain release factor GTP-binding subunit ERF3B OS=Homo sapiens OX=9606 GN=GSPT2 PE=1 SV=2	16	3932.19	3841.93	4046.09	3915.49	3981.57	3896.03	3526.57	3502.7	3558.32	0.997706	0.895297	0.93859	1.11386	0.000191479	0.0151656
sp|Q9H583|HEAT1_HUMAN	HEATR1	HEAT repeat-containing protein 1 OS=Homo sapiens OX=9606 GN=HEATR1 PE=1 SV=3	28	5556.06	5586.7	5708.92	5907.18	5816.68	5963.3	5198.85	5252.34	5427.98	1.04958	0.0116828	0.0467025	1.11386	0.00176925	0.0369872
sp|Q96BH1|RNF25_HUMAN	RNF25	E3 ubiquitin-protein ligase RNF25 OS=Homo sapiens OX=9606 GN=RNF25 PE=1 SV=1	3	450.562	460.809	474.027	543.584	562.072	525.892	483.799	490.249	490.758	1.17767	0.00275302	0.0190388	1.11383	0.00650297	0.0724073
tr|Q5VWC4|Q5VWC4_HUMAN	PSMD4	Isoform of P55036, 26S proteasome non-ATPase regulatory subunit 4 OS=Homo sapiens OX=9606 GN=PSMD4 PE=1 SV=1	1	171.64	157.747	147.539	157.826	161.881	168.527	128.689	150.676	159.021	1.02371	0.647999	0.765641	1.11371	0.157496	0.437692
sp|Q5HYI8|RABL3_HUMAN	RABL3	Rab-like protein 3 OS=Homo sapiens OX=9606 GN=RABL3 PE=1 SV=1	4	200.863	281.176	256.809	295.55	302.693	275.201	295.858	231.329	257.178	1.18217	0.149132	0.275555	1.11357	0.220688	0.523477
sp|Q5T890|ER6L2_HUMAN	ERCC6L2	DNA excision repair protein ERCC-6-like 2 OS=Homo sapiens OX=9606 GN=ERCC6L2 PE=1 SV=2	1	48.6635	68.9154	94.3693	78.3017	82.4237	76.4901	95.6516	52.8837	64.4885	1.11921	0.562043	0.700204	1.11356	0.565481	0.809171
sp|P15170-3|ERF3A-3_HUMAN	GSPT1	Isoform of P15170, Isoform 3 of Eukaryotic peptide chain release factor GTP-binding subunit ERF3A OS=Homo sapiens OX=9606 GN=GSPT1 PE=1 SV=1	17	8376.81	7823.13	7250.15	8329.58	6385.66	8378.2	5554	7520.76	7664.77	0.984791	0.878925	0.927956	1.1135	0.453325	0.736546
sp|Q9UHY1|NRBP_HUMAN	NRBP1	Nuclear receptor-binding protein OS=Homo sapiens OX=9606 GN=NRBP1 PE=1 SV=1	6	1602.1	1684.03	1605.77	1783.39	1691.98	1701.77	1527.56	1568.92	1553.11	1.05831	0.0733745	0.165877	1.11346	0.00498072	0.0620048
sp|Q96J84|KIRR1_HUMAN	KIRREL1	Kin of IRRE-like protein 1 OS=Homo sapiens OX=9606 GN=KIRREL1 PE=1 SV=2	4	119.793	117.479	127.949	107.511	121.87	102.192	105.789	96.7887	95.2338	0.907869	0.168442	0.303047	1.11337	0.170062	0.457039
sp|P30307|MPIP3_HUMAN	CDC25C	M-phase inducer phosphatase 3 OS=Homo sapiens OX=9606 GN=CDC25C PE=1 SV=2	2	660.626	741.309	690.978	865.264	850.795	885.503	766.467	781.651	788.669	1.24303	0.00269183	0.0188526	1.11331	0.00182605	0.037582
sp|Q8TAG9|EXOC6_HUMAN	EXOC6	Exocyst complex component 6 OS=Homo sapiens OX=9606 GN=EXOC6 PE=1 SV=3	9	1613.54	1621.49	1627.88	1527.34	1534.18	1600.17	1410.88	1382.56	1393.95	0.958621	0.0467019	0.120391	1.11327	0.00302989	0.0480179
sp|P18206|VINC_HUMAN	VCL	Vinculin OS=Homo sapiens OX=9606 GN=VCL PE=1 SV=4	30	6886.76	7131.27	7254.93	6166.53	6276.53	6044.56	5848.81	5324.78	5435.56	0.869067	0.00187536	0.0151564	1.1131	0.0223504	0.145021
sp|Q96CV9|OPTN_HUMAN	OPTN	Optineurin OS=Homo sapiens OX=9606 GN=OPTN PE=1 SV=3	6	355.497	342.904	298.476	495.795	474.844	501.894	374.828	475.939	472.413	1.47715	0.00115843	0.011248	1.11287	0.218405	0.520149
sp|Q7Z478|DHX29_HUMAN	DHX29	ATP-dependent RNA helicase DHX29 OS=Homo sapiens OX=9606 GN=DHX29 PE=1 SV=2	15	2324.46	2295.03	2311.97	2440.33	2506.09	2483.08	2128.08	2190.47	2357.51	1.07185	0.00140258	0.0124937	1.11286	0.0242314	0.151216
sp|P09017|HXC4_HUMAN	HOXC4	Homeobox protein Hox-C4 OS=Homo sapiens OX=9606 GN=HOXC4 PE=1 SV=2	1	113.35	97.8526	88.6577	136.393	148.674	148.805	106.118	140.296	143.516	1.44691	0.00575513	0.0294403	1.11269	0.311454	0.616576
sp|Q13546|RIPK1_HUMAN	RIPK1	Receptor-interacting serine/threonine-protein kinase 1 OS=Homo sapiens OX=9606 GN=RIPK1 PE=1 SV=3	10	2551.79	2482.1	2475.15	2608.24	2647.96	2583.23	2338.29	2306.19	2401.1	1.044	0.0234678	0.0745712	1.11267	0.00141248	0.0334566
sp|Q9NQC3|RTN4_HUMAN	RTN4	Reticulon-4 OS=Homo sapiens OX=9606 GN=RTN4 PE=1 SV=2	8	1042.77	1165.39	1338.99	1313.57	1398.52	1270.17	1345.89	1060.12	1173.37	1.12266	0.197085	0.339737	1.11256	0.215008	0.515504
sp|Q9ULP9|TBC24_HUMAN	TBC1D24	TBC1 domain family member 24 OS=Homo sapiens OX=9606 GN=TBC1D24 PE=1 SV=2	6	1568.58	1578.06	1374.71	1417.99	1378.47	1460.51	1135.61	1387.17	1303.66	0.941526	0.278655	0.43266	1.11251	0.138373	0.40615
sp|Q9NRZ9|HELLS_HUMAN	HELLS	Lymphoid-specific helicase OS=Homo sapiens OX=9606 GN=HELLS PE=1 SV=1	23	3127.45	3057.43	2951.55	4521.02	4457.7	4479.83	3883.49	4146.99	4066.95	1.47306	1.20733e-05	0.00145501	1.11251	0.00480526	0.0607558
sp|O15013|ARHGA_HUMAN	ARHGEF10	Rho guanine nucleotide exchange factor 10 OS=Homo sapiens OX=9606 GN=ARHGEF10 PE=1 SV=4	4	1196.42	942.448	722.203	990.077	1006.58	1124.43	694.895	1095.72	1014.9	1.09088	0.57816	0.71227	1.11248	0.462165	0.742199
sp|P19823|ITIH2_HUMAN	ITIH2	Inter-alpha-trypsin inhibitor heavy chain H2 OS=Homo sapiens OX=9606 GN=ITIH2 PE=1 SV=2	2	169.099	195.074	199.663	193.439	180.777	185.787	174.783	156.002	172.604	0.993202	0.906389	0.945381	1.11247	0.0539011	0.23634
sp|O43524|FOXO3_HUMAN	FOXO3	Forkhead box protein O3 OS=Homo sapiens OX=9606 GN=FOXO3 PE=1 SV=1	3	382.718	309.378	288.831	288.124	325.249	358.412	234.424	315.918	323.208	0.99068	0.93478	0.96383	1.11245	0.40193	0.698852
sp|Q15427|SF3B4_HUMAN	SF3B4	Splicing factor 3B subunit 4 OS=Homo sapiens OX=9606 GN=SF3B4 PE=1 SV=1	3	132.209	151.595	162.63	148.985	156.35	143.701	140.611	123.003	140.053	1.00583	0.932482	0.96243	1.11239	0.0916716	0.320225
sp|Q9NQZ6|ZC4H2_HUMAN	ZC4H2	Zinc finger C4H2 domain-containing protein OS=Homo sapiens OX=9606 GN=ZC4H2 PE=1 SV=1	2	187.803	194.12	194.905	329.405	324.547	328.195	294.867	295.203	292.858	1.70267	9.27197e-07	0.000759838	1.11237	3.51181e-05	0.0105738
sp|P52732|KIF11_HUMAN	KIF11	Kinesin-like protein KIF11 OS=Homo sapiens OX=9606 GN=KIF11 PE=1 SV=2	22	4530.92	4179.7	3829.28	4645.82	4462.51	4667.3	3641.14	4523.95	4220.33	1.09854	0.124886	0.243124	1.11225	0.157623	0.437715
sp|Q676U5|A16L1_HUMAN	ATG16L1	Autophagy-related protein 16-1 OS=Homo sapiens OX=9606 GN=ATG16L1 PE=1 SV=2	7	1129.45	1336.03	1305.65	1338.41	1333.01	1319.66	1233.32	1186.04	1169.15	1.05832	0.320044	0.476202	1.11218	0.00256669	0.0436931
sp|Q9UKG1|DP13A_HUMAN	APPL1	DCC-interacting protein 13-alpha OS=Homo sapiens OX=9606 GN=APPL1 PE=1 SV=1	11	1524.07	1630.92	1649.48	1528.46	1447.01	1479.18	1423.31	1258.26	1323.79	0.927189	0.0631861	0.148753	1.11217	0.0488686	0.222929
sp|Q9NZ09|UBAP1_HUMAN	UBAP1	Ubiquitin-associated protein 1 OS=Homo sapiens OX=9606 GN=UBAP1 PE=1 SV=1	4	333.345	468.492	592.4	580.488	553.81	469.527	646.449	374.449	421.227	1.15032	0.44192	0.59506	1.11213	0.583027	0.820242
sp|O96006|ZBED1_HUMAN	ZBED1	Zinc finger BED domain-containing protein 1 OS=Homo sapiens OX=9606 GN=ZBED1 PE=1 SV=1	4	238.649	219.854	197.219	271.456	268.607	313.542	230.28	268.836	268.463	1.30178	0.0248187	0.0775128	1.11207	0.212587	0.513089
sp|O15372|EIF3H_HUMAN	EIF3H	Eukaryotic translation initiation factor 3 subunit H OS=Homo sapiens OX=9606 GN=EIF3H PE=1 SV=1	10	2205.66	2118.97	1890.98	2035.62	2049.54	2052.68	1688.16	1952.13	1879.01	0.987488	0.796356	0.874613	1.11207	0.0591429	0.24976
sp|Q9Y2S7|PDIP2_HUMAN	POLDIP2	Polymerase delta-interacting protein 2 OS=Homo sapiens OX=9606 GN=POLDIP2 PE=1 SV=1	5	1183.45	1212.01	1236.44	1382.56	1370	1357.92	1214.21	1237.23	1244.82	1.13177	0.000699783	0.00848332	1.11206	0.000288405	0.0161882
sp|O15371|EIF3D_HUMAN	EIF3D	Eukaryotic translation initiation factor 3 subunit D OS=Homo sapiens OX=9606 GN=EIF3D PE=1 SV=1	17	3529.28	3666.67	3573.15	3936.45	3446.8	3866.93	2855.38	3590.17	3671.22	1.04467	0.368153	0.526438	1.11203	0.278044	0.582309
sp|Q9H6V9|LDAH_HUMAN	LDAH	Lipid droplet-associated hydrolase OS=Homo sapiens OX=9606 GN=LDAH PE=1 SV=1	2	67.1573	73.7884	82.7559	82.7961	86.9675	85.2135	101.741	62.9017	64.6538	1.13981	0.0897885	0.191569	1.112	0.537909	0.794433
sp|Q9NSP4|CENPM_HUMAN	CENPM	Centromere protein M OS=Homo sapiens OX=9606 GN=CENPM PE=1 SV=1	5	403.05	368	360.335	461.367	505.479	501.726	410.57	434.438	475.699	1.29803	0.00432512	0.0245971	1.11196	0.105967	0.347834
sp|Q8IWB9|TEX2_HUMAN	TEX2	Testis-expressed protein 2 OS=Homo sapiens OX=9606 GN=TEX2 PE=1 SV=2	4	587.767	641.95	572.384	733.135	694.417	748.826	620.267	679.927	657.132	1.20769	0.00935261	0.0403573	1.11191	0.0370807	0.19172
sp|Q9H900|ZWILC_HUMAN	ZWILCH	Protein zwilch homolog OS=Homo sapiens OX=9606 GN=ZWILCH PE=1 SV=2	13	2292.21	2076.87	1853.01	1994.88	1983.91	2207.99	1672.82	1992.44	1898.91	0.994325	0.939732	0.96699	1.1119	0.157893	0.437715
sp|Q9NVS9|PNPO_HUMAN	PNPO	Pyridoxine-5'-phosphate oxidase OS=Homo sapiens OX=9606 GN=PNPO PE=1 SV=1	3	186.135	334.609	330.159	388.766	369.263	330.146	436.482	274.988	267.197	1.27885	0.200964	0.344324	1.1119	0.562014	0.806877
sp|Q8IXM3|RM41_HUMAN	MRPL41	39S ribosomal protein L41, mitochondrial OS=Homo sapiens OX=9606 GN=MRPL41 PE=1 SV=1	1	19.9761	10.2673	9.17123	11.3808	17.2644	13.5807	14.3955	12.6029	10.9783	1.07133	0.819148	0.89078	1.11189	0.513894	0.780605
sp|Q09028|RBBP4_HUMAN	RBBP4	Histone-binding protein RBBP4 OS=Homo sapiens OX=9606 GN=RBBP4 PE=1 SV=3	16	2103.32	2112.19	2083.49	2452.53	2464.43	2286.54	2165.36	2095.64	2217.93	1.14359	0.00653977	0.0322657	1.11183	0.023164	0.147417
sp|Q9HD33|RM47_HUMAN	MRPL47	39S ribosomal protein L47, mitochondrial OS=Homo sapiens OX=9606 GN=MRPL47 PE=1 SV=2	3	437.516	432.184	411.834	464.123	475.772	480.685	385.255	463.022	429.485	1.1085	0.00740113	0.0350474	1.11177	0.107791	0.351373
sp|Q96Q89-3|KI20B-3_HUMAN	KIF20B	Isoform of Q96Q89, Isoform 3 of Kinesin-like protein KIF20B OS=Homo sapiens OX=9606 GN=KIF20B PE=1 SV=3	22	2459.92	2445.65	2375.96	3051.76	3093.86	3101.04	2747.79	2773.2	2796.39	1.26988	2.65519e-05	0.00185976	1.11173	0.000118713	0.0126345
sp|Q9UPQ7|PZRN3_HUMAN	PDZRN3	E3 ubiquitin-protein ligase PDZRN3 OS=Homo sapiens OX=9606 GN=PDZRN3 PE=1 SV=2	3	86.9024	73.1145	68.7186	87.347	89.6117	95.9501	77.0461	78.4304	90.0203	1.19312	0.0717661	0.163277	1.11166	0.132834	0.39758
sp|P46013|KI67_HUMAN	MKI67	Proliferation marker protein Ki-67 OS=Homo sapiens OX=9606 GN=MKI67 PE=1 SV=2	26	5239.4	5235.22	4995.62	5619.19	5756.15	5596.29	5046.11	5081.75	5139.32	1.09705	0.0061686	0.0308054	1.11164	0.00056214	0.0218329
sp|Q9BZD4|NUF2_HUMAN	NUF2	Kinetochore protein Nuf2 OS=Homo sapiens OX=9606 GN=NUF2 PE=1 SV=2	12	2101.92	2070.99	2064.07	2526.31	2592.03	2626.69	2157.37	2419.69	2390.6	1.24179	9.18771e-05	0.00325285	1.11157	0.042311	0.207406
sp|Q86TM6|SYVN1_HUMAN	SYVN1	E3 ubiquitin-protein ligase synoviolin OS=Homo sapiens OX=9606 GN=SYVN1 PE=1 SV=2	2	139.742	211.142	243.588	205.233	212.562	189.797	247.518	134.536	164.604	1.02207	0.895955	0.939039	1.11147	0.587087	0.821582
sp|Q9UI12|VATH_HUMAN	ATP6V1H	V-type proton ATPase subunit H OS=Homo sapiens OX=9606 GN=ATP6V1H PE=1 SV=1	12	1512.31	1533.37	1559.85	1635.97	1704.78	1686.85	1538.49	1442.28	1542.64	1.09164	0.00474692	0.026073	1.11146	0.0122518	0.104322
sp|O94925-3|GLSK-3_HUMAN	GLS	Isoform of O94925, Isoform 3 of Glutaminase kidney isoform, mitochondrial OS=Homo sapiens OX=9606 GN=GLS PE=1 SV=1	3	292.634	282.498	275.698	290.507	307.759	315.457	247.881	275.462	298.782	1.07392	0.0772969	0.171946	1.11142	0.13714	0.404705
sp|Q86UV5-8|UBP48-8_HUMAN	USP48	Isoform of Q86UV5, Isoform 8 of Ubiquitin carboxyl-terminal hydrolase 48 OS=Homo sapiens OX=9606 GN=USP48 PE=1 SV=1	1	86.2097	90.6327	88.2458	76.0108	88.1265	78.6692	79.5139	66.365	72.6101	0.915946	0.129017	0.248776	1.1113	0.199907	0.494786
sp|P26641|EF1G_HUMAN	EEF1G	Elongation factor 1-gamma OS=Homo sapiens OX=9606 GN=EEF1G PE=1 SV=3	25	6762.9	6330.74	6117.05	6712.98	6771.17	6687.23	5843.97	6255.17	6053.1	1.05001	0.169935	0.304998	1.11123	0.00515799	0.0632989
sp|Q9HA64|KT3K_HUMAN	FN3KRP	Ketosamine-3-kinase OS=Homo sapiens OX=9606 GN=FN3KRP PE=1 SV=2	5	1272.72	1291.33	1283.39	1096.65	1125.3	1071.36	999.565	975.31	989.078	0.855974	0.000361492	0.00608301	1.11112	0.00301944	0.0480179
sp|P53367|ARFP1_HUMAN	ARFIP1	Arfaptin-1 OS=Homo sapiens OX=9606 GN=ARFIP1 PE=1 SV=2	9	2200.88	2283.04	2133.32	2225.46	2254.95	2172.11	1936.12	1999.98	2051.28	1.00533	0.82428	0.894644	1.11109	0.00576194	0.0665995
sp|Q9H0C5|BTBD1_HUMAN	BTBD1	BTB/POZ domain-containing protein 1 OS=Homo sapiens OX=9606 GN=BTBD1 PE=1 SV=1	2	260.168	229.558	229.709	365.948	371.624	382.553	315.748	341.833	350.562	1.55695	0.000291707	0.00552198	1.11108	0.0318146	0.17688
sp|P78345|RPP38_HUMAN	RPP38	Ribonuclease P protein subunit p38 OS=Homo sapiens OX=9606 GN=RPP38 PE=1 SV=2	5	714.31	632.548	566.124	636.942	617.507	662.839	531.102	613.295	581.335	1.00225	0.975987	0.987076	1.111	0.0793877	0.294115
sp|Q9UP83|COG5_HUMAN	COG5	Conserved oligomeric Golgi complex subunit 5 OS=Homo sapiens OX=9606 GN=COG5 PE=1 SV=3	9	1258.5	1126.32	1161.89	1109.94	1148.33	1142.91	981.415	1011.6	1068.36	0.958968	0.305029	0.461372	1.111	0.0158502	0.118828
sp|Q9NZN3|EHD3_HUMAN	EHD3	EH domain-containing protein 3 OS=Homo sapiens OX=9606 GN=EHD3 PE=1 SV=2	7	1172.47	1119.36	1170.24	1243.85	1256.61	1226.63	1086.52	1116.63	1151.85	1.07655	0.010384	0.0432223	1.11091	0.00395822	0.0547921
sp|Q6UX65|DRAM2_HUMAN	DRAM2	DNA damage-regulated autophagy modulator protein 2 OS=Homo sapiens OX=9606 GN=DRAM2 PE=1 SV=1	1	17.5482	18.2977	25.1449	20.4091	16.8673	18.9681	16.7524	14.9927	18.8849	0.92218	0.57944	0.71316	1.11089	0.286863	0.592574
sp|P54803|GALC_HUMAN	GALC	Galactocerebrosidase OS=Homo sapiens OX=9606 GN=GALC PE=1 SV=3	1	162.435	136.719	125.477	118.235	123.134	132.523	96.1238	115.862	124.588	0.88051	0.222277	0.370069	1.11088	0.256517	0.560127
sp|O60884|DNJA2_HUMAN	DNAJA2	DnaJ homolog subfamily A member 2 OS=Homo sapiens OX=9606 GN=DNAJA2 PE=1 SV=1	14	3278.66	3630.08	3910.83	3921.56	4042.53	3886.7	3892.74	3299.27	3476.22	1.09531	0.142879	0.26751	1.11085	0.0964326	0.33024
sp|O43865|SAHH2_HUMAN	AHCYL1	S-adenosylhomocysteine hydrolase-like protein 1 OS=Homo sapiens OX=9606 GN=AHCYL1 PE=1 SV=2	16	3206.12	3137.9	2973.99	3511.33	3455.27	3396.26	3006.35	3175.6	3147.23	1.11213	0.0103842	0.0432223	1.1108	0.00512813	0.0631007
sp|Q6P5R6|RL22L_HUMAN	RPL22L1	60S ribosomal protein L22-like 1 OS=Homo sapiens OX=9606 GN=RPL22L1 PE=1 SV=2	1	51.6714	45.3203	33.97	68.0537	85.8342	86.6518	59.5344	77.7298	79.2992	1.83672	0.0101891	0.0426454	1.11071	0.414067	0.706491
sp|Q9H672|ASB7_HUMAN	ASB7	Ankyrin repeat and SOCS box protein 7 OS=Homo sapiens OX=9606 GN=ASB7 PE=1 SV=2	1	45.9395	47.0021	44.8965	61.131	66.515	74.2841	62.5545	66.6956	52.5951	1.46498	0.00523682	0.0275454	1.11045	0.302686	0.608282
sp|Q6UW63|PLGT2_HUMAN	POGLUT2	Protein O-glucosyltransferase 2 OS=Homo sapiens OX=9606 GN=POGLUT2 PE=1 SV=1	11	1510.82	1653.89	1636.68	1677.01	1583.07	1599.64	1482.13	1424.77	1469.56	1.01215	0.735095	0.831069	1.11042	0.00884861	0.0861216
sp|Q9UJS0|CMC2_HUMAN	SLC25A13	Calcium-binding mitochondrial carrier protein Aralar2 OS=Homo sapiens OX=9606 GN=SLC25A13 PE=1 SV=2	7	1453.78	1518.82	1555.38	1608.95	1683.72	1601.12	1488.54	1434.08	1484.69	1.08079	0.0372292	0.101936	1.11038	0.00685955	0.0745332
sp|Q8IWZ3-2|ANKH1-2_HUMAN	ANKHD1	Isoform of Q8IWZ3, Isoform 2 of Ankyrin repeat and KH domain-containing protein 1 OS=Homo sapiens OX=9606 GN=ANKHD1 PE=1 SV=1	1	411.879	331.914	273.347	385.385	414.24	422.661	271.31	425.172	404.31	1.20169	0.176425	0.313216	1.11037	0.459147	0.740983
sp|O95405|ZFYV9_HUMAN	ZFYVE9	Zinc finger FYVE domain-containing protein 9 OS=Homo sapiens OX=9606 GN=ZFYVE9 PE=1 SV=2	5	603.063	601.336	572.528	642.461	607.758	600.437	522.735	563.283	580.77	1.04149	0.206363	0.350861	1.11031	0.0465365	0.216072
sp|Q96IZ5|RBM41_HUMAN	RBM41	RNA-binding protein 41 OS=Homo sapiens OX=9606 GN=RBM41 PE=1 SV=2	5	565.062	538.799	558.703	646.38	634.422	649.905	601.175	566.73	571.138	1.16128	0.000626811	0.00792703	1.11021	0.00562615	0.0661495
sp|Q9UL15|BAG5_HUMAN	BAG5	BAG family molecular chaperone regulator 5 OS=Homo sapiens OX=9606 GN=BAG5 PE=1 SV=1	4	828.651	797.181	706.894	783.291	798.795	846.129	640.05	800.93	746.183	1.04093	0.481835	0.631579	1.11021	0.189339	0.481924
sp|Q9H0F7|ARL6_HUMAN	ARL6	ADP-ribosylation factor-like protein 6 OS=Homo sapiens OX=9606 GN=ARL6 PE=1 SV=1	3	630.611	677.883	597.65	688.265	653.203	726.154	571.432	693.961	597.157	1.08471	0.161624	0.292838	1.1101	0.185791	0.476543
tr|A0A1B0GTL5|A0A1B0GTL5_HUMAN	RAB11FIP5	Isoform of Q9BXF6, Rab11 family-interacting protein 5 OS=Homo sapiens OX=9606 GN=RAB11FIP5 PE=1 SV=1	3	917.746	775.206	625.152	959.988	998.048	1073.85	640.064	1094.79	996.34	1.30792	0.0588873	0.141306	1.1101	0.519551	0.783534
sp|Q8WUY9|DEP1B_HUMAN	DEPDC1B	DEP domain-containing protein 1B OS=Homo sapiens OX=9606 GN=DEPDC1B PE=1 SV=2	2	338.232	376.777	382.379	547.826	575.51	551.859	517.737	470.104	521.233	1.52653	0.000296716	0.00559208	1.11008	0.0409541	0.203879
sp|P20645|MPRD_HUMAN	M6PR	Cation-dependent mannose-6-phosphate receptor OS=Homo sapiens OX=9606 GN=M6PR PE=1 SV=1	4	316.003	271.904	252.99	289.355	291.656	294.226	234.018	285.874	268.593	1.04084	0.573959	0.709441	1.11002	0.131922	0.396523
sp|Q9ULF5|S39AA_HUMAN	SLC39A10	Zinc transporter ZIP10 OS=Homo sapiens OX=9606 GN=SLC39A10 PE=1 SV=2	5	760.324	730.373	709.584	720.684	724.97	744.064	626.284	674.444	671.989	0.995199	0.840378	0.904267	1.11	0.0137175	0.110097
sp|P19474|RO52_HUMAN	TRIM21	E3 ubiquitin-protein ligase TRIM21 OS=Homo sapiens OX=9606 GN=TRIM21 PE=1 SV=1	1	69.4446	75.1707	84.1253	91.9257	95.3498	92.8578	93.9922	70.4171	87.97	1.22468	0.0175415	0.0608791	1.10997	0.265082	0.568858
sp|O75396|SC22B_HUMAN	SEC22B	Vesicle-trafficking protein SEC22b OS=Homo sapiens OX=9606 GN=SEC22B PE=1 SV=4	5	1822.09	1936.62	1842.81	2024.48	1779.44	1974.08	1257.76	2031.53	1916.47	1.03151	0.515696	0.660024	1.10992	0.491806	0.762642
sp|Q53TQ3|IN80D_HUMAN	INO80D	INO80 complex subunit D OS=Homo sapiens OX=9606 GN=INO80D PE=1 SV=2	1	26.2493	35.6014	58.5227	46.7136	44.0564	40.3939	46.1986	35.9259	36.0579	1.08964	0.73117	0.827738	1.10984	0.325503	0.631061
sp|O95835|LATS1_HUMAN	LATS1	Serine/threonine-protein kinase LATS1 OS=Homo sapiens OX=9606 GN=LATS1 PE=1 SV=1	5	1014.31	959.822	859.087	1314.56	1405.23	1399.73	1044.52	1321.51	1345.96	1.45401	0.00137351	0.0123964	1.10979	0.249908	0.553504
sp|Q8IZ73|RUSD2_HUMAN	RPUSD2	RNA pseudouridylate synthase domain-containing protein 2 OS=Homo sapiens OX=9606 GN=RPUSD2 PE=1 SV=2	3	289.659	256.072	299.033	230.635	277.163	279.283	236.893	245.913	226.519	0.931717	0.402314	0.55739	1.10962	0.198488	0.493772
sp|Q9BSB4|ATGA1_HUMAN	ATG101	Autophagy-related protein 101 OS=Homo sapiens OX=9606 GN=ATG101 PE=1 SV=1	2	78.2153	76.5217	64.1183	81.7853	91.4339	89.5731	70.0825	82.2389	84.5238	1.20076	0.0516747	0.129069	1.10955	0.182449	0.473866
tr|H7BXH2|H7BXH2_HUMAN	PPP6R3	Isoform of Q5H9R7, Serine/threonine-protein phosphatase 6 regulatory subunit 3 OS=Homo sapiens OX=9606 GN=PPP6R3 PE=1 SV=1	17	3290.82	3370.43	3307.2	3218.42	3234.07	3311.43	2936.97	2873.08	2990.1	0.979482	0.144228	0.269114	1.10952	0.00193539	0.0383104
sp|Q5T160|SYRM_HUMAN	RARS2	Probable arginine--tRNA ligase, mitochondrial OS=Homo sapiens OX=9606 GN=RARS2 PE=1 SV=1	2	124.36	120.129	113.359	149.164	146.621	147.556	128.957	138.999	131.68	1.23891	0.000975926	0.0102708	1.10936	0.00919707	0.0884625
sp|Q93074|MED12_HUMAN	MED12	Mediator of RNA polymerase II transcription subunit 12 OS=Homo sapiens OX=9606 GN=MED12 PE=1 SV=4	17	2334.4	2096.68	2034.52	2282.97	2431.97	2340.31	1915.72	2214.53	2229.64	1.0912	0.12395	0.241964	1.10934	0.105145	0.345911
sp|Q12816|TROP_HUMAN	TRO	Trophinin OS=Homo sapiens OX=9606 GN=TRO PE=1 SV=3	1	105.95	106.801	98.2854	135.906	121.795	116.578	106.296	120.958	110.183	1.20333	0.0297662	0.0878408	1.10918	0.165532	0.44948
sp|Q9H0P0|5NT3A_HUMAN	NT5C3A	Cytosolic 5'-nucleotidase 3A OS=Homo sapiens OX=9606 GN=NT5C3A PE=1 SV=3	7	1434	1276.95	1122.44	1570.74	1612.99	1739.8	1258.47	1604.66	1575.85	1.28438	0.0244962	0.0767967	1.10916	0.25608	0.559919
sp|Q6P1L5|F117B_HUMAN	FAM117B	Protein FAM117B OS=Homo sapiens OX=9606 GN=FAM117B PE=1 SV=2	1	158.829	165.967	150.165	176.291	194.054	188.183	159.942	170.483	173.206	1.17594	0.0159521	0.0570583	1.109	0.0503614	0.227264
sp|Q53G59|KLH12_HUMAN	KLHL12	Kelch-like protein 12 OS=Homo sapiens OX=9606 GN=KLHL12 PE=1 SV=2	2	66.494	71.7325	69.7146	96.5459	102.789	106.109	81.8608	104.123	89.4389	1.4689	0.000523735	0.00721775	1.109	0.23208	0.534391
sp|O95455|TGDS_HUMAN	TGDS	dTDP-D-glucose 4,6-dehydratase OS=Homo sapiens OX=9606 GN=TGDS PE=1 SV=1	2	125.963	136.22	155.279	141.152	126.515	130.299	132.011	115.638	111.209	0.953299	0.53735	0.67967	1.10898	0.165641	0.449628
sp|Q96JG6|VPS50_HUMAN	VPS50	Syndetin OS=Homo sapiens OX=9606 GN=VPS50 PE=1 SV=3	13	1759.5	1693.34	1682.74	1602.8	1630.1	1628.89	1390.62	1449.47	1543.95	0.946688	0.0235211	0.07469	1.10897	0.0249627	0.154276
sp|Q8N999|CL029_HUMAN	C12orf29	Uncharacterized protein C12orf29 OS=Homo sapiens OX=9606 GN=C12orf29 PE=1 SV=2	6	859.351	753.737	693.004	834.292	909.798	880.295	686.914	836.806	842.781	1.13802	0.117546	0.232847	1.10897	0.196473	0.491183
sp|Q9H0M0|WWP1_HUMAN	WWP1	NEDD4-like E3 ubiquitin-protein ligase WWP1 OS=Homo sapiens OX=9606 GN=WWP1 PE=1 SV=1	4	529.442	487.093	510.404	522.521	569.296	529.031	478.529	487.046	496.13	1.0615	0.176169	0.312896	1.10887	0.026642	0.160302
sp|O75444|MAF_HUMAN	MAF	Transcription factor Maf OS=Homo sapiens OX=9606 GN=MAF PE=1 SV=2	1	160.602	106.975	72.75	227.056	237.025	299.869	150.403	281.481	257.078	2.24475	0.0145791	0.0540371	1.10884	0.617588	0.838873
sp|P10619|PPGB_HUMAN	CTSA	Lysosomal protective protein OS=Homo sapiens OX=9606 GN=CTSA PE=1 SV=2	7	1803.14	1488.24	1306.37	1751.25	1827.9	1887.58	1343.61	1829.15	1757.41	1.189	0.126364	0.245334	1.10883	0.316522	0.62163
sp|Q5JPI3|CC038_HUMAN	C3orf38	Uncharacterized protein C3orf38 OS=Homo sapiens OX=9606 GN=C3orf38 PE=1 SV=1	2	811.286	634.505	548.962	776.831	794.61	823.502	569.184	787.274	803.443	1.20062	0.164178	0.296679	1.10882	0.36506	0.665851
sp|Q6P3W7|SCYL2_HUMAN	SCYL2	SCY1-like protein 2 OS=Homo sapiens OX=9606 GN=SCYL2 PE=1 SV=1	9	1981.68	1803.73	1721.77	1918.52	1983.41	1943.17	1594.54	1812.8	1866	1.06136	0.227124	0.374955	1.10842	0.0888675	0.314343
sp|Q5VTL8|PR38B_HUMAN	PRPF38B	Pre-mRNA-splicing factor 38B OS=Homo sapiens OX=9606 GN=PRPF38B PE=1 SV=1	5	513.166	529.121	626.775	559.696	571.26	555.057	536.297	474.835	510.045	1.01016	0.882354	0.930037	1.10836	0.0407877	0.203566
sp|Q96LU5|IMP1L_HUMAN	IMMP1L	Mitochondrial inner membrane protease subunit 1 OS=Homo sapiens OX=9606 GN=IMMP1L PE=2 SV=1	1	57.9644	67.7689	55.4432	98.3017	100.853	83.8427	95.1253	86.3375	73.8839	1.562	0.00640287	0.0317791	1.10829	0.320031	0.624853
sp|P23769|GATA2_HUMAN	GATA2	Endothelial transcription factor GATA-2 OS=Homo sapiens OX=9606 GN=GATA2 PE=1 SV=3	3	99.9984	87.632	67.6261	171.358	167.183	150.408	138.599	149.273	153.375	1.91552	0.00239847	0.0177365	1.10811	0.110151	0.354969
sp|Q9Y3T6|R3HC1_HUMAN	R3HCC1	R3H and coiled-coil domain-containing protein 1 OS=Homo sapiens OX=9606 GN=R3HCC1 PE=1 SV=3	7	1271.14	1400.25	1318.55	1243.41	1255.28	1264.28	1097.57	1157.87	1140.77	0.943114	0.118642	0.234169	1.10799	0.00296172	0.0474048
tr|R4GMX3|R4GMX3_HUMAN	COMMD3-BMI1	COMMD3-BMI1 readthrough OS=Homo sapiens OX=9606 GN=COMMD3-BMI1 PE=4 SV=1	1	164.925	198.1	185.36	202.344	180.375	213.296	172.579	182.888	182.468	1.08686	0.310254	0.467462	1.10797	0.131898	0.396523
sp|Q92997|DVL3_HUMAN	DVL3	Segment polarity protein dishevelled homolog DVL-3 OS=Homo sapiens OX=9606 GN=DVL3 PE=1 SV=2	3	390.754	460.974	449.57	507.117	480.504	524.766	487.745	420.909	456.42	1.16221	0.0496218	0.125665	1.10792	0.101733	0.339856
sp|O00625|PIR_HUMAN	PIR	Pirin OS=Homo sapiens OX=9606 GN=PIR PE=1 SV=1	3	664.727	594.994	556.707	741.669	735.617	752.039	582.003	701.782	728.429	1.22731	0.0126107	0.0491894	1.1079	0.185254	0.47591
sp|O95373|IPO7_HUMAN	IPO7	Importin-7 OS=Homo sapiens OX=9606 GN=IPO7 PE=1 SV=1	14	3198.74	3037.27	3097.76	3140.41	3132.32	3087.76	2725.67	2793.67	2930.42	1.00286	0.866913	0.919938	1.10778	0.00824574	0.0825078
sp|Q15120|PDK3_HUMAN	PDK3	[Pyruvate dehydrogenase (acetyl-transferring)] kinase isozyme 3, mitochondrial OS=Homo sapiens OX=9606 GN=PDK3 PE=1 SV=1	1	244.39	403.606	407.159	425.17	406.95	366.488	417.733	308.655	355.624	1.13595	0.444327	0.597516	1.10776	0.341498	0.645131
sp|Q86X52|CHSS1_HUMAN	CHSY1	Chondroitin sulfate synthase 1 OS=Homo sapiens OX=9606 GN=CHSY1 PE=1 SV=3	8	812.862	834.271	871.507	1136.84	1062.55	1095.4	1072.29	951.472	950.663	1.30816	0.000710167	0.00859648	1.10771	0.0799704	0.295353
sp|Q9UKL6|PPCT_HUMAN	PCTP	Phosphatidylcholine transfer protein OS=Homo sapiens OX=9606 GN=PCTP PE=1 SV=1	4	773.96	720.084	659.304	665.243	716.413	659.916	527.599	633.439	682.057	0.948092	0.378942	0.536621	1.10769	0.248497	0.551837
sp|Q9NPQ8|RIC8A_HUMAN	RIC8A	Synembryn-A OS=Homo sapiens OX=9606 GN=RIC8A PE=1 SV=3	7	878.858	893.465	904.446	884.19	877.309	836.754	807.548	757.598	780.731	0.970668	0.188972	0.329242	1.10758	0.0152273	0.116353
sp|A0JNW5|UH1BL_HUMAN	UHRF1BP1L	UHRF1-binding protein 1-like OS=Homo sapiens OX=9606 GN=UHRF1BP1L PE=1 SV=2	12	1307.96	1317.25	1253.4	1454.18	1509.71	1481.6	1279.5	1365.84	1368.4	1.14616	0.00178699	0.0147032	1.10757	0.0124613	0.104935
sp|Q6IAN0|DRS7B_HUMAN	DHRS7B	Dehydrogenase/reductase SDR family member 7B OS=Homo sapiens OX=9606 GN=DHRS7B PE=1 SV=2	3	757.424	798.747	822.09	797.235	830.453	791.972	728.226	724.515	732.017	1.01741	0.57148	0.70786	1.10752	0.00306528	0.048215
sp|Q9Y5Z9|UBIA1_HUMAN	UBIAD1	UbiA prenyltransferase domain-containing protein 1 OS=Homo sapiens OX=9606 GN=UBIAD1 PE=1 SV=1	1	125.974	117.314	128.465	121.178	129.538	119.836	110.819	106.7	117.065	0.996769	0.934004	0.963273	1.1075	0.0486441	0.222703
sp|Q7RTS9|DYM_HUMAN	DYM	Dymeclin OS=Homo sapiens OX=9606 GN=DYM PE=1 SV=1	3	678.871	553.8	517.633	794.59	794.126	831.211	631.732	789.897	763.459	1.38258	0.0114085	0.0459764	1.10747	0.195581	0.490302
sp|Q15527|SURF2_HUMAN	SURF2	Surfeit locus protein 2 OS=Homo sapiens OX=9606 GN=SURF2 PE=1 SV=3	1	693.003	465.011	330.97	716.425	719.821	816.931	470.921	813.636	750.034	1.51323	0.0828288	0.180627	1.10743	0.544948	0.797118
sp|Q8NDN9|RCBT1_HUMAN	RCBTB1	RCC1 and BTB domain-containing protein 1 OS=Homo sapiens OX=9606 GN=RCBTB1 PE=1 SV=1	1	273.396	220.552	205.71	327.061	316.643	331.728	238.695	311.672	330.446	1.39416	0.0119354	0.0474347	1.10742	0.328082	0.633101
sp|P27037|AVR2A_HUMAN	ACVR2A	Activin receptor type-2A OS=Homo sapiens OX=9606 GN=ACVR2A PE=1 SV=1	1	93.002	98.4274	111.677	112.141	111.005	95.9265	116.735	85.169	86.2252	1.05267	0.52341	0.667708	1.10739	0.423963	0.713279
sp|P53680|AP2S1_HUMAN	AP2S1	AP-2 complex subunit sigma OS=Homo sapiens OX=9606 GN=AP2S1 PE=1 SV=2	2	212.924	182.467	169.05	188.046	192.347	200.538	143.901	184.687	196.054	1.02921	0.704472	0.808904	1.10729	0.312571	0.617417
sp|Q9UBI1|COMD3_HUMAN	COMMD3	COMM domain-containing protein 3 OS=Homo sapiens OX=9606 GN=COMMD3 PE=1 SV=1	5	1122.94	1052.43	944.906	1023.65	1032.11	1083.03	826.477	1002.75	1005.65	1.00593	0.916042	0.951946	1.10721	0.178058	0.468138
sp|Q86XP1|DGKH_HUMAN	DGKH	Diacylglycerol kinase eta OS=Homo sapiens OX=9606 GN=DGKH PE=1 SV=1	4	471.228	418.995	375.766	376.21	373.765	378.148	307.237	352.472	359.223	0.8911	0.171567	0.306918	1.10716	0.0902635	0.316928
sp|Q92979|NEP1_HUMAN	EMG1	Ribosomal RNA small subunit methyltransferase NEP1 OS=Homo sapiens OX=9606 GN=EMG1 PE=1 SV=4	10	3227.11	3102.84	2576.22	2885.88	2750	2986.05	2194.27	2956.79	2637.47	0.968085	0.676523	0.787683	1.107	0.296218	0.603258
sp|A4D1E9|GTPBA_HUMAN	GTPBP10	GTP-binding protein 10 OS=Homo sapiens OX=9606 GN=GTPBP10 PE=1 SV=1	7	2370.67	2476.43	2528.07	2353.36	2284.24	2353.1	2223.67	1995.02	2096.38	0.94787	0.0683591	0.157982	1.10699	0.032407	0.178718
sp|P21281|VATB2_HUMAN	ATP6V1B2	V-type proton ATPase subunit B, brain isoform OS=Homo sapiens OX=9606 GN=ATP6V1B2 PE=1 SV=3	14	3773.49	3734.39	3583.91	3531.41	3605.31	3561.05	3053.65	3272.05	3338.85	0.964476	0.10016	0.207538	1.10691	0.0178358	0.127321
sp|P62195|PRS8_HUMAN	PSMC5	26S proteasome regulatory subunit 8 OS=Homo sapiens OX=9606 GN=PSMC5 PE=1 SV=1	19	4584.42	4330.31	3944.72	4361.32	4162.66	4332.18	3263.4	4209.79	4141.3	0.999744	0.995804	0.997927	1.10691	0.253936	0.557356
sp|Q5T8D3|ACBD5_HUMAN	ACBD5	Acyl-CoA-binding domain-containing protein 5 OS=Homo sapiens OX=9606 GN=ACBD5 PE=1 SV=1	4	409.989	370.236	324.27	466.787	491.024	472.114	382.309	455.931	453.669	1.29464	0.0137093	0.0518926	1.10683	0.142742	0.41437
sp|Q5TB80|CE162_HUMAN	CEP162	Centrosomal protein of 162 kDa OS=Homo sapiens OX=9606 GN=CEP162 PE=1 SV=2	5	232.13	184.591	207.423	307.083	300.243	314.824	261.981	283.008	288.201	1.47746	0.00229076	0.0173021	1.10677	0.0306512	0.172518
sp|P60510|PP4C_HUMAN	PPP4C	Serine/threonine-protein phosphatase 4 catalytic subunit OS=Homo sapiens OX=9606 GN=PPP4C PE=1 SV=1	10	727.318	757.926	737.579	814.896	805.48	868.312	715.919	781.914	750.985	1.11961	0.0146643	0.0542265	1.10666	0.0429398	0.20822
sp|Q6PIW4|FIGL1_HUMAN	FIGNL1	Fidgetin-like protein 1 OS=Homo sapiens OX=9606 GN=FIGNL1 PE=1 SV=2	10	1374.17	1454.38	1544.9	1831.62	1792.83	1780.92	1786.64	1526.33	1571.59	1.23595	0.00263806	0.0186194	1.10662	0.100912	0.338806
sp|O00571|DDX3X_HUMAN	DDX3X	ATP-dependent RNA helicase DDX3X OS=Homo sapiens OX=9606 GN=DDX3X PE=1 SV=3	25	4301.46	4373.88	4534.21	4758.45	4836.27	4735.91	4587.3	4117.19	4245.92	1.08487	0.00765095	0.0357584	1.10658	0.0327228	0.179734
sp|Q92610|ZN592_HUMAN	ZNF592	Zinc finger protein 592 OS=Homo sapiens OX=9606 GN=ZNF592 PE=1 SV=2	13	1280.02	1150.51	1042.42	1210.79	1256.23	1298.81	1057.39	1185.32	1160.5	1.08433	0.253359	0.405761	1.10655	0.0607575	0.251978
sp|Q14201|BTG3_HUMAN	BTG3	Protein BTG3 OS=Homo sapiens OX=9606 GN=BTG3 PE=1 SV=3	1	164.743	156.39	153.924	251.961	257.753	242.634	235.003	214.041	230.865	1.5837	7.28209e-05	0.00284522	1.10654	0.0360531	0.189881
sp|O95409|ZIC2_HUMAN	ZIC2	Zinc finger protein ZIC 2 OS=Homo sapiens OX=9606 GN=ZIC2 PE=1 SV=2	1	26.5857	26.2772	19.3969	32.1515	36.9032	28.1526	29.4683	26.8001	31.5807	1.34525	0.0735287	0.166062	1.10653	0.340078	0.644116
sp|Q8NDZ4|DIK2A_HUMAN	DIPK2A	Divergent protein kinase domain 2A OS=Homo sapiens OX=9606 GN=DIPK2A PE=1 SV=1	6	1545.27	1722.44	1845.97	1914.48	2010.71	1925.71	1912.98	1617.6	1757.12	1.14417	0.0564189	0.137115	1.10651	0.106862	0.349316
sp|Q13395|TARB1_HUMAN	TARBP1	Probable methyltransferase TARBP1 OS=Homo sapiens OX=9606 GN=TARBP1 PE=1 SV=1	9	1147.66	1173.13	1246.28	1027.59	1104.32	1106.86	1008.44	953.348	965.248	0.907964	0.0498466	0.126019	1.1065	0.0283163	0.165279
sp|P26572|MGAT1_HUMAN	MGAT1	Alpha-1,3-mannosyl-glycoprotein 2-beta-N-acetylglucosaminyltransferase OS=Homo sapiens OX=9606 GN=MGAT1 PE=1 SV=2	5	464.29	550.573	627.661	676.878	685.367	625.44	732.713	507.295	556.385	1.21014	0.0860673	0.185709	1.10649	0.419644	0.710241
sp|Q9HBR0|S38AA_HUMAN	SLC38A10	Putative sodium-coupled neutral amino acid transporter 10 OS=Homo sapiens OX=9606 GN=SLC38A10 PE=1 SV=2	4	791.906	861.313	901.463	876.881	904.976	799.509	881.372	696.344	755.51	1.01045	0.852713	0.911913	1.10635	0.259565	0.563033
sp|Q8WVR3|MA11_HUMAN	MAP11	Microtubule-associated protein 11 OS=Homo sapiens OX=9606 GN=MAP11 PE=1 SV=2	2	426.941	393.363	324.931	401.739	384.754	432.559	343.099	385.49	373.313	1.06446	0.498742	0.645685	1.10632	0.10676	0.349316
sp|Q9NX01|TXN4B_HUMAN	TXNL4B	Thioredoxin-like protein 4B OS=Homo sapiens OX=9606 GN=TXNL4B PE=1 SV=1	4	1149.36	1128.84	1110.31	1213.8	1183.53	1203.86	1012.08	1097.39	1145.66	1.06277	0.00785647	0.0362835	1.10631	0.04502	0.213507
sp|Q9NY27|PP4R2_HUMAN	PPP4R2	Serine/threonine-protein phosphatase 4 regulatory subunit 2 OS=Homo sapiens OX=9606 GN=PPP4R2 PE=1 SV=3	9	1483.85	1058.09	869.312	1176.18	1195.79	1368.84	790.42	1301.87	1289.14	1.09661	0.597432	0.727715	1.10628	0.540382	0.795512
sp|P09960|LKHA4_HUMAN	LTA4H	Leukotriene A-4 hydrolase OS=Homo sapiens OX=9606 GN=LTA4H PE=1 SV=2	23	6794.9	6014.52	5675.99	5887.08	5938.18	5969.15	4874.31	5610.02	5600.73	0.962619	0.526186	0.669892	1.10627	0.080531	0.296607
sp|Q13405|RM49_HUMAN	MRPL49	39S ribosomal protein L49, mitochondrial OS=Homo sapiens OX=9606 GN=MRPL49 PE=1 SV=1	3	257.071	276.809	283.508	344.545	327.756	321.968	302.864	282.017	313.983	1.2164	0.00482627	0.0263285	1.10614	0.0513134	0.230418
sp|P42773|CDN2C_HUMAN	CDKN2C	Cyclin-dependent kinase 4 inhibitor C OS=Homo sapiens OX=9606 GN=CDKN2C PE=1 SV=1	1	133.63	132.786	143.337	144.867	137.528	134.856	128.086	119.456	129.72	1.0183	0.60962	0.736523	1.106	0.0380138	0.194946
sp|Q2QGD7|ZXDC_HUMAN	ZXDC	Zinc finger protein ZXDC OS=Homo sapiens OX=9606 GN=ZXDC PE=1 SV=2	2	155.493	140.142	134.525	156.505	158.547	156.696	128.915	141.112	156.519	1.09668	0.0926206	0.195878	1.10597	0.133227	0.39861
sp|Q15329|E2F5_HUMAN	E2F5	Transcription factor E2F5 OS=Homo sapiens OX=9606 GN=E2F5 PE=1 SV=1	1	70.2903	75.458	61.0063	96.3042	99.8148	108.524	79.3666	84.1764	111.911	1.47345	0.00424891	0.0242816	1.10597	0.417511	0.709266
sp|Q9H2W6|RM46_HUMAN	MRPL46	39S ribosomal protein L46, mitochondrial OS=Homo sapiens OX=9606 GN=MRPL46 PE=1 SV=1	2	312.018	342.811	355.988	358.117	355.57	352.962	348.561	306.657	309.24	1.05523	0.228829	0.376784	1.10596	0.0669497	0.267354
sp|O00623|PEX12_HUMAN	PEX12	Peroxisome assembly protein 12 OS=Homo sapiens OX=9606 GN=PEX12 PE=1 SV=1	2	57.9274	47.1908	53.087	46.8343	43.7611	51.6271	46.2338	40.1825	42.1971	0.898975	0.239328	0.389289	1.10581	0.192663	0.487052
sp|P11117|PPAL_HUMAN	ACP2	Lysosomal acid phosphatase OS=Homo sapiens OX=9606 GN=ACP2 PE=1 SV=3	2	343.385	284.544	253.154	300.283	313.684	306.311	231.592	298.794	301.834	1.04449	0.650571	0.766437	1.10581	0.275352	0.579322
sp|Q712K3|UB2R2_HUMAN	UBE2R2	Ubiquitin-conjugating enzyme E2 R2 OS=Homo sapiens OX=9606 GN=UBE2R2 PE=1 SV=1	4	389.228	441.545	465.652	492.818	479.568	495.424	453.337	438.72	435.379	1.1322	0.0686012	0.158229	1.10575	0.00317324	0.0490914
sp|Q9UKZ4|TEN1_HUMAN	TENM1	Teneurin-1 OS=Homo sapiens OX=9606 GN=TENM1 PE=1 SV=2	1	71.1162	59.9568	49.1333	60.7028	53.2015	68.4218	43.8571	67.0507	53.9825	1.01176	0.931463	0.961741	1.10574	0.508938	0.77622
sp|Q96CB9|NSUN4_HUMAN	NSUN4	5-methylcytosine rRNA methyltransferase NSUN4 OS=Homo sapiens OX=9606 GN=NSUN4 PE=1 SV=2	1	163.316	102.852	75.415	98.1793	100.224	123.131	71.545	115.291	103.956	0.941307	0.817808	0.889676	1.10572	0.541075	0.795512
sp|Q9Y3P4|RHBD3_HUMAN	RHBDD3	Rhomboid domain-containing protein 3 OS=Homo sapiens OX=9606 GN=RHBDD3 PE=2 SV=1	1	49.7831	52.0444	46.9237	46.6197	57.3295	56.8805	42.8562	56.8908	45.7137	1.0812	0.348919	0.507433	1.10566	0.406591	0.701346
sp|Q8TEX9|IPO4_HUMAN	IPO4	Importin-4 OS=Homo sapiens OX=9606 GN=IPO4 PE=1 SV=2	21	4237.98	5056.22	5277.8	4415.71	4305.36	4263.19	4334.07	3688.08	3721.91	0.891042	0.17293	0.308837	1.1056	0.126586	0.386874
sp|Q86X27|RGPS2_HUMAN	RALGPS2	Ras-specific guanine nucleotide-releasing factor RalGPS2 OS=Homo sapiens OX=9606 GN=RALGPS2 PE=1 SV=1	2	103.592	100.141	102.544	118.272	120.143	118.821	109.781	107.93	105.406	1.16638	0.000127677	0.003791	1.10559	0.00119593	0.030627
sp|Q9Y3A3|PHOCN_HUMAN	MOB4	MOB-like protein phocein OS=Homo sapiens OX=9606 GN=MOB4 PE=1 SV=1	1	265.333	276.299	286.525	251.448	276.588	259.641	220.64	237.823	254.014	0.95112	0.23273	0.380683	1.10555	0.108089	0.351631
sp|P24386|RAE1_HUMAN	CHM	Rab proteins geranylgeranyltransferase component A 1 OS=Homo sapiens OX=9606 GN=CHM PE=1 SV=3	5	455.464	573.667	601.736	538.286	524.989	482.838	550.012	414.023	434.473	0.948031	0.586526	0.719225	1.10554	0.340515	0.644164
sp|Q7KZF4|SND1_HUMAN	SND1	Staphylococcal nuclease domain-containing protein 1 OS=Homo sapiens OX=9606 GN=SND1 PE=1 SV=1	24	5246.41	5425.84	5539.17	5427.51	5341.41	5294.1	4093.55	5153.47	5283.12	0.990846	0.625652	0.749181	1.1055	0.248673	0.551837
sp|Q7L9L4|MOB1B_HUMAN	MOB1B	MOB kinase activator 1B OS=Homo sapiens OX=9606 GN=MOB1B PE=1 SV=3	5	1995.33	2238.07	2147.66	2248.17	2206.48	2249.37	2074.15	2029.34	1960.97	1.05061	0.21031	0.356093	1.10546	0.00399177	0.0547921
sp|O95081|AGFG2_HUMAN	AGFG2	Arf-GAP domain and FG repeat-containing protein 2 OS=Homo sapiens OX=9606 GN=AGFG2 PE=1 SV=2	1	105.234	107.56	112.878	137.925	129.307	126.327	121.289	106.409	128.333	1.20845	0.00548942	0.028436	1.10541	0.163467	0.44624
sp|Q9UKM7|MA1B1_HUMAN	MAN1B1	Endoplasmic reticulum mannosyl-oligosaccharide 1,2-alpha-mannosidase OS=Homo sapiens OX=9606 GN=MAN1B1 PE=1 SV=2	3	332.327	318.746	257.211	329.458	305.718	309.015	247.206	294.262	312.717	1.03953	0.647795	0.765641	1.10537	0.223904	0.526716
sp|Q6P1Q0|LTMD1_HUMAN	LETMD1	LETM1 domain-containing protein 1 OS=Homo sapiens OX=9606 GN=LETMD1 PE=1 SV=1	1	39.9781	40.4029	30.2814	48.271	46.4497	51.0506	38.6946	45.287	47.8949	1.31726	0.0304421	0.0891049	1.10536	0.203133	0.498858
sp|Q96A57|TM230_HUMAN	TMEM230	Transmembrane protein 230 OS=Homo sapiens OX=9606 GN=TMEM230 PE=1 SV=1	3	462.21	576.632	672.029	686.067	704.868	653.965	735.41	522.587	592.06	1.19524	0.149159	0.275555	1.10532	0.370242	0.671269
sp|Q9Y371|SHLB1_HUMAN	SH3GLB1	Endophilin-B1 OS=Homo sapiens OX=9606 GN=SH3GLB1 PE=1 SV=1	4	937.861	689.633	525.061	798.357	800.009	868.636	540.393	886.783	804.81	1.14608	0.439363	0.592494	1.10529	0.504858	0.772463
tr|I7HJS6|I7HJS6_HUMAN	PHYHD1	Isoform of Q5SRE7, Phytanoyl-CoA dioxygenase domain-containing protein 1 (Fragment) OS=Homo sapiens OX=9606 GN=PHYHD1 PE=4 SV=1	1	23.8312	19.3759	16.942	23.0332	20.9075	25.4024	19.3941	25.1571	18.1898	1.15285	0.270496	0.42427	1.10523	0.430372	0.718661
sp|P55061|BI1_HUMAN	TMBIM6	Bax inhibitor 1 OS=Homo sapiens OX=9606 GN=TMBIM6 PE=1 SV=2	3	248.078	213.914	244.484	402.807	438.116	444.558	386.944	367.146	409.052	1.81957	0.000336047	0.00583945	1.10518	0.0831183	0.302198
sp|Q9ULJ7|ANR50_HUMAN	ANKRD50	Ankyrin repeat domain-containing protein 50 OS=Homo sapiens OX=9606 GN=ANKRD50 PE=1 SV=4	8	819.722	785.712	845.004	995.306	1010.42	983.2	880.108	910.212	914.238	1.21975	0.000685522	0.00838485	1.10514	0.00207239	0.0396805
sp|P17844|DDX5_HUMAN	DDX5	Probable ATP-dependent RNA helicase DDX5 OS=Homo sapiens OX=9606 GN=DDX5 PE=1 SV=1	35	9369.47	8970.87	9213.92	12349.3	11287.8	12960.9	10204.9	11345.1	11567.1	1.32822	0.00388004	0.0230991	1.10511	0.146762	0.420825
sp|Q8TAD4|ZNT5_HUMAN	SLC30A5	Zinc transporter 5 OS=Homo sapiens OX=9606 GN=SLC30A5 PE=1 SV=1	1	129.357	127.377	154.347	124.985	131.994	127.561	120.18	107.581	120.213	0.935436	0.377282	0.534961	1.10508	0.0596605	0.250339
sp|Q68E01-2|INT3-2_HUMAN	INTS3	Isoform of Q68E01, Isoform 2 of Integrator complex subunit 3 OS=Homo sapiens OX=9606 GN=INTS3 PE=1 SV=1	20	2661.25	2823.94	2860.54	2718.5	2727.49	2706.31	2529.3	2379.42	2468.8	0.976823	0.354003	0.512554	1.10502	0.00419513	0.055727
sp|Q6ZUJ8|BCAP_HUMAN	PIK3AP1	Phosphoinositide 3-kinase adapter protein 1 OS=Homo sapiens OX=9606 GN=PIK3AP1 PE=1 SV=2	1	95.4427	86.9545	72.9284	123.894	106.734	122.36	95.1196	117.206	107.121	1.3825	0.0190002	0.0643412	1.105	0.254685	0.55791
sp|Q8IW92|GLBL2_HUMAN	GLB1L2	Beta-galactosidase-1-like protein 2 OS=Homo sapiens OX=9606 GN=GLB1L2 PE=2 SV=1	5	839.98	818.371	860.996	912.579	909.013	926.206	840.955	828.486	817.336	1.09068	0.00469989	0.0259015	1.10496	0.000537529	0.0212805
sp|Q15012|LAP4A_HUMAN	LAPTM4A	Lysosomal-associated transmembrane protein 4A OS=Homo sapiens OX=9606 GN=LAPTM4A PE=1 SV=1	1	12.1755	12.2566	17.2737	31.3207	25.0786	24.488	26.9251	24.9702	21.3094	1.93947	0.00909614	0.0397868	1.10495	0.402293	0.698852
sp|P61026|RAB10_HUMAN	RAB10	Ras-related protein Rab-10 OS=Homo sapiens OX=9606 GN=RAB10 PE=1 SV=1	4	962.258	980.833	925.82	892.265	934.483	956.133	829.176	831.747	857.688	0.970013	0.311121	0.468167	1.10493	0.0134176	0.108653
sp|P12814|ACTN1_HUMAN	ACTN1	Alpha-actinin-1 OS=Homo sapiens OX=9606 GN=ACTN1 PE=1 SV=2	11	2447.1	2274.99	2055.08	1968.24	2094.09	2121.23	1698.34	1973.55	1924.88	0.91241	0.182532	0.321394	1.10484	0.113994	0.362647
sp|Q9BRJ2|RM45_HUMAN	MRPL45	39S ribosomal protein L45, mitochondrial OS=Homo sapiens OX=9606 GN=MRPL45 PE=1 SV=2	9	1842.13	1875.95	1845.54	1829.21	1888.84	1850.68	1595.09	1715.56	1729.99	1.00092	0.937725	0.965531	1.10477	0.0189149	0.131922
sp|Q8IY47|KBTB2_HUMAN	KBTBD2	Kelch repeat and BTB domain-containing protein 2 OS=Homo sapiens OX=9606 GN=KBTBD2 PE=1 SV=2	3	116.409	117.988	103.541	119.989	127.9	131.711	107.74	121.369	114.553	1.12328	0.0725296	0.164511	1.10457	0.0839792	0.303845
sp|O43301|HS12A_HUMAN	HSPA12A	Heat shock 70 kDa protein 12A OS=Homo sapiens OX=9606 GN=HSPA12A PE=1 SV=2	11	2027.89	2013.3	2024.78	1943.69	1941.35	1904.19	1770.17	1686.06	1784.95	0.954378	0.00242727	0.0178385	1.10457	0.00540597	0.0649857
sp|Q9H3H5|GPT_HUMAN	DPAGT1	UDP-N-acetylglucosamine--dolichyl-phosphate N-acetylglucosaminephosphotransferase OS=Homo sapiens OX=9606 GN=DPAGT1 PE=1 SV=2	1	91.0428	111.511	90.1335	107.614	98.7549	98.475	92.0966	92.3753	91.5173	1.04153	0.62202	0.74677	1.10455	0.0330913	0.180789
sp|Q14746|COG2_HUMAN	COG2	Conserved oligomeric Golgi complex subunit 2 OS=Homo sapiens OX=9606 GN=COG2 PE=1 SV=1	9	1313.7	1277.73	1336.32	1327.5	1370.6	1346.73	1264.04	1161.25	1236.74	1.02981	0.138453	0.261193	1.10453	0.0183557	0.129476
sp|Q9HAT8|PELI2_HUMAN	PELI2	E3 ubiquitin-protein ligase pellino homolog 2 OS=Homo sapiens OX=9606 GN=PELI2 PE=1 SV=1	5	455.112	407.587	438.065	586.174	627.503	595.454	554.858	548.712	534.451	1.39082	0.000823195	0.00916588	1.10446	0.0148206	0.115123
sp|Q9P2K6|KLH42_HUMAN	KLHL42	Kelch-like protein 42 OS=Homo sapiens OX=9606 GN=KLHL42 PE=1 SV=2	2	108.301	142.486	146.137	117.472	135.741	118.383	118.176	109.683	108.611	0.936189	0.563857	0.701504	1.1044	0.154009	0.433643
sp|O60911|CATL2_HUMAN	CTSV	Cathepsin L2 OS=Homo sapiens OX=9606 GN=CTSV PE=1 SV=2	1	18.3754	15.1389	12.0352	33.2264	32.9051	33.2495	26.9676	31.3226	31.7031	2.18182	0.000611245	0.00783905	1.10432	0.109133	0.35317
sp|Q6ZUT9|DEN5B_HUMAN	DENND5B	DENN domain-containing protein 5B OS=Homo sapiens OX=9606 GN=DENND5B PE=1 SV=2	4	167	189.976	159.055	204.253	204.235	213.093	204.755	181.426	176.752	1.20454	0.0224295	0.0723376	1.10418	0.0994629	0.33594
sp|Q8NEM2|SHCBP_HUMAN	SHCBP1	SHC SH2 domain-binding protein 1 OS=Homo sapiens OX=9606 GN=SHCBP1 PE=1 SV=3	10	1045.09	1051.61	978.636	1721.02	1736.52	1748.74	1530.22	1634.49	1550.35	1.69291	8.63978e-06	0.00124216	1.10418	0.0076359	0.0783181
sp|O60493|SNX3_HUMAN	SNX3	Sorting nexin-3 OS=Homo sapiens OX=9606 GN=SNX3 PE=1 SV=3	3	332.909	359.151	371.044	482.907	491.499	494.043	466.169	419.335	444.406	1.38128	0.000327425	0.00580789	1.10417	0.0296057	0.169333
sp|Q13427|PPIG_HUMAN	PPIG	Peptidyl-prolyl cis-trans isomerase G OS=Homo sapiens OX=9606 GN=PPIG PE=1 SV=2	6	622.846	637.726	606.147	664.258	675.032	685.01	622.378	612.274	598.679	1.08442	0.00856574	0.0382703	1.10417	0.00220956	0.0405994
sp|P26639|SYTC_HUMAN	TARS	Threonine--tRNA ligase, cytoplasmic OS=Homo sapiens OX=9606 GN=TARS PE=1 SV=3	27	9242.46	9211.09	8370.54	7877.49	6869.95	8094.1	5838.03	7476.72	7372.1	0.851531	0.0485062	0.123336	1.10416	0.33131	0.635702
sp|A6NHX0|CAST2_HUMAN	CASTOR2	Cytosolic arginine sensor for mTORC1 subunit 2 OS=Homo sapiens OX=9606 GN=CASTOR2 PE=1 SV=3	2	587.645	549.557	495.841	695.865	666.989	706.222	510.177	686.499	677.239	1.26701	0.00752043	0.0354729	1.10415	0.328332	0.633101
sp|Q16799|RTN1_HUMAN	RTN1	Reticulon-1 OS=Homo sapiens OX=9606 GN=RTN1 PE=1 SV=1	3	610.945	617.428	633.993	754.875	773.884	721.614	697.179	665.16	675.883	1.20834	0.00151298	0.0131282	1.10409	0.0169348	0.123443
sp|P17568|NDUB7_HUMAN	NDUFB7	NADH dehydrogenase [ubiquinone] 1 beta subcomplex subunit 7 OS=Homo sapiens OX=9606 GN=NDUFB7 PE=1 SV=4	1	7.10798	13.4564	13.3602	21.1174	15.8716	18.0556	16.6207	14.6169	18.6197	1.62256	0.0532852	0.131965	1.10404	0.41661	0.708487
sp|Q86W74|ANR46_HUMAN	ANKRD46	Ankyrin repeat domain-containing protein 46 OS=Homo sapiens OX=9606 GN=ANKRD46 PE=1 SV=1	1	294.463	297.685	307.224	572.887	549.106	572.005	508.19	506.486	519.749	1.88353	6.85727e-06	0.00121406	1.104	0.00382466	0.0544689
sp|P08574|CY1_HUMAN	CYC1	Cytochrome c1, heme protein, mitochondrial OS=Homo sapiens OX=9606 GN=CYC1 PE=1 SV=3	1	68.3076	64.7197	67.7966	66.6918	73.7469	78.7122	66.9034	65.6295	65.9841	1.09126	0.170692	0.305888	1.10394	0.121466	0.378847
sp|Q5JSZ5|PRC2B_HUMAN	PRRC2B	Protein PRRC2B OS=Homo sapiens OX=9606 GN=PRRC2B PE=1 SV=2	22	3337.56	3190.96	2973.98	3810.74	3815.79	3955.18	3186.16	3712.37	3593.47	1.21881	0.00390945	0.0231823	1.10386	0.0941714	0.326078
sp|Q86WT1|TT30A_HUMAN	TTC30A	Tetratricopeptide repeat protein 30A OS=Homo sapiens OX=9606 GN=TTC30A PE=2 SV=3	8	911.52	934.01	1017.45	887.246	951.061	902.77	857.773	789.612	835.936	0.957421	0.339685	0.497714	1.10379	0.0365646	0.190978
sp|P15559|NQO1_HUMAN	NQO1	NAD(P)H dehydrogenase [quinone] 1 OS=Homo sapiens OX=9606 GN=NQO1 PE=1 SV=1	1	94.0424	83.3034	75.7262	101.632	98.498	101.576	85.2276	100.558	87.5631	1.19217	0.0401565	0.107861	1.10374	0.124805	0.383935
sp|Q9HBD1|RC3H2_HUMAN	RC3H2	Roquin-2 OS=Homo sapiens OX=9606 GN=RC3H2 PE=1 SV=2	6	308.263	271.336	341.552	360.669	373.982	346.757	333.395	329.374	316.998	1.17397	0.0699765	0.160318	1.10374	0.0217552	0.142111
sp|Q9BYD6|RM01_HUMAN	MRPL1	39S ribosomal protein L1, mitochondrial OS=Homo sapiens OX=9606 GN=MRPL1 PE=1 SV=2	6	1043.11	1054.53	905.372	1027.97	1012.22	1059.54	858.684	994.6	955.345	1.03221	0.553485	0.692914	1.10365	0.0855683	0.307693
sp|Q86VX9|MON1A_HUMAN	MON1A	Vacuolar fusion protein MON1 homolog A OS=Homo sapiens OX=9606 GN=MON1A PE=1 SV=3	1	11.3951	11.1682	14.2811	13.5489	12.1638	14.0903	10.7351	12.4575	12.8726	1.0803	0.44114	0.594498	1.10364	0.225474	0.528234
sp|Q15048|LRC14_HUMAN	LRRC14	Leucine-rich repeat-containing protein 14 OS=Homo sapiens OX=9606 GN=LRRC14 PE=1 SV=1	2	157.836	142.337	135.281	150.618	143.731	155.844	134.489	147.066	126.415	1.03385	0.549625	0.689873	1.1035	0.11312	0.360567
sp|P39023|RL3_HUMAN	RPL3	60S ribosomal protein L3 OS=Homo sapiens OX=9606 GN=RPL3 PE=1 SV=2	19	5129.55	4563.51	3911.81	4906.59	4766.47	5171.46	4139.71	4763.75	4549.27	1.09112	0.328147	0.485044	1.10346	0.100637	0.33823
sp|Q8WVQ1|CANT1_HUMAN	CANT1	Soluble calcium-activated nucleotidase 1 OS=Homo sapiens OX=9606 GN=CANT1 PE=1 SV=1	11	1488.8	1585.72	1639.08	2013.59	2029.22	1899.89	1953.25	1670.05	1762.57	1.26076	0.00240022	0.0177365	1.10339	0.116108	0.366391
sp|Q6P996|PDXD1_HUMAN	PDXDC1	Pyridoxal-dependent decarboxylase domain-containing protein 1 OS=Homo sapiens OX=9606 GN=PDXDC1 PE=1 SV=2	11	1757.51	1850.45	1897.66	2166.28	2133.88	2104.56	2024.03	1847.47	1933.62	1.16331	0.00261031	0.0184885	1.10329	0.0208129	0.13911
sp|Q9H0H0|INT2_HUMAN	INTS2	Integrator complex subunit 2 OS=Homo sapiens OX=9606 GN=INTS2 PE=1 SV=2	5	1053.7	1140.99	1177.68	1127.58	1123.69	1117.98	1091	955.093	1007.75	0.999075	0.978851	0.988136	1.10328	0.0569308	0.245036
tr|A0A494BZV2|A0A494BZV2_HUMAN	MPRIP	Isoform of Q6WCQ1, Myosin phosphatase Rho-interacting protein OS=Homo sapiens OX=9606 GN=MPRIP PE=1 SV=1	3	99.3342	86.9337	65.2066	116.941	138.853	129.63	98.2339	123.589	127.522	1.53266	0.0195024	0.065474	1.10328	0.341902	0.645529
sp|Q13510|ASAH1_HUMAN	ASAH1	Acid ceramidase OS=Homo sapiens OX=9606 GN=ASAH1 PE=1 SV=5	6	1346.17	1270.46	1144.82	1390.78	1437.85	1422.2	1212.14	1324.13	1317.05	1.1301	0.053867	0.132912	1.10316	0.0268213	0.160791
sp|Q14671-3|PUM1-3_HUMAN	PUM1	Isoform of Q14671, Isoform 3 of Pumilio homolog 1 OS=Homo sapiens OX=9606 GN=PUM1 PE=1 SV=3	12	2027.53	2241.85	2155.1	2436.35	2292.82	2399.82	2239.56	2172.25	2050.88	1.10966	0.0361271	0.0996735	1.1031	0.0337919	0.18234
sp|Q92542|NICA_HUMAN	NCSTN	Nicastrin OS=Homo sapiens OX=9606 GN=NCSTN PE=1 SV=2	1	92.6409	95.7958	95.0504	84.4345	90.4142	77.8359	82.32	76.1608	70.5955	0.891344	0.0522158	0.129827	1.10306	0.188214	0.480436
sp|Q9H089|LSG1_HUMAN	LSG1	Large subunit GTPase 1 homolog OS=Homo sapiens OX=9606 GN=LSG1 PE=1 SV=2	19	3032.67	2621.29	2320.9	2904.03	3012.21	3106.39	2319.37	2896.98	2963.85	1.13138	0.178686	0.315997	1.10298	0.257398	0.560856
sp|Q8N5C7|DTWD1_HUMAN	DTWD1	DTW domain-containing protein 1 OS=Homo sapiens OX=9606 GN=DTWD1 PE=1 SV=1	1	260.134	306.895	313.943	277.951	256.569	254.65	274.229	218.134	223.19	0.895795	0.172767	0.308688	1.10288	0.274778	0.578276
sp|Q9HCG7|GBA2_HUMAN	GBA2	Non-lysosomal glucosylceramidase OS=Homo sapiens OX=9606 GN=GBA2 PE=1 SV=2	8	949.075	844.195	774.684	1000.76	1060.93	1098.01	858.955	1004.9	1001.26	1.23043	0.0273583	0.0828229	1.10282	0.153178	0.431978
sp|Q9Y5K8|VATD_HUMAN	ATP6V1D	V-type proton ATPase subunit D OS=Homo sapiens OX=9606 GN=ATP6V1D PE=1 SV=1	5	1453.57	1306.83	1202.68	1436.06	1506.18	1454.72	1180.89	1357.75	1448.59	1.10948	0.128792	0.248575	1.10276	0.168459	0.453729
sp|Q9UHD2|TBK1_HUMAN	TBK1	Serine/threonine-protein kinase TBK1 OS=Homo sapiens OX=9606 GN=TBK1 PE=1 SV=1	9	1149.79	1340.36	1351.8	1359.82	1341.87	1369.64	1267.5	1197.72	1226.93	1.0597	0.311221	0.468232	1.1027	0.00440422	0.0573809
sp|Q9NUQ3|TXLNG_HUMAN	TXLNG	Gamma-taxilin OS=Homo sapiens OX=9606 GN=TXLNG PE=1 SV=2	13	1391.37	1314.25	1305.33	1473.84	1490.31	1498.99	1287.17	1406.62	1353.9	1.11274	0.00597558	0.0300798	1.10264	0.0172671	0.124817
sp|Q9Y5W9|SNX11_HUMAN	SNX11	Sorting nexin-11 OS=Homo sapiens OX=9606 GN=SNX11 PE=1 SV=2	3	384.766	437.402	430.274	478.685	477.423	497.066	455.567	430.79	431.628	1.16027	0.0193101	0.0649616	1.10257	0.0119568	0.102818
sp|Q9H6Q4|CIAO3_HUMAN	CIAO3	Cytosolic iron-sulfur assembly component 3 OS=Homo sapiens OX=9606 GN=CIAO3 PE=1 SV=1	5	768.383	737.503	708.75	627.332	657.413	683.457	566.014	617.203	601.944	0.888725	0.0255129	0.0789868	1.10253	0.0515115	0.230928
sp|Q5VVQ6|OTU1_HUMAN	YOD1	Ubiquitin thioesterase OTU1 OS=Homo sapiens OX=9606 GN=YOD1 PE=1 SV=1	4	1026.96	974.517	842.661	929.584	889.391	964.653	728.962	920.714	875.226	0.978725	0.749571	0.840205	1.10247	0.235333	0.537352
sp|Q53GL0|PKHO1_HUMAN	PLEKHO1	Pleckstrin homology domain-containing family O member 1 OS=Homo sapiens OX=9606 GN=PLEKHO1 PE=1 SV=2	2	107.589	108.751	112.277	155.433	169.236	170.308	150.014	147.112	151.873	1.50624	0.000373844	0.00617672	1.1024	0.0371548	0.191861
sp|P08183|MDR1_HUMAN	ABCB1	ATP-dependent translocase ABCB1 OS=Homo sapiens OX=9606 GN=ABCB1 PE=1 SV=3	5	363.512	386.996	369.094	619.865	597.4	612.921	533.628	567.174	559.403	1.63468	1.67537e-05	0.00156769	1.10239	0.00948189	0.0902087
sp|O14640|DVL1_HUMAN	DVL1	Segment polarity protein dishevelled homolog DVL-1 OS=Homo sapiens OX=9606 GN=DVL1 PE=1 SV=2	3	330.393	322.885	275.758	292.516	323.154	315.089	258.889	295.294	290.151	1.00185	0.977802	0.987624	1.10236	0.119927	0.375401
tr|F8W079|F8W079_HUMAN	ATP5F1B	Isoform of P06576, ATP synthase subunit beta, mitochondrial (Fragment) OS=Homo sapiens OX=9606 GN=ATP5F1B PE=1 SV=1	1	69.0393	72.2269	74.6623	68.0296	63.177	55.3932	51.9683	61.2569	56.0736	0.864174	0.07204	0.163787	1.10219	0.274389	0.577753
sp|Q86XL3|ANKL2_HUMAN	ANKLE2	Ankyrin repeat and LEM domain-containing protein 2 OS=Homo sapiens OX=9606 GN=ANKLE2 PE=1 SV=4	11	1061.56	1112.12	1157.39	1461.22	1528.73	1457.55	1463.27	1249.54	1322.86	1.33516	0.000498263	0.00706447	1.10205	0.109205	0.35317
sp|Q9BUB5|MKNK1_HUMAN	MKNK1	MAP kinase-interacting serine/threonine-protein kinase 1 OS=Homo sapiens OX=9606 GN=MKNK1 PE=1 SV=1	5	710.506	718.567	647.897	857.591	871.33	887.469	708.912	828.818	836.427	1.25971	0.00168325	0.014119	1.10203	0.128168	0.390127
sp|Q9BPZ3|PAIP2_HUMAN	PAIP2	Polyadenylate-binding protein-interacting protein 2 OS=Homo sapiens OX=9606 GN=PAIP2 PE=1 SV=1	4	469.607	479.262	506.705	897.409	887.611	839.809	829.193	774.396	778.271	1.80329	4.93987e-05	0.00243869	1.10201	0.0319439	0.177238
sp|P25705|ATPA_HUMAN	ATP5F1A	ATP synthase subunit alpha, mitochondrial OS=Homo sapiens OX=9606 GN=ATP5F1A PE=1 SV=1	22	6555.03	6681.04	6374.08	6741.83	5970.8	6604	5440.83	6164.66	5923.23	0.985032	0.719241	0.819091	1.102	0.134918	0.400931
sp|Q6ZT21|TMPPE_HUMAN	TMPPE	Transmembrane protein with metallophosphoesterase domain OS=Homo sapiens OX=9606 GN=TMPPE PE=2 SV=2	1	112.514	112.382	95.206	129.398	132.797	131.896	103.785	121.595	132.24	1.23114	0.0134182	0.0512404	1.10198	0.219692	0.522151
sp|P49427|UB2R1_HUMAN	CDC34	Ubiquitin-conjugating enzyme E2 R1 OS=Homo sapiens OX=9606 GN=CDC34 PE=1 SV=2	3	930.692	1029.58	1195.22	1603.39	1534.87	1515.63	1531.96	1308.51	1382.79	1.47485	0.00361406	0.022324	1.10197	0.112882	0.36023
sp|Q96SW2|CRBN_HUMAN	CRBN	Protein cereblon OS=Homo sapiens OX=9606 GN=CRBN PE=1 SV=1	5	742.387	531.21	413.284	472.882	492.505	526.216	331.93	546.839	474.818	0.884237	0.540995	0.682705	1.10196	0.518421	0.782925
sp|Q13614|MTMR2_HUMAN	MTMR2	Myotubularin-related protein 2 OS=Homo sapiens OX=9606 GN=MTMR2 PE=1 SV=4	7	720.496	804.334	874.158	961.527	1030.22	972.478	970.078	840.056	879.987	1.23561	0.0187081	0.0636947	1.10189	0.106228	0.348354
sp|Q9P0M6|H2AW_HUMAN	H2AFY2	Core histone macro-H2A.2 OS=Homo sapiens OX=9606 GN=H2AFY2 PE=1 SV=3	11	3998.24	3003.77	2287.89	2747.7	2714.09	3077.84	2008.68	3022.24	2719.69	0.919238	0.649124	0.766067	1.1018	0.459956	0.741901
sp|Q9HAW0|BRF2_HUMAN	BRF2	Transcription factor IIIB 50 kDa subunit OS=Homo sapiens OX=9606 GN=BRF2 PE=1 SV=1	1	97.4512	102.113	103.595	142.734	151.767	143.497	138.004	126.864	132.674	1.44478	0.000196695	0.00465872	1.10177	0.0356168	0.188604
sp|P98194|AT2C1_HUMAN	ATP2C1	Calcium-transporting ATPase type 2C member 1 OS=Homo sapiens OX=9606 GN=ATP2C1 PE=1 SV=3	13	1600.37	1671	1642.58	1676.24	1724.88	1742.05	1635.57	1505.59	1527.06	1.04665	0.0549074	0.134519	1.10174	0.0241414	0.150907
sp|P30154|2AAB_HUMAN	PPP2R1B	Serine/threonine-protein phosphatase 2A 65 kDa regulatory subunit A beta isoform OS=Homo sapiens OX=9606 GN=PPP2R1B PE=1 SV=3	10	1699.63	1602.9	1492.15	1988.9	1927.8	1954.11	1623.79	1870	1835.01	1.22444	0.00456531	0.0254209	1.10171	0.0839073	0.303745
sp|Q53ET0|CRTC2_HUMAN	CRTC2	CREB-regulated transcription coactivator 2 OS=Homo sapiens OX=9606 GN=CRTC2 PE=1 SV=2	2	220.34	204.801	228.253	286.914	304.766	301.062	281.323	256.589	272.43	1.36631	0.000812184	0.00910512	1.10169	0.0385962	0.196701
sp|Q9NYC9|DYH9_HUMAN	DNAH9	Dynein heavy chain 9, axonemal OS=Homo sapiens OX=9606 GN=DNAH9 PE=1 SV=3	2	382.223	378.612	368.417	417.355	410.381	416.16	370.226	389.478	369.423	1.10152	0.00120573	0.0115432	1.10164	0.00517531	0.0633956
sp|Q8N8E3|CE112_HUMAN	CEP112	Centrosomal protein of 112 kDa OS=Homo sapiens OX=9606 GN=CEP112 PE=1 SV=2	3	115.953	118.634	111.73	133.075	141.945	142.298	136.334	131.892	110.602	1.20502	0.00284339	0.0194018	1.1016	0.205488	0.502079
sp|Q8NCF5|NF2IP_HUMAN	NFATC2IP	NFATC2-interacting protein OS=Homo sapiens OX=9606 GN=NFATC2IP PE=1 SV=1	5	976.133	1150.25	1240.84	1193.91	1207.64	1214.65	1207.95	1024.19	1050.76	1.07394	0.346802	0.505343	1.10153	0.126292	0.386545
sp|Q9NP92|RT30_HUMAN	MRPS30	39S ribosomal protein S30, mitochondrial OS=Homo sapiens OX=9606 GN=MRPS30 PE=1 SV=2	2	253.804	229.309	220.406	233.703	246.423	237.699	198.794	218.338	234.545	1.02033	0.67801	0.789022	1.1015	0.115441	0.365267
sp|Q10469|MGAT2_HUMAN	MGAT2	Alpha-1,6-mannosyl-glycoprotein 2-beta-N-acetylglucosaminyltransferase OS=Homo sapiens OX=9606 GN=MGAT2 PE=1 SV=1	6	1229.96	1261.86	1166.45	1630.97	1586.4	1674.13	1393.56	1562.15	1485.52	1.33711	0.000405235	0.00632552	1.10138	0.0522948	0.231973
sp|Q00013|EM55_HUMAN	MPP1	55 kDa erythrocyte membrane protein OS=Homo sapiens OX=9606 GN=MPP1 PE=1 SV=2	8	1585.54	1655.27	1704.62	1600.03	1669.14	1607.14	1550.6	1399.23	1477.8	0.986023	0.603513	0.731755	1.10134	0.0377337	0.194047
sp|Q8N5Z5|KCD17_HUMAN	KCTD17	BTB/POZ domain-containing protein KCTD17 OS=Homo sapiens OX=9606 GN=KCTD17 PE=1 SV=3	2	84.8088	89.0029	85.426	135.177	149.002	134.669	128.42	115.039	136.897	1.61569	0.000399932	0.00631491	1.1012	0.179995	0.469615
sp|Q8TDM6|DLG5_HUMAN	DLG5	Disks large homolog 5 OS=Homo sapiens OX=9606 GN=DLG5 PE=1 SV=4	3	416.364	445.55	415.279	605.687	589.175	608.911	545.18	531.039	561.796	1.41229	0.00011299	0.00357512	1.10119	0.00687662	0.0745422
sp|Q5VWZ2|LYPL1_HUMAN	LYPLAL1	Lysophospholipase-like protein 1 OS=Homo sapiens OX=9606 GN=LYPLAL1 PE=1 SV=3	4	1115.66	939.416	868.516	744.666	794.55	807.593	617.967	747.551	765.671	0.802714	0.0645305	0.151223	1.10117	0.226296	0.529552
sp|Q8N5I2|ARRD1_HUMAN	ARRDC1	Arrestin domain-containing protein 1 OS=Homo sapiens OX=9606 GN=ARRDC1 PE=1 SV=1	2	63.7418	58.0872	57.548	64.1277	57.285	60.1638	58.2274	51.2489	55.4251	1.01226	0.806592	0.881336	1.10112	0.121605	0.378847
sp|A8MYZ6|FOXO6_HUMAN	FOXO6	Forkhead box protein O6 OS=Homo sapiens OX=9606 GN=FOXO6 PE=1 SV=1	1	7.54288	9.17051	11.2051	15.3694	15.8054	14.3912	12.1767	16.0548	13.157	1.63211	0.00667453	0.0327025	1.10093	0.323274	0.628822
sp|Q99550|MPP9_HUMAN	MPHOSPH9	M-phase phosphoprotein 9 OS=Homo sapiens OX=9606 GN=MPHOSPH9 PE=1 SV=4	5	224.26	285.362	271.381	267.022	273.019	252.573	261.786	220.29	237.928	1.01487	0.852005	0.911393	1.10085	0.146734	0.420825
sp|O75818|RPP40_HUMAN	RPP40	Ribonuclease P protein subunit p40 OS=Homo sapiens OX=9606 GN=RPP40 PE=1 SV=3	6	621.793	600.762	589.283	566.182	566.727	562.038	525.939	520.197	493.585	0.935485	0.015544	0.0561903	1.10081	0.00681365	0.0742525
sp|Q96D46|NMD3_HUMAN	NMD3	60S ribosomal export protein NMD3 OS=Homo sapiens OX=9606 GN=NMD3 PE=1 SV=1	13	2135.44	2025.58	1984.88	2540.21	2547.79	2551.37	2263.61	2329.09	2347.22	1.243	0.00038249	0.00619961	1.10079	0.000806901	0.0246737
sp|Q96QU8|XPO6_HUMAN	XPO6	Exportin-6 OS=Homo sapiens OX=9606 GN=XPO6 PE=1 SV=1	9	1512.01	1423.51	1364.33	1496.48	1556.98	1569.45	1372.45	1429.81	1397.6	1.07513	0.0904292	0.192508	1.10073	0.0072905	0.0763919
sp|Q96TA2|YMEL1_HUMAN	YME1L1	ATP-dependent zinc metalloprotease YME1L1 OS=Homo sapiens OX=9606 GN=YME1L1 PE=1 SV=2	6	666.428	631.556	597.3	763.11	749.998	812.84	656.255	739.238	717.62	1.22723	0.00655349	0.032314	1.10072	0.0865309	0.30993
sp|Q86WR7|PRSR2_HUMAN	PROSER2	Proline and serine-rich protein 2 OS=Homo sapiens OX=9606 GN=PROSER2 PE=1 SV=2	6	524.092	443.05	416.599	585.039	580.679	626.069	468.326	563.748	595.788	1.29489	0.0184618	0.062987	1.1007	0.2527	0.55579
sp|Q9UQN3|CHM2B_HUMAN	CHMP2B	Charged multivesicular body protein 2b OS=Homo sapiens OX=9606 GN=CHMP2B PE=1 SV=1	9	1842.25	1708	1471.21	1991.42	2024.17	2117.63	1499.19	2089.62	1983.39	1.2214	0.0320903	0.0922412	1.10068	0.370668	0.671596
sp|Q8IVT5|KSR1_HUMAN	KSR1	Kinase suppressor of Ras 1 OS=Homo sapiens OX=9606 GN=KSR1 PE=1 SV=3	2	135.784	167.854	149.023	158.781	153.625	163.249	163.632	133.063	135.455	1.0508	0.47411	0.62405	1.10067	0.228222	0.531328
sp|P33897|ABCD1_HUMAN	ABCD1	ATP-binding cassette sub-family D member 1 OS=Homo sapiens OX=9606 GN=ABCD1 PE=1 SV=2	3	141.176	132.462	138.398	195.926	216.178	194.846	182.001	183.753	185.749	1.47305	0.000927199	0.00994467	1.10054	0.0580528	0.247653
sp|Q9P202|WHRN_HUMAN	WHRN	Whirlin OS=Homo sapiens OX=9606 GN=WHRN PE=1 SV=4	1	42.1054	37.9649	43.3079	41.4508	36.3765	43.25	35.5904	40.0777	34.3501	0.981351	0.784121	0.866254	1.10052	0.24313	0.546621
sp|Q96E11|RRFM_HUMAN	MRRF	Ribosome-recycling factor, mitochondrial OS=Homo sapiens OX=9606 GN=MRRF PE=1 SV=1	7	773.171	746.877	754.084	807.004	837.915	829.848	745.371	753.093	750.415	1.08822	0.005287	0.0276849	1.10044	0.00138791	0.0334566
sp|Q8N5G2|MACOI_HUMAN	MACO1	Macoilin OS=Homo sapiens OX=9606 GN=MACO1 PE=1 SV=1	2	104.192	105.826	95.7863	99.4986	100.28	110.916	90.0524	85.8015	106.502	1.01599	0.75223	0.841803	1.10037	0.265752	0.569369
sp|Q9H3N1|TMX1_HUMAN	TMX1	Thioredoxin-related transmembrane protein 1 OS=Homo sapiens OX=9606 GN=TMX1 PE=1 SV=1	4	825.2	780.938	735.941	795.476	814.335	809.126	687.106	760.829	750.586	1.03282	0.386355	0.544203	1.10026	0.0363712	0.190576
sp|A3KN83|SBNO1_HUMAN	SBNO1	Protein strawberry notch homolog 1 OS=Homo sapiens OX=9606 GN=SBNO1 PE=1 SV=1	15	1398.46	1417.51	1366.73	1711.38	1696.9	1666.79	1537.97	1508.9	1565.85	1.21335	0.000114269	0.00358981	1.10023	0.00184932	0.0376289
sp|Q14997|PSME4_HUMAN	PSME4	Proteasome activator complex subunit 4 OS=Homo sapiens OX=9606 GN=PSME4 PE=1 SV=2	15	2206.3	2271.06	2444.05	2363.48	2409.09	2374.31	2196.8	2094.27	2204.89	1.03258	0.357181	0.515697	1.1002	0.00472753	0.0600653
sp|P82914|RT15_HUMAN	MRPS15	28S ribosomal protein S15, mitochondrial OS=Homo sapiens OX=9606 GN=MRPS15 PE=1 SV=1	5	1182.77	1195.4	1275.84	1290.5	1249.87	1223.11	1195.83	1099.5	1125.47	1.02996	0.357468	0.516021	1.10018	0.0304629	0.172166
sp|Q96H22|CENPN_HUMAN	CENPN	Centromere protein N OS=Homo sapiens OX=9606 GN=CENPN PE=1 SV=2	3	354.165	399.832	381.439	351.668	386.489	366.865	329.777	341.303	333.347	0.973214	0.57571	0.710567	1.10015	0.0344568	0.184558
sp|P62910|RL32_HUMAN	RPL32	60S ribosomal protein L32 OS=Homo sapiens OX=9606 GN=RPL32 PE=1 SV=2	8	3151.73	3765.67	3894.72	3853.74	3631.27	3739.26	3767.1	3270.88	3164.93	1.03812	0.594758	0.725412	1.1001	0.158044	0.437853
sp|O15294|OGT1_HUMAN	OGT	UDP-N-acetylglucosamine--peptide N-acetylglucosaminyltransferase 110 kDa subunit OS=Homo sapiens OX=9606 GN=OGT PE=1 SV=3	19	2857.97	2873.97	2989.39	3945.47	4143.96	3913.87	3651.37	3545.54	3714.36	1.37632	0.000191954	0.00455961	1.10008	0.0140047	0.111755
sp|Q9Y5W7|SNX14_HUMAN	SNX14	Sorting nexin-14 OS=Homo sapiens OX=9606 GN=SNX14 PE=1 SV=3	1	70.6966	94.3183	84.1889	99.8669	107.856	96.7728	101.329	85.3254	90.1406	1.22187	0.0722902	0.164065	1.10008	0.18521	0.47591
sp|Q6NUJ5|PWP2B_HUMAN	PWWP2B	PWWP domain-containing protein 2B OS=Homo sapiens OX=9606 GN=PWWP2B PE=1 SV=3	4	244.546	224.694	204.135	412.669	378.388	382.327	313.384	407.982	345.313	1.74254	0.000470296	0.00679731	1.10003	0.298887	0.604407
tr|C9JBE1|C9JBE1_HUMAN	DNPEP	Isoform of Q9ULA0, Aspartyl aminopeptidase (Fragment) OS=Homo sapiens OX=9606 GN=DNPEP PE=1 SV=1	2	126.099	140.868	151.996	127.178	117.797	107.647	114.245	104.001	102.314	0.841654	0.0779592	0.173012	1.10002	0.189056	0.481502
sp|P49903|SPS1_HUMAN	SEPHS1	Selenide, water dikinase 1 OS=Homo sapiens OX=9606 GN=SEPHS1 PE=1 SV=2	11	3028.22	3346.68	2935.37	3254.4	2648.72	3172.53	2303.79	3069.53	2877.33	0.9748	0.747755	0.839309	1.09999	0.408555	0.703516
sp|Q14596|NBR1_HUMAN	NBR1	Next to BRCA1 gene 1 protein OS=Homo sapiens OX=9606 GN=NBR1 PE=1 SV=3	2	328.831	345.227	310.344	401.05	361.332	381.583	360.441	361.918	317.626	1.16209	0.02525	0.078529	1.09998	0.134359	0.400024
sp|A1L170|CA226_HUMAN	C1orf226	Uncharacterized protein C1orf226 OS=Homo sapiens OX=9606 GN=C1orf226 PE=1 SV=1	2	119.044	115.773	111.676	100.459	92.1555	96.4432	85.5907	87.9677	89.2478	0.834238	0.00395909	0.0233752	1.09989	0.0290433	0.167731
sp|O75367|H2AY_HUMAN	H2AFY	Core histone macro-H2A.1 OS=Homo sapiens OX=9606 GN=H2AFY PE=1 SV=4	14	2852.06	2645.15	2505.57	2600.98	2574.09	2561.97	2195.6	2388.87	2450.13	0.966794	0.431279	0.584574	1.09986	0.039207	0.19858
sp|P07195|LDHB_HUMAN	LDHB	L-lactate dehydrogenase B chain OS=Homo sapiens OX=9606 GN=LDHB PE=1 SV=2	34	5487.37	5736.3	5449.98	5389.1	5269.12	5322.52	5079.26	4705.75	4745.09	0.958443	0.0745381	0.167675	1.09984	0.0173014	0.124817
sp|Q9BW83|IFT27_HUMAN	IFT27	Intraflagellar transport protein 27 homolog OS=Homo sapiens OX=9606 GN=IFT27 PE=1 SV=1	4	1060.79	775.565	596.127	950.201	924.784	991.234	608.14	1079.2	918.747	1.17831	0.349764	0.508266	1.09982	0.568196	0.811496
sp|Q68EA5|ZNF57_HUMAN	ZNF57	Zinc finger protein 57 OS=Homo sapiens OX=9606 GN=ZNF57 PE=2 SV=3	1	49.2442	35.1969	30.6536	75.1986	83.1517	80.512	46.0191	85.1344	86.0426	2.07535	0.00243954	0.017882	1.09975	0.618463	0.839262
sp|Q9Y450-2|HBS1L-2_HUMAN	HBS1L	Isoform of Q9Y450, Isoform 2 of HBS1-like protein OS=Homo sapiens OX=9606 GN=HBS1L PE=1 SV=1	1	75.0921	65.0805	72.7331	90.0125	86.6144	84.8503	88.7438	75.6306	73.39	1.22814	0.00871304	0.0386268	1.09973	0.190638	0.483679
sp|Q9NX47|MARH5_HUMAN	2020-03-05	E3 ubiquitin-protein ligase MARCH5 OS=Homo sapiens OX=9606 GN=MARCH5 PE=1 SV=1	4	473.019	496.314	561.942	665.392	656.372	632.506	640.729	558.488	577.896	1.27624	0.00765347	0.0357584	1.09969	0.0913535	0.319387
sp|Q9BQL6|FERM1_HUMAN	FERMT1	Fermitin family homolog 1 OS=Homo sapiens OX=9606 GN=FERMT1 PE=1 SV=1	1	109.842	119.257	107.717	120.113	112.042	119.17	111.109	101.549	106.833	1.04308	0.330136	0.48681	1.09964	0.0477125	0.219927
sp|O00716|E2F3_HUMAN	E2F3	Transcription factor E2F3 OS=Homo sapiens OX=9606 GN=E2F3 PE=1 SV=1	2	160.716	163.57	153.013	144.601	157.129	144.21	133.324	132.998	139.254	0.934299	0.119139	0.234868	1.09952	0.0459367	0.215342
sp|Q5TA31|RN187_HUMAN	RNF187	E3 ubiquitin-protein ligase RNF187 OS=Homo sapiens OX=9606 GN=RNF187 PE=1 SV=2	2	25.5963	31.5546	38.8709	66.9167	67.9267	64.0995	63.6926	59.4061	57.8556	2.07185	0.00102079	0.0104659	1.09941	0.04537	0.214175
sp|Q06609|RAD51_HUMAN	RAD51	DNA repair protein RAD51 homolog 1 OS=Homo sapiens OX=9606 GN=RAD51 PE=1 SV=1	4	576.365	611.149	553.197	752.857	726.427	784.627	657.512	728.096	673.599	1.30057	0.00184729	0.0150676	1.09941	0.0660798	0.265844
sp|Q9H2P9|DPH5_HUMAN	DPH5	Diphthine methyl ester synthase OS=Homo sapiens OX=9606 GN=DPH5 PE=1 SV=2	4	439.493	492.759	496.133	421.648	409.92	393.946	379.659	371.174	363.915	0.857972	0.0278566	0.0838079	1.09936	0.0161133	0.120153
sp|Q8NFP7|NUD10_HUMAN	NUDT10	Diphosphoinositol polyphosphate phosphohydrolase 3-alpha OS=Homo sapiens OX=9606 GN=NUDT10 PE=1 SV=1	6	403.435	403.04	374.651	452.612	458.134	448.92	415.204	386.873	434.73	1.15116	0.0038533	0.0229991	1.09934	0.0443612	0.211487
sp|P49914|MTHFS_HUMAN	MTHFS	5-formyltetrahydrofolate cyclo-ligase OS=Homo sapiens OX=9606 GN=MTHFS PE=1 SV=2	3	533.594	441.612	378.281	383.362	400.055	395.217	300.897	379.393	391.856	0.870813	0.26818	0.421345	1.09932	0.286676	0.592574
sp|Q2V2M9|FHOD3_HUMAN	FHOD3	FH1/FH2 domain-containing protein 3 OS=Homo sapiens OX=9606 GN=FHOD3 PE=1 SV=2	3	455.75	415.202	404.553	470.767	483.387	473.677	397.963	438.39	462.551	1.11942	0.03411	0.0960918	1.09926	0.0890567	0.314343
sp|Q9Y296|TPPC4_HUMAN	TRAPPC4	Trafficking protein particle complex subunit 4 OS=Homo sapiens OX=9606 GN=TRAPPC4 PE=1 SV=1	9	1735.31	1690.81	1810.53	1830.82	1831.07	1810.6	1648.21	1668.07	1662.18	1.04504	0.0917397	0.194697	1.09923	5.20677e-05	0.0112512
sp|Q6NUQ1|RINT1_HUMAN	RINT1	RAD50-interacting protein 1 OS=Homo sapiens OX=9606 GN=RINT1 PE=1 SV=1	6	1267.4	1277.89	1226.57	1241.04	1259.06	1300.17	1093.21	1175.58	1188.69	1.00753	0.707318	0.811036	1.09914	0.0299417	0.170279
sp|P63173|RL38_HUMAN	RPL38	60S ribosomal protein L38 OS=Homo sapiens OX=9606 GN=RPL38 PE=1 SV=2	3	317.775	281.434	262.211	290.697	307.278	316.599	249.848	299.959	282.303	1.06171	0.379879	0.537577	1.0991	0.171341	0.45857
sp|Q8N3Z6|ZCHC7_HUMAN	ZCCHC7	Zinc finger CCHC domain-containing protein 7 OS=Homo sapiens OX=9606 GN=ZCCHC7 PE=1 SV=2	3	292.021	273.129	248.216	320.105	319.179	330.31	265.972	321.923	294.356	1.19208	0.0167888	0.0590875	1.099	0.153197	0.431978
sp|Q9C091|GRB1L_HUMAN	GREB1L	GREB1-like protein OS=Homo sapiens OX=9606 GN=GREB1L PE=1 SV=2	10	721.391	819.172	901.219	935.325	991.079	908.464	995.087	789.989	794.473	1.16098	0.0844968	0.183233	1.09898	0.301929	0.607789
sp|O75369|FLNB_HUMAN	FLNB	Filamin-B OS=Homo sapiens OX=9606 GN=FLNB PE=1 SV=2	32	6953.32	7380.59	7508.63	7111.8	6919.77	6975.84	6811.02	6083.67	6220.72	0.961766	0.19148	0.332312	1.09898	0.0519952	0.231451
sp|Q9UPM8|AP4E1_HUMAN	AP4E1	AP-4 complex subunit epsilon-1 OS=Homo sapiens OX=9606 GN=AP4E1 PE=1 SV=2	14	1931.53	1910.81	1906.85	1705.56	1738.84	1703.48	1601.06	1535.2	1548.24	0.89541	0.000129795	0.00381244	1.09892	0.00262906	0.0440596
sp|O75691|UTP20_HUMAN	UTP20	Small subunit processome component 20 homolog OS=Homo sapiens OX=9606 GN=UTP20 PE=1 SV=3	30	7376.66	6872.18	6548.8	5207.84	5289.93	5402.63	4447.34	4962.3	5060.02	0.764529	0.00273373	0.0189534	1.09888	0.0739101	0.28274
sp|Q7Z7M0|MEGF8_HUMAN	MEGF8	Multiple epidermal growth factor-like domains protein 8 OS=Homo sapiens OX=9606 GN=MEGF8 PE=1 SV=2	1	13.5637	13.7202	14.5124	32.3408	24.9993	25.8608	24.0132	22.3371	29.3655	1.99063	0.00410479	0.023773	1.09886	0.471344	0.74945
sp|Q2NL82|TSR1_HUMAN	TSR1	Pre-rRNA-processing protein TSR1 homolog OS=Homo sapiens OX=9606 GN=TSR1 PE=1 SV=1	12	2761.31	2767.29	2603.69	2848.77	2757.04	2977.43	2431.65	2747.78	2632.31	1.05545	0.145818	0.271156	1.09876	0.083891	0.303745
sp|Q92805|GOGA1_HUMAN	GOLGA1	Golgin subfamily A member 1 OS=Homo sapiens OX=9606 GN=GOLGA1 PE=1 SV=3	6	442.238	400.89	426.645	482.109	499.035	482.152	414.662	453.895	463.233	1.15241	0.00835489	0.037692	1.09874	0.0511129	0.229793
sp|Q9NVQ4|FAIM1_HUMAN	FAIM	Fas apoptotic inhibitory molecule 1 OS=Homo sapiens OX=9606 GN=FAIM PE=1 SV=1	6	561.046	631.417	666.816	713.308	730.991	722.768	725.046	614.086	633.2	1.16554	0.0311732	0.0904939	1.09873	0.134119	0.399906
sp|O75695|XRP2_HUMAN	RP2	Protein XRP2 OS=Homo sapiens OX=9606 GN=RP2 PE=1 SV=4	2	164.223	149.769	159.806	154.749	144.036	156.999	141.818	127.721	145.311	0.96198	0.36306	0.521601	1.09867	0.111413	0.357177
sp|Q96JC1|VPS39_HUMAN	VPS39	Vam6/Vps39-like protein OS=Homo sapiens OX=9606 GN=VPS39 PE=1 SV=2	10	1230.82	1174.82	1047.58	1064.7	1142.13	1124.02	938.602	1015.14	1078.18	0.964564	0.527645	0.671332	1.09859	0.0994906	0.33594
sp|P53602|MVD1_HUMAN	MVD	Diphosphomevalonate decarboxylase OS=Homo sapiens OX=9606 GN=MVD PE=1 SV=1	3	279.581	276.497	232.696	233.367	259.65	251.969	192.773	254.607	230.794	0.944486	0.439785	0.592965	1.09852	0.319827	0.624853
sp|O14530|TXND9_HUMAN	TXNDC9	Thioredoxin domain-containing protein 9 OS=Homo sapiens OX=9606 GN=TXNDC9 PE=1 SV=2	3	425.738	456.724	485.047	740.482	782.741	722.533	711.446	644.888	688.041	1.64222	0.000291766	0.00552198	1.0985	0.0639883	0.259982
sp|O00203|AP3B1_HUMAN	AP3B1	AP-3 complex subunit beta-1 OS=Homo sapiens OX=9606 GN=AP3B1 PE=1 SV=3	16	3244.92	3097.4	2810.05	2968.26	2945.39	3101.88	2446.29	2910.8	2851.09	0.985049	0.755365	0.844501	1.09836	0.155161	0.435461
sp|Q9NZ32|ARP10_HUMAN	ACTR10	Actin-related protein 10 OS=Homo sapiens OX=9606 GN=ACTR10 PE=1 SV=1	5	2157.77	1660.43	1467.99	1691.13	1773.69	1813.18	1262.17	1788.32	1754.91	0.998451	0.990186	0.995043	1.09835	0.416102	0.708235
sp|Q5W111|SPRY7_HUMAN	SPRYD7	SPRY domain-containing protein 7 OS=Homo sapiens OX=9606 GN=SPRYD7 PE=1 SV=2	2	288.646	349.095	337.358	364.398	361.647	382.73	375.542	332.43	301.528	1.13709	0.0859942	0.1856	1.09834	0.214645	0.514935
sp|Q09472|EP300_HUMAN	EP300	Histone acetyltransferase p300 OS=Homo sapiens OX=9606 GN=EP300 PE=1 SV=2	2	59.5142	63.4027	66.9699	74.3464	76.6782	67.695	66.7154	60.2851	72.1368	1.15184	0.0493818	0.12525	1.09834	0.208389	0.505769
sp|Q14CB8|RHG19_HUMAN	ARHGAP19	Rho GTPase-activating protein 19 OS=Homo sapiens OX=9606 GN=ARHGAP19 PE=1 SV=1	3	1296.04	1566.27	1587	1647.07	1430.14	1486.06	1095.86	1579.67	1479.23	1.02561	0.755851	0.844818	1.09832	0.445604	0.731544
sp|Q99523|SORT_HUMAN	SORT1	Sortilin OS=Homo sapiens OX=9606 GN=SORT1 PE=1 SV=3	6	462.263	366.401	351.3	395.74	419.753	412.479	323.207	391.765	403.105	1.04069	0.675211	0.786994	1.09829	0.230921	0.53367
sp|Q86UL3|GPAT4_HUMAN	GPAT4	Glycerol-3-phosphate acyltransferase 4 OS=Homo sapiens OX=9606 GN=GPAT4 PE=1 SV=1	3	116.557	120.892	129.322	134.114	138.019	137.158	117.867	129.744	125.055	1.11593	0.0226346	0.0727413	1.09828	0.02874	0.166634
sp|Q15047|SETB1_HUMAN	SETDB1	Histone-lysine N-methyltransferase SETDB1 OS=Homo sapiens OX=9606 GN=SETDB1 PE=1 SV=1	16	2164.37	1957.64	1788.06	2160.61	2134.82	2268.16	1795.05	2118.22	2063.28	1.11058	0.134143	0.255792	1.09822	0.143849	0.415465
sp|O75190|DNJB6_HUMAN	DNAJB6	DnaJ homolog subfamily B member 6 OS=Homo sapiens OX=9606 GN=DNAJB6 PE=1 SV=2	7	823.681	779.29	741.455	1209.61	1272.17	1242.35	1064.94	1156.03	1170.11	1.5885	0.00010355	0.00345033	1.09821	0.0418226	0.20617
sp|Q9H6E4|CC134_HUMAN	CCDC134	Coiled-coil domain-containing protein 134 OS=Homo sapiens OX=9606 GN=CCDC134 PE=1 SV=1	5	1567.36	1242.22	1043.07	1279.78	1317.07	1446	901.404	1417.49	1362.83	1.04937	0.713631	0.815866	1.09809	0.520865	0.784152
sp|O95684|FR1OP_HUMAN	FGFR1OP	FGFR1 oncogene partner OS=Homo sapiens OX=9606 GN=FGFR1OP PE=1 SV=1	3	525.643	492.807	473.34	526.646	546.659	548.867	465.302	500.542	511.468	1.0874	0.0610697	0.145063	1.09806	0.0365267	0.190903
sp|O15270|SPTC2_HUMAN	SPTLC2	Serine palmitoyltransferase 2 OS=Homo sapiens OX=9606 GN=SPTLC2 PE=1 SV=1	9	1547.63	1518.51	1581.51	1704.26	1840.42	1750.26	1692.26	1519.84	1610.31	1.13927	0.00798256	0.0366277	1.09799	0.069217	0.272839
sp|Q5TA50|CPTP_HUMAN	CPTP	Ceramide-1-phosphate transfer protein OS=Homo sapiens OX=9606 GN=CPTP PE=1 SV=1	3	270.198	263.501	296.672	314.171	349.001	327.723	310.033	294.899	297.649	1.19332	0.0202204	0.0673327	1.09785	0.0576299	0.246636
sp|O76080|ZFAN5_HUMAN	ZFAND5	AN1-type zinc finger protein 5 OS=Homo sapiens OX=9606 GN=ZFAND5 PE=1 SV=1	2	66.1631	57.8461	53.4961	168.668	186.122	201.994	141.054	183.529	182.602	3.13672	0.000254619	0.0051521	1.09779	0.385709	0.685435
sp|P33176|KINH_HUMAN	KIF5B	Kinesin-1 heavy chain OS=Homo sapiens OX=9606 GN=KIF5B PE=1 SV=1	18	2913.73	2797.29	2637.1	2665.62	2727.69	2701.91	2373.89	2531.78	2468.59	0.969706	0.362992	0.521601	1.09777	0.0081842	0.0820925
sp|Q16576|RBBP7_HUMAN	RBBP7	Histone-binding protein RBBP7 OS=Homo sapiens OX=9606 GN=RBBP7 PE=1 SV=1	11	1545.64	1805.56	1969.29	2012.5	1972.93	1916.35	1951.59	1706.55	1718.25	1.10925	0.200235	0.343361	1.09772	0.107035	0.349572
sp|Q5RL73|RBM48_HUMAN	RBM48	RNA-binding protein 48 OS=Homo sapiens OX=9606 GN=RBM48 PE=2 SV=1	1	180.935	135.593	109.578	225.274	223.002	267.469	157.441	253.961	240.631	1.67973	0.0190182	0.0643412	1.09771	0.56034	0.806877
sp|P28482|MK01_HUMAN	MAPK1	Mitogen-activated protein kinase 1 OS=Homo sapiens OX=9606 GN=MAPK1 PE=1 SV=3	10	2586.26	2384	2385.11	2567.13	2599.83	2486.96	2340.41	2314.96	2317.3	1.04059	0.255928	0.40878	1.0977	0.00275808	0.0456615
sp|Q7Z6V5|ADAT2_HUMAN	ADAT2	tRNA-specific adenosine deaminase 2 OS=Homo sapiens OX=9606 GN=ADAT2 PE=1 SV=1	1	121.594	135.139	140.96	133.063	125.589	122.651	116.672	111.153	119.559	0.958787	0.449246	0.601457	1.09764	0.0461765	0.21546
sp|Q969F9|HPS3_HUMAN	HPS3	Hermansky-Pudlak syndrome 3 protein OS=Homo sapiens OX=9606 GN=HPS3 PE=1 SV=1	9	744.79	823.171	803.557	821.162	839.704	836.854	800.971	730.345	744.274	1.05322	0.157729	0.286987	1.09761	0.0295912	0.169333
sp|O43143|DHX15_HUMAN	DHX15	Pre-mRNA-splicing factor ATP-dependent RNA helicase DHX15 OS=Homo sapiens OX=9606 GN=DHX15 PE=1 SV=2	28	4358.87	4819.1	5387.26	4820.6	4905.92	4587.68	4844.32	3989.54	4207.36	0.982765	0.801967	0.878314	1.09761	0.195759	0.490594
sp|P56385|ATP5I_HUMAN	ATP5ME	ATP synthase subunit e, mitochondrial OS=Homo sapiens OX=9606 GN=ATP5ME PE=1 SV=2	2	303.712	330.991	294.805	450.665	443.31	490.485	418.954	429.501	412.895	1.48945	0.00114665	0.0111777	1.0976	0.0564794	0.243907
sp|Q7Z7E8|UB2Q1_HUMAN	UBE2Q1	Ubiquitin-conjugating enzyme E2 Q1 OS=Homo sapiens OX=9606 GN=UBE2Q1 PE=1 SV=1	4	1781.34	1976.03	2159.56	2116.23	2093.17	2083.03	2065.63	1831.67	1835.71	1.06346	0.317313	0.473424	1.09758	0.074971	0.285496
sp|Q6IA86|ELP2_HUMAN	ELP2	Elongator complex protein 2 OS=Homo sapiens OX=9606 GN=ELP2 PE=1 SV=2	14	1962.99	2010.12	1893.52	1852.65	1864.87	1902.06	1614.81	1777.99	1727.3	0.957889	0.0899279	0.191767	1.09755	0.0299402	0.170279
sp|Q8IWA4|MFN1_HUMAN	MFN1	Mitofusin-1 OS=Homo sapiens OX=9606 GN=MFN1 PE=1 SV=3	8	1295.58	1338.73	1381.38	1734.07	1829.69	1737.75	1731.94	1478.23	1620.5	1.3202	0.000425607	0.0065561	1.09747	0.120634	0.376894
sp|Q8TF40|FNIP1_HUMAN	FNIP1	Folliculin-interacting protein 1 OS=Homo sapiens OX=9606 GN=FNIP1 PE=1 SV=3	2	156.07	141.346	135.846	214.875	231.99	234.513	196.731	212.172	211.969	1.57267	0.000662877	0.00823073	1.09745	0.0655555	0.264514
sp|P63151|2ABA_HUMAN	PPP2R2A	Serine/threonine-protein phosphatase 2A 55 kDa regulatory subunit B alpha isoform OS=Homo sapiens OX=9606 GN=PPP2R2A PE=1 SV=1	3	171.365	154.252	152.253	158.684	165.809	165.218	142.484	146.697	157.059	1.02478	0.575378	0.710551	1.09742	0.0415535	0.205645
sp|Q15911|ZFHX3_HUMAN	ZFHX3	Zinc finger homeobox protein 3 OS=Homo sapiens OX=9606 GN=ZFHX3 PE=1 SV=2	7	705.435	676.478	640.011	734.568	742.789	739.112	669.524	671.983	678.378	1.09622	0.0272926	0.0827769	1.09732	5.07963e-05	0.0112512
sp|Q8WX93|PALLD_HUMAN	PALLD	Palladin OS=Homo sapiens OX=9606 GN=PALLD PE=1 SV=3	10	698.236	738.971	743.911	815.111	843.59	841.037	796.957	722.601	758.513	1.14608	0.00341511	0.0216114	1.0973	0.0338932	0.182613
sp|P63244|RACK1_HUMAN	RACK1	Receptor of activated protein C kinase 1 OS=Homo sapiens OX=9606 GN=RACK1 PE=1 SV=3	27	5526	5702.92	4717.8	5434.6	5122.74	5595.57	4378.03	5443.68	4898.97	1.01293	0.846776	0.907576	1.09729	0.23012	0.533173
sp|Q96L50|LLR1_HUMAN	LRR1	Leucine-rich repeat protein 1 OS=Homo sapiens OX=9606 GN=LRR1 PE=1 SV=2	2	120.594	124.048	130.226	157.789	145.76	165.639	173.056	124.237	130.386	1.25161	0.00810754	0.0369529	1.09706	0.446438	0.731838
sp|P62979|RS27A_HUMAN	RPS27A	Ubiquitin-40S ribosomal protein S27a OS=Homo sapiens OX=9606 GN=RPS27A PE=1 SV=2	2	111.961	79.9689	52.0965	97.2291	80.7896	109.419	49.0801	125.571	87.3727	1.1779	0.492588	0.640958	1.09699	0.737645	0.898351
sp|O15530|PDPK1_HUMAN	PDPK1	3-phosphoinositide-dependent protein kinase 1 OS=Homo sapiens OX=9606 GN=PDPK1 PE=1 SV=1	9	896.941	1128.8	1102.86	1091.83	1054.94	1062.33	1025.78	951.056	948.531	1.02573	0.735945	0.831069	1.09699	0.0270172	0.161375
sp|O60294|TYW4_HUMAN	LCMT2	tRNA wybutosine-synthesizing protein 4 OS=Homo sapiens OX=9606 GN=LCMT2 PE=1 SV=3	6	816.733	816.182	822.703	853.821	862.361	877.621	792.952	777.919	793.713	1.05627	0.00317319	0.0207868	1.09694	0.000908598	0.0261262
sp|Q03112|MECOM_HUMAN	MECOM	Histone-lysine N-methyltransferase MECOM OS=Homo sapiens OX=9606 GN=MECOM PE=1 SV=3	3	185.524	172.696	150.568	223.896	229.695	234.763	168.82	224.456	234.29	1.35293	0.00497966	0.0266373	1.09686	0.381475	0.681978
sp|Q9NXL9|MCM9_HUMAN	MCM9	DNA helicase MCM9 OS=Homo sapiens OX=9606 GN=MCM9 PE=1 SV=4	10	820.691	836.376	842.785	975.902	1058.26	992.587	890.252	922.12	947.339	1.21077	0.00249724	0.0181748	1.09676	0.0415806	0.205645
sp|Q8N6Q8|MET25_HUMAN	METTL25	Methyltransferase-like protein 25 OS=Homo sapiens OX=9606 GN=METTL25 PE=2 SV=2	3	326.547	272.669	272.188	278.42	279.443	287.291	229.451	268.828	272.315	0.969876	0.656762	0.771694	1.09676	0.151107	0.429079
sp|O60512|B4GT3_HUMAN	B4GALT3	Beta-1,4-galactosyltransferase 3 OS=Homo sapiens OX=9606 GN=B4GALT3 PE=1 SV=2	3	151.224	153.956	179.557	205.748	196.715	180.698	170.434	190.457	170.826	1.20305	0.0476864	0.121855	1.09675	0.157189	0.437337
sp|P46777|RL5_HUMAN	RPL5	60S ribosomal protein L5 OS=Homo sapiens OX=9606 GN=RPL5 PE=1 SV=3	19	3334.75	3457.93	3518.24	3588.27	3580	3537.92	3398.54	3114.75	3248.48	1.03834	0.0789979	0.174451	1.09675	0.0195543	0.134595
sp|Q8IY37|DHX37_HUMAN	DHX37	Probable ATP-dependent RNA helicase DHX37 OS=Homo sapiens OX=9606 GN=DHX37 PE=1 SV=1	11	1036.5	944.586	899.008	891.131	963.988	954.082	758.088	903.686	899.632	0.975385	0.637551	0.757536	1.09674	0.194328	0.488408
sp|P49773|HINT1_HUMAN	HINT1	Histidine triad nucleotide-binding protein 1 OS=Homo sapiens OX=9606 GN=HINT1 PE=1 SV=2	1	187.13	189.202	185.452	321.315	294.229	305.276	296.019	274.178	269.4	1.6391	0.000112776	0.00357512	1.09674	0.0756523	0.286703
sp|P12081|SYHC_HUMAN	HARS	Histidine--tRNA ligase, cytoplasmic OS=Homo sapiens OX=9606 GN=HARS PE=1 SV=2	21	6346.05	5854.86	5226.43	5593.21	5627.81	5820.96	4713.35	5473.93	5351.6	0.977888	0.718266	0.818924	1.09673	0.111582	0.357474
sp|Q9UL46|PSME2_HUMAN	PSME2	Proteasome activator complex subunit 2 OS=Homo sapiens OX=9606 GN=PSME2 PE=1 SV=4	9	1209.42	990.425	834.039	965.469	988.908	1035.04	754.495	998.033	973.269	0.985343	0.90001	0.941939	1.09671	0.333889	0.638708
sp|Q9UII4|HERC5_HUMAN	HERC5	E3 ISG15--protein ligase HERC5 OS=Homo sapiens OX=9606 GN=HERC5 PE=1 SV=2	10	1093.76	1121.07	1129.71	1375.38	1420.1	1404.59	1299.22	1246.34	1284.33	1.2558	7.41348e-05	0.00287931	1.09666	0.00382844	0.0544689
sp|P31930|QCR1_HUMAN	UQCRC1	Cytochrome b-c1 complex subunit 1, mitochondrial OS=Homo sapiens OX=9606 GN=UQCRC1 PE=1 SV=3	5	486.558	545.664	646.469	616.265	646.813	561.388	647.752	502.671	513.429	1.08684	0.410717	0.564791	1.09653	0.369085	0.669763
sp|Q96H35|RBM18_HUMAN	RBM18	Probable RNA-binding protein 18 OS=Homo sapiens OX=9606 GN=RBM18 PE=2 SV=1	1	591.631	536.278	467.819	814.153	832.879	860.749	638.889	845.677	802.563	1.57156	0.00136128	0.0123677	1.09648	0.317295	0.622066
sp|Q06210|GFPT1_HUMAN	GFPT1	Glutamine--fructose-6-phosphate aminotransferase [isomerizing] 1 OS=Homo sapiens OX=9606 GN=GFPT1 PE=1 SV=3	22	3965.4	4270.09	4323.55	4324.95	4290.94	4336.23	4183.17	3775.86	3853.56	1.0313	0.3084	0.465175	1.09647	0.0389927	0.198164
sp|Q8TDN6|BRX1_HUMAN	BRIX1	Ribosome biogenesis protein BRX1 homolog OS=Homo sapiens OX=9606 GN=BRIX1 PE=1 SV=2	6	1098.11	1062.26	1081.24	1058.44	1017.24	1044.46	962.504	927.97	955.169	0.962528	0.0637889	0.149871	1.09646	0.00464829	0.0595199
sp|O75072|FKTN_HUMAN	FKTN	Fukutin OS=Homo sapiens OX=9606 GN=FKTN PE=1 SV=2	1	244.082	253.871	225.016	205.332	226.421	216.837	173.859	202.354	215.346	0.89712	0.0763708	0.170302	1.09641	0.237119	0.539294
sp|Q9Y6X5|ENPP4_HUMAN	ENPP4	Bis(5'-adenosyl)-triphosphatase ENPP4 OS=Homo sapiens OX=9606 GN=ENPP4 PE=1 SV=3	3	322.329	295.307	238.742	377.346	354.832	397.785	283.964	411.496	335.145	1.31947	0.029731	0.0878318	1.09641	0.444404	0.73057
sp|Q6PCB8|EMB_HUMAN	EMB	Embigin OS=Homo sapiens OX=9606 GN=EMB PE=1 SV=1	1	94.2462	96.7744	88.6185	103.229	87.9268	105.206	76.2542	96.8955	97.1564	1.0598	0.403207	0.558075	1.09639	0.38042	0.680835
sp|Q8WVK7|SKA2_HUMAN	SKA2	Spindle and kinetochore-associated protein 2 OS=Homo sapiens OX=9606 GN=SKA2 PE=1 SV=1	3	203.893	209.53	288.371	256.637	240.538	272.156	249.394	242.582	209.761	1.09623	0.47745	0.627337	1.09632	0.213969	0.514191
sp|Q8ND04|SMG8_HUMAN	SMG8	Protein SMG8 OS=Homo sapiens OX=9606 GN=SMG8 PE=1 SV=1	11	1476.4	1512.1	1500.45	1746.28	1740.39	1797.88	1617.51	1634.74	1568.2	1.17724	0.000229326	0.0049403	1.09628	0.00461746	0.0593442
sp|Q15139|KPCD1_HUMAN	PRKD1	Serine/threonine-protein kinase D1 OS=Homo sapiens OX=9606 GN=PRKD1 PE=1 SV=2	6	900.69	1109.3	1113.18	1050.62	959.231	1001.41	976.544	889.923	880.341	0.964168	0.645005	0.763515	1.09628	0.094631	0.326802
sp|Q9H6H4|REEP4_HUMAN	REEP4	Receptor expression-enhancing protein 4 OS=Homo sapiens OX=9606 GN=REEP4 PE=1 SV=1	2	216.044	311.864	308.843	338.693	297.822	315.657	355.94	278.464	234.205	1.13794	0.316046	0.472329	1.0962	0.498767	0.768296
sp|Q0VDF9|HSP7E_HUMAN	HSPA14	Heat shock 70 kDa protein 14 OS=Homo sapiens OX=9606 GN=HSPA14 PE=1 SV=1	15	4433.1	4108.42	3657.05	4169.95	4107.23	4320.4	3347.43	4184.58	3960.49	1.03271	0.599769	0.728812	1.09616	0.226662	0.530107
sp|Q15555|MARE2_HUMAN	MAPRE2	Microtubule-associated protein RP/EB family member 2 OS=Homo sapiens OX=9606 GN=MAPRE2 PE=1 SV=1	6	833.183	901.016	840.821	1026.27	1010.58	1007.04	954.364	922.167	900.477	1.18208	0.00216409	0.0166211	1.0961	0.00601883	0.0686013
sp|P25325-2|THTM-2_HUMAN	MPST	Isoform of P25325, Isoform 2 of 3-mercaptopyruvate sulfurtransferase OS=Homo sapiens OX=9606 GN=MPST PE=1 SV=3	5	1674.08	1554.1	1474.88	1462.19	1434.4	1548.17	1273.72	1422.64	1358.75	0.945078	0.269779	0.423451	1.09609	0.0778054	0.291317
sp|Q96HS1|PGAM5_HUMAN	PGAM5	Serine/threonine-protein phosphatase PGAM5, mitochondrial OS=Homo sapiens OX=9606 GN=PGAM5 PE=1 SV=2	14	2259.02	2359.18	2377.29	2332.59	2306.33	2323.46	2221.22	2094.32	2036.85	0.995267	0.78358	0.86581	1.09603	0.0209013	0.13911
sp|Q9NXZ1|SAGE1_HUMAN	SAGE1	Sarcoma antigen 1 OS=Homo sapiens OX=9606 GN=SAGE1 PE=1 SV=2	3	347.728	315.539	324.726	329.408	338.811	449.644	303.48	320.48	395.976	1.13145	0.337629	0.495766	1.09601	0.533333	0.791511
sp|Q3L8U1|CHD9_HUMAN	CHD9	Chromodomain-helicase-DNA-binding protein 9 OS=Homo sapiens OX=9606 GN=CHD9 PE=1 SV=2	12	1350.27	1343.83	1301.47	1487.35	1488.09	1527.7	1286.47	1379.31	1442.89	1.12703	0.00113178	0.011121	1.09601	0.0499201	0.22652
sp|Q8TB72|PUM2_HUMAN	PUM2	Pumilio homolog 2 OS=Homo sapiens OX=9606 GN=PUM2 PE=1 SV=2	8	960.199	930.972	902.355	980.367	988.562	1008.49	830.651	966.884	919.167	1.06583	0.0304088	0.0890955	1.09597	0.100055	0.336947
sp|Q5VW38-2|GP107-2_HUMAN	GPR107	Isoform of Q5VW38, Isoform 2 of Protein GPR107 OS=Homo sapiens OX=9606 GN=GPR107 PE=1 SV=1	4	402.728	407.953	417.508	388.216	412.738	381.389	388.041	334.792	356.097	0.962672	0.217654	0.364611	1.09585	0.130616	0.394963
sp|Q6N069|NAA16_HUMAN	NAA16	N-alpha-acetyltransferase 16, NatA auxiliary subunit OS=Homo sapiens OX=9606 GN=NAA16 PE=1 SV=2	14	2173.9	2130.19	2047.49	2312	2310.77	2296.46	2014.43	2135.33	2164.36	1.08937	0.00718394	0.0345063	1.09583	0.0119889	0.102922
sp|Q96F46|I17RA_HUMAN	IL17RA	Interleukin-17 receptor A OS=Homo sapiens OX=9606 GN=IL17RA PE=1 SV=2	3	69.5367	69.4154	70.0882	111.411	106.725	124.16	117.342	91.1977	103.822	1.63746	0.0010412	0.0105733	1.09583	0.337792	0.641418
sp|Q96JG8|MAGD4_HUMAN	MAGED4B	Melanoma-associated antigen D4 OS=Homo sapiens OX=9606 GN=MAGED4B PE=1 SV=3	4	411.922	439.767	516.672	727.06	743.808	694.481	733.361	608.051	634.587	1.58244	0.00153208	0.0132441	1.09582	0.196623	0.491407
sp|O15269|SPTC1_HUMAN	SPTLC1	Serine palmitoyltransferase 1 OS=Homo sapiens OX=9606 GN=SPTLC1 PE=1 SV=1	10	946.127	1000.25	981.112	1160.69	1171.04	1137.22	1094.18	1036.38	1035.35	1.18496	0.000649898	0.00810642	1.09572	0.00988054	0.0925384
sp|Q09019|DMWD_HUMAN	DMWD	Dystrophia myotonica WD repeat-containing protein OS=Homo sapiens OX=9606 GN=DMWD PE=1 SV=3	2	61.2895	59.5602	49.6361	74.307	73.8615	64.7722	63.415	67.0238	63.9112	1.24902	0.0414907	0.110395	1.09566	0.134104	0.399906
sp|Q9Y5Q3|MAFB_HUMAN	MAFB	Transcription factor MafB OS=Homo sapiens OX=9606 GN=MAFB PE=1 SV=2	1	13.7048	11.0738	12.7121	35.3375	35.2943	34.4224	29.7742	34.977	31.1353	2.80214	1.06041e-05	0.00133693	1.09561	0.126288	0.386545
sp|Q9P2E5|CHPF2_HUMAN	CHPF2	Chondroitin sulfate glucuronyltransferase OS=Homo sapiens OX=9606 GN=CHPF2 PE=2 SV=2	4	279.673	316.684	334.942	478.392	510.061	463.09	517.154	394.44	413.318	1.55862	0.00124846	0.0118279	1.09558	0.356991	0.65772
sp|Q9UNW1|MINP1_HUMAN	MINPP1	Multiple inositol polyphosphate phosphatase 1 OS=Homo sapiens OX=9606 GN=MINPP1 PE=1 SV=1	5	568.122	534.154	554.567	547.025	581.863	555.188	469.37	509.538	558.284	1.01644	0.563338	0.701416	1.09555	0.152732	0.4316
sp|Q9UI95|MD2L2_HUMAN	MAD2L2	Mitotic spindle assembly checkpoint protein MAD2B OS=Homo sapiens OX=9606 GN=MAD2L2 PE=1 SV=2	1	300.059	260.356	299.147	347.49	397.716	347.903	359.1	306.948	331.854	1.2717	0.0213348	0.0701318	1.09541	0.230672	0.53367
sp|Q9H6S1|AZI2_HUMAN	AZI2	5-azacytidine-induced protein 2 OS=Homo sapiens OX=9606 GN=AZI2 PE=1 SV=1	4	427.924	540.052	603.503	555.975	568.787	511.943	576.184	435.047	482.987	1.04151	0.708519	0.811844	1.09536	0.349496	0.650497
sp|Q12907|LMAN2_HUMAN	LMAN2	Vesicular integral-membrane protein VIP36 OS=Homo sapiens OX=9606 GN=LMAN2 PE=1 SV=1	17	1438.63	1428.48	1444.81	1451.41	1441.05	1431.06	1287.72	1289.21	1370.42	1.00269	0.636025	0.756679	1.0953	0.0109323	0.0974084
sp|Q9BT22|ALG1_HUMAN	ALG1	Chitobiosyldiphosphodolichol beta-mannosyltransferase OS=Homo sapiens OX=9606 GN=ALG1 PE=1 SV=2	2	46.1351	52.0003	49.6961	50.4472	43.7372	54.8292	42.1397	44.5273	49.3844	1.008	0.919204	0.95377	1.09527	0.326327	0.631763
sp|Q15119|PDK2_HUMAN	PDK2	[Pyruvate dehydrogenase (acetyl-transferring)] kinase isozyme 2, mitochondrial OS=Homo sapiens OX=9606 GN=PDK2 PE=1 SV=2	2	198.573	183.692	165.399	205.412	200.883	190.51	164.924	189.916	190.107	1.08973	0.195762	0.338185	1.09516	0.141503	0.412381
sp|Q9NXE4|NSMA3_HUMAN	SMPD4	Sphingomyelin phosphodiesterase 4 OS=Homo sapiens OX=9606 GN=SMPD4 PE=1 SV=3	8	972.085	893.482	809.736	1216.22	1189.86	1217.63	1022.24	1176.91	1109.76	1.3545	0.00269619	0.0188526	1.09514	0.0831998	0.302275
sp|Q9NVH2|INT7_HUMAN	INTS7	Integrator complex subunit 7 OS=Homo sapiens OX=9606 GN=INTS7 PE=1 SV=1	13	2027.25	1998.01	2091.59	2147.24	2240.67	2111.61	1975.83	1884.29	2074.94	1.06256	0.0545321	0.134	1.09511	0.0487478	0.222848
sp|Q9Y5L0|TNPO3_HUMAN	TNPO3	Transportin-3 OS=Homo sapiens OX=9606 GN=TNPO3 PE=1 SV=3	12	587.331	731.131	774.52	703.33	689.226	639.161	732.709	556.584	565.992	0.970728	0.750016	0.840392	1.0951	0.385541	0.685435
sp|Q9H944|MED20_HUMAN	MED20	Mediator of RNA polymerase II transcription subunit 20 OS=Homo sapiens OX=9606 GN=MED20 PE=1 SV=1	5	1797.6	1882.39	1940.55	1837.51	1880.45	1788.79	1715.93	1634.87	1678.23	0.979755	0.484011	0.633722	1.09499	0.0107822	0.0966815
sp|Q9NVR0|KLH11_HUMAN	KLHL11	Kelch-like protein 11 OS=Homo sapiens OX=9606 GN=KLHL11 PE=1 SV=1	2	110.03	116.192	141.39	186.633	195.316	166.264	184.89	152.142	163.648	1.49128	0.00951571	0.0407213	1.09494	0.286335	0.592574
sp|P49721|PSB2_HUMAN	PSMB2	Proteasome subunit beta type-2 OS=Homo sapiens OX=9606 GN=PSMB2 PE=1 SV=1	7	2741.16	2170.7	1985.88	2114.91	1987.7	2127.75	1601.1	2227.18	1862.09	0.903247	0.391291	0.548235	1.0949	0.390249	0.689987
sp|Q9UBC3|DNM3B_HUMAN	DNMT3B	DNA (cytosine-5)-methyltransferase 3B OS=Homo sapiens OX=9606 GN=DNMT3B PE=1 SV=1	5	291.171	284.705	259.952	313.024	328.86	315.649	278.549	280.656	315.436	1.14561	0.0192531	0.0648231	1.09477	0.099334	0.33594
[truncated: 6,516 more rows]
